# Supplementary material for: Crystal structures of two new carbazole derivatives: 12-(4-nitro­phen­yl)-7-phenyl­sulfonyl-7H-benzofuro[2,3-b]carbazole and 2-methyl-4-(4-nitro­phen­yl)-9-phenyl­sulfonyl-9H-thieno[2,3-b]carbazole
Source: Acta Crystallogr E Crystallogr Commun. 2016 Nov 4;72(Pt 12):1739–43. doi: 10.1107/S2056989016016996 (PMC5137598; doi:10.1107/S2056989016016996)
Supplement: Supplementary file 1 [file e-72-01739-sup1.cif]

##############################################################################
#                                                                            #
# This CIF contains the data in a paper accepted for publication in          #
# Acta Crystallographica Section E. It conforms to the requirements of       #
# Notes for Authors for Acta Crystallographica Section E, and has been       #
# peer reviewed under the auspices of the IUCr Commission on Journals.       #
#                                                                            #
# Full details of the Crystallographic Information File format               #
# are given in the paper "The Crystallographic Information File (CIF):       #
# a New Standard Archive File for Crystallography" by S. R. Hall, F. H.      #
# Allen and I. D. Brown [Acta Cryst. (1991), A47, 655-685].                  #
#                                                                            #
# The current version of the core CIF dictionary is obtainable from          #
# ftp://ftp.iucr.org/pub/cif_core.dic.                                       #
#                                                                            #
# Software is freely available for graphical display of the structure(s)     #
# in this CIF. For information consult the CIF software page                 #
# http://www.iucr.org/resources/cif/software.                                #
#                                                                            #
# This file may be used for bona fide research purposes within the           #
# scientific community so long as proper attribution is given to the journal # 
# article from which it was obtained.                                        #
#                                                                            #
##############################################################################
data_I
_audit_creation_method     SHELXL-97
_chemical_name_systematic
;
12-(4-Nitrophenyl)-7-phenylsulfonyl-7<i>H</i>-benzofuro[2,3-<i>b</i>]carbazole
;
_chemical_name_common     ?
_chemical_formula_moiety     'C30 H18 N2 O5 S'
_chemical_formula_sum     'C30 H18 N2 O5 S'
_chemical_formula_iupac     'C30 H18 N2 O5 S'
_chemical_formula_weight     518.52
_chemical_melting_point     ?
_symmetry_cell_setting     monoclinic
_symmetry_space_group_name_H-M     'P 21/n'
_symmetry_space_group_name_Hall     '-P 2yn'
loop_
    _symmetry_equiv_pos_as_xyz
    'x, y, z'
    '-x+1/2, y+1/2, -z+1/2'
    '-x, -y, -z'
    'x-1/2, -y-1/2, z-1/2'
_cell_length_a     12.1347(5)
_cell_length_b     12.0708(5)
_cell_length_c     17.6391(7)
_cell_angle_alpha     90.00
_cell_angle_beta     108.617(2)
_cell_angle_gamma     90.00
_cell_volume     2448.50(17)
_cell_formula_units_Z     4
_cell_measurement_reflns_used     4318
_cell_measurement_theta_min     2.44
_cell_measurement_theta_max     25.00
_cell_measurement_temperature     296(2)
_exptl_crystal_description     block
_exptl_crystal_colour     colourless
_exptl_crystal_size_max     0.25
_exptl_crystal_size_mid     0.20
_exptl_crystal_size_min     0.10
_exptl_crystal_density_diffrn     1.407
_exptl_crystal_density_meas     ?
_exptl_crystal_density_method     'not measured'
_exptl_crystal_F_000     1072
_exptl_absorpt_coefficient_mu     0.178
_exptl_absorpt_correction_type     multi-scan
_exptl_absorpt_process_details
;
(SADABS; Bruker, 2008)
;
_exptl_absorpt_correction_T_min     0.958
_exptl_absorpt_correction_T_max     0.982
_exptl_special_details     ?
_diffrn_ambient_temperature     296(2)
_diffrn_radiation_type     MoK\a
_diffrn_radiation_wavelength     0.71073
_diffrn_radiation_source     'fine-focus sealed tube'
_diffrn_radiation_monochromator     graphite
_diffrn_measurement_device_type     'Bruker Kappa APEXII CCD'
_diffrn_measurement_method     '\w & \f scans'
_diffrn_detector_area_resol_mean     ?
_diffrn_reflns_number     32749
_diffrn_reflns_av_R_equivalents     0.0401
_diffrn_reflns_av_sigmaI/netI     0.0256
_diffrn_reflns_theta_min     2.44
_diffrn_reflns_theta_max     25.00
_diffrn_reflns_theta_full     25.00
_diffrn_measured_fraction_theta_max     1.000
_diffrn_measured_fraction_theta_full     1.000
_diffrn_reflns_limit_h_min     -14
_diffrn_reflns_limit_h_max     11
_diffrn_reflns_limit_k_min     -14
_diffrn_reflns_limit_k_max     14
_diffrn_reflns_limit_l_min     -18
_diffrn_reflns_limit_l_max     20
_diffrn_standards_number     ?
_diffrn_standards_interval_count     ?
_diffrn_standards_interval_time     ?
_diffrn_standards_decay_%     ?
_refine_special_details
;
 Refinement of F^2^ against ALL reflections.  The weighted R-factor wR and
 goodness of fit S are based on F^2^, conventional R-factors R are based
 on F, with F set to zero for negative F^2^. The threshold expression of
 F^2^ > 2sigma(F^2^) is used only for calculating R-factors(gt) etc. and is
 not relevant to the choice of reflections for refinement.  R-factors based
 on F^2^ are statistically about twice as large as those based on F, and R-
 factors based on ALL data will be even larger.
;
_reflns_number_total     4318
_reflns_number_gt     2814
_reflns_threshold_expression     >2sigma(I)
_refine_ls_structure_factor_coef     Fsqd
_refine_ls_matrix_type     full
_refine_ls_R_factor_all     0.0779
_refine_ls_R_factor_gt     0.0425
_refine_ls_wR_factor_gt     0.1066
_refine_ls_wR_factor_ref     0.1312
_refine_ls_goodness_of_fit_ref     1.046
_refine_ls_restrained_S_all     1.047
_refine_ls_number_reflns     4318
_refine_ls_number_parameters     401
_refine_ls_number_restraints     140
_refine_ls_hydrogen_treatment     constr
_refine_ls_weighting_scheme     calc
_refine_ls_weighting_details
         'calc w=1/[\s^2^(Fo^2^)+(0.0594P)^2^+0.7253P] where P=(Fo^2^+2Fc^2^)/3'
_atom_sites_solution_hydrogens     geom
_atom_sites_solution_primary     direct
_atom_sites_solution_secondary     difmap
_refine_ls_shift/su_max     0.002
_refine_ls_shift/su_mean     0.000
_refine_diff_density_max     0.281
_refine_diff_density_min     -0.208
_refine_ls_extinction_method     none
_refine_ls_extinction_coef     ?
loop_
    _atom_type_symbol
    _atom_type_description
    _atom_type_scat_dispersion_real
    _atom_type_scat_dispersion_imag
    _atom_type_scat_source
    'C' 'C' 0.0033 0.0016
                         'International Tables Vol C Tables 4.2.6.8 and 6.1.1.4'
    'H' 'H' 0.0000 0.0000
                         'International Tables Vol C Tables 4.2.6.8 and 6.1.1.4'
    'N' 'N' 0.0061 0.0033
                         'International Tables Vol C Tables 4.2.6.8 and 6.1.1.4'
    'O' 'O' 0.0106 0.0060
                         'International Tables Vol C Tables 4.2.6.8 and 6.1.1.4'
    'S' 'S' 0.1246 0.1234
                         'International Tables Vol C Tables 4.2.6.8 and 6.1.1.4'
_computing_data_collection
;
APEX2 (Bruker, 2008)
;
_computing_cell_refinement
;
SAINT (Bruker, 2008)
;
_computing_data_reduction
;
SAINT (Bruker, 2008)
;
_computing_structure_solution
;
SHELXS97 (Sheldrick, 2008)
;
_computing_structure_refinement
;
SHELXL97 (Sheldrick, 2008)
;
_computing_molecular_graphics
;
ORTEP-3 for Windows (Farrugia, 2012) and Mercury (Macrae <i>et al.</i>,
2008)
;
_computing_publication_material
;
SHELXL97 (Sheldrick, 2008) and PLATON (Spek, 2009)
;
loop_
    _atom_site_type_symbol
    _atom_site_label
    _atom_site_fract_x
    _atom_site_fract_y
    _atom_site_fract_z
    _atom_site_U_iso_or_equiv
    _atom_site_adp_type
    _atom_site_calc_flag
    _atom_site_refinement_flags
    _atom_site_occupancy
    _atom_site_symmetry_multiplicity
    _atom_site_disorder_assembly
    _atom_site_disorder_group
    C C8 0.36384(19) 0.94124(18) 0.02090(14) 0.0501(6) Uani d . 1 1 A .
    C C9 0.3369(2) 0.96522(19) -0.05953(15) 0.0552(6) Uani d . 1 1 . .
    H H9 0.3249 0.9108 -0.0987 0.066 Uiso calc R 1 1 . .
    C C10 0.3295(2) 1.07565(19) -0.07650(14) 0.0512(6) Uani d . 1 1 . .
    C C25 0.2981(2) 1.22953(19) -0.14680(14) 0.0540(6) Uani d . 1 1 . .
    C C26 0.2698(2) 1.3006(2) -0.21190(16) 0.0669(7) Uani d . 1 1 . .
    H H26 0.2531 1.2750 -0.2641 0.080 Uiso calc R 1 1 . .
    C C27 0.2680(2) 1.4115(2) -0.19423(18) 0.0729(8) Uani d . 1 1 . .
    H H27 0.2483 1.4631 -0.2356 0.088 Uiso calc R 1 1 . .
    C C28 0.2947(2) 1.4475(2) -0.11625(17) 0.0721(8) Uani d . 1 1 . .
    H H28 0.2932 1.5231 -0.1065 0.087 Uiso calc R 1 1 . .
    C C29 0.3236(2) 1.3757(2) -0.05248(16) 0.0621(7) Uani d . 1 1 . .
    H H29 0.3418 1.4018 -0.0003 0.075 Uiso calc R 1 1 . .
    C C30 0.32498(19) 1.26319(18) -0.06814(14) 0.0497(6) Uani d . 1 1 . .
    C C11 0.34632(18) 1.16109(17) -0.02110(13) 0.0465(5) Uani d . 1 1 . .
    C C12 0.37395(18) 1.13576(18) 0.06066(13) 0.0480(5) Uani d . 1 1 . .
    C C7 0.38385(18) 1.02299(18) 0.08091(13) 0.0488(6) Uani d . 1 1 . .
    C C6 0.4188(2) 0.9654(2) 0.15713(15) 0.0558(6) Uani d . 1 1 . .
    C C5 0.4579(3) 1.0012(3) 0.23615(17) 0.0798(8) Uani d . 1 1 . .
    H H5 0.4621 1.0765 0.2480 0.096 Uiso calc R 1 1 . .
    C C4 0.4905(3) 0.9234(3) 0.29710(19) 0.0967(10) Uani d . 1 1 . .
    H H4 0.5165 0.9465 0.3502 0.116 Uiso calc R 1 1 . .
    C C3 0.4845(3) 0.8114(3) 0.2793(2) 0.0917(10) Uani d . 1 1 . .
    H H3 0.5059 0.7604 0.3210 0.110 Uiso calc R 1 1 . .
    C C2 0.4480(2) 0.7735(2) 0.20217(19) 0.0751(8) Uani d . 1 1 . .
    H H2 0.4449 0.6981 0.1908 0.090 Uiso calc R 1 1 . .
    C C1 0.4157(2) 0.8517(2) 0.14180(15) 0.0575(6) Uani d . 1 1 A .
    C C19 0.38864(19) 1.22457(18) 0.12135(13) 0.0501(6) Uani d . 1 1 . .
    C C20 0.4853(2) 1.2920(2) 0.14172(16) 0.0698(8) Uani d . 1 1 . .
    H H20 0.5419 1.2810 0.1173 0.084 Uiso calc R 1 1 . .
    C C21 0.5000(2) 1.3751(2) 0.19725(17) 0.0749(8) Uani d . 1 1 . .
    H H21 0.5664 1.4190 0.2114 0.090 Uiso calc R 1 1 . .
    C C22 0.4151(2) 1.3916(2) 0.23098(15) 0.0656(7) Uani d . 1 1 . .
    C C23 0.3172(3) 1.3273(3) 0.21208(18) 0.0837(9) Uani d . 1 1 . .
    H H23 0.2601 1.3400 0.2358 0.100 Uiso calc R 1 1 . .
    C C24 0.3051(2) 1.2436(2) 0.15732(17) 0.0726(8) Uani d . 1 1 . .
    H H24 0.2393 1.1989 0.1443 0.087 Uiso calc R 1 1 . .
    N N1 0.38211(16) 0.83465(15) 0.05764(12) 0.0563(5) Uani d D 1 1 . .
    N N2 0.4307(3) 1.4799(2) 0.29103(16) 0.0916(8) Uani d . 1 1 . .
    O O5 0.30118(15) 1.11572(13) -0.15385(9) 0.0620(5) Uani d . 1 1 . .
    O O3 0.3507(3) 1.5024(3) 0.3147(2) 0.1593(14) Uani d . 1 1 . .
    O O4 0.5242(3) 1.5253(2) 0.31592(15) 0.1177(9) Uani d . 1 1 . .
    S S1 0.3009(3) 0.72479(18) 0.01555(15) 0.0506(10) Uani d PDU 0.63(2) 1 A 1
    O O1 0.3496(10) 0.6265(6) 0.0582(5) 0.0755(19) Uani d PDU 0.63(2) 1 A 1
    O O2 0.2837(9) 0.7347(7) -0.0686(2) 0.072(2) Uani d PDU 0.63(2) 1 A 1
    C C13 0.1670(5) 0.7463(4) 0.0295(4) 0.0473(17) Uani d PGDU 0.63(2) 1 A 1
    C C14 0.0952(6) 0.8257(4) -0.0189(4) 0.0530(15) Uani d PGU 0.63(2) 1 A 1
    H H14 0.1180 0.8613 -0.0583 0.064 Uiso calc PR 0.63(2) 1 A 1
    C C15 -0.0106(5) 0.8520(5) -0.0086(4) 0.0750(19) Uani d PGU 0.63(2) 1 A 1
    H H15 -0.0586 0.9052 -0.0410 0.090 Uiso calc PR 0.63(2) 1 A 1
    C C16 -0.0447(4) 0.7989(7) 0.0502(4) 0.086(2) Uani d PGU 0.63(2) 1 A 1
    H H16 -0.1154 0.8164 0.0572 0.103 Uiso calc PR 0.63(2) 1 A 1
    C C17 0.0271(5) 0.7194(8) 0.0987(4) 0.090(3) Uani d PGU 0.63(2) 1 A 1
    H H17 0.0043 0.6839 0.1380 0.108 Uiso calc PR 0.63(2) 1 A 1
    C C18 0.1329(5) 0.6931(6) 0.0883(4) 0.075(2) Uani d PGU 0.63(2) 1 A 1
    H H18 0.1809 0.6400 0.1207 0.090 Uiso calc PR 0.63(2) 1 A 1
    S S1' 0.3118(8) 0.7228(6) 0.0149(6) 0.102(3) Uani d PDU 0.37(2) 1 A 2
    O O1' 0.379(2) 0.6375(16) 0.0646(13) 0.133(7) Uani d PDU 0.37(2) 1 A 2
    O O2' 0.2987(18) 0.7264(11) -0.0681(7) 0.095(4) Uani d PDU 0.37(2) 1 A 2
    C C13' 0.1784(11) 0.7417(13) 0.0298(10) 0.094(5) Uani d PGDU 0.37(2) 1 A 2
    C C14' 0.1010(14) 0.8274(11) -0.0020(12) 0.094(4) Uani d PGU 0.37(2) 1 A 2
    H H14' 0.1214 0.8835 -0.0311 0.112 Uiso calc PR 0.37(2) 1 A 2
    C C15' -0.0070(11) 0.8293(15) 0.0097(12) 0.115(5) Uani d PGU 0.37(2) 1 A 2
    H H15' -0.0588 0.8867 -0.0116 0.138 Uiso calc PR 0.37(2) 1 A 2
    C C16' -0.0375(10) 0.746(2) 0.0533(10) 0.145(6) Uani d PGU 0.37(2) 1 A 2
    H H16' -0.1098 0.7468 0.0611 0.174 Uiso calc PR 0.37(2) 1 A 2
    C C17' 0.0399(14) 0.660(2) 0.0851(10) 0.151(6) Uani d PGU 0.37(2) 1 A 2
    H H17' 0.0195 0.6037 0.1142 0.181 Uiso calc PR 0.37(2) 1 A 2
    C C18' 0.1478(12) 0.6579(17) 0.0734(11) 0.139(5) Uani d PGU 0.37(2) 1 A 2
    H H18' 0.1996 0.6005 0.0947 0.167 Uiso calc PR 0.37(2) 1 A 2
loop_
    _atom_site_aniso_label
    _atom_site_aniso_U_11
    _atom_site_aniso_U_22
    _atom_site_aniso_U_33
    _atom_site_aniso_U_12
    _atom_site_aniso_U_13
    _atom_site_aniso_U_23
    C8 0.0494(13) 0.0414(12) 0.0632(16) -0.0007(10) 0.0232(11) 0.0000(11)
    C9 0.0664(16) 0.0426(13) 0.0613(16) -0.0044(11) 0.0270(12) -0.0069(11)
    C10 0.0543(14) 0.0498(14) 0.0523(15) -0.0023(11) 0.0211(11) -0.0048(11)
    C25 0.0598(15) 0.0401(13) 0.0647(16) -0.0039(11) 0.0237(12) -0.0032(12)
    C26 0.0830(19) 0.0594(16) 0.0586(16) -0.0087(14) 0.0230(14) 0.0026(13)
    C27 0.086(2) 0.0544(16) 0.076(2) -0.0041(14) 0.0218(15) 0.0146(14)
    C28 0.092(2) 0.0445(14) 0.080(2) -0.0022(14) 0.0282(16) 0.0051(14)
    C29 0.0735(17) 0.0467(14) 0.0677(17) -0.0039(12) 0.0247(13) -0.0053(13)
    C30 0.0488(13) 0.0450(13) 0.0584(15) -0.0028(10) 0.0215(11) -0.0050(11)
    C11 0.0460(13) 0.0378(12) 0.0584(15) -0.0020(10) 0.0204(11) 0.0011(10)
    C12 0.0445(13) 0.0455(13) 0.0551(14) -0.0038(10) 0.0174(10) -0.0044(11)
    C7 0.0449(13) 0.0458(13) 0.0554(14) -0.0010(10) 0.0155(11) 0.0037(11)
    C6 0.0494(14) 0.0566(15) 0.0575(16) -0.0049(12) 0.0118(11) 0.0036(12)
    C5 0.091(2) 0.0721(19) 0.0633(19) -0.0111(16) 0.0071(15) 0.0048(15)
    C4 0.109(3) 0.102(3) 0.0600(19) -0.015(2) 0.0007(17) 0.0138(18)
    C3 0.086(2) 0.087(2) 0.088(2) 0.0008(18) 0.0086(18) 0.036(2)
    C2 0.0679(18) 0.0649(18) 0.086(2) 0.0024(14) 0.0151(15) 0.0206(16)
    C1 0.0469(14) 0.0537(15) 0.0702(17) 0.0007(11) 0.0162(12) 0.0091(13)
    C19 0.0531(14) 0.0442(13) 0.0538(14) -0.0046(11) 0.0180(11) -0.0009(11)
    C20 0.0643(17) 0.0712(18) 0.0826(19) -0.0174(14) 0.0358(14) -0.0242(15)
    C21 0.0733(18) 0.0747(19) 0.0825(19) -0.0272(15) 0.0332(15) -0.0247(16)
    C22 0.0803(19) 0.0528(15) 0.0639(17) -0.0056(14) 0.0232(14) -0.0174(13)
    C23 0.0744(19) 0.097(2) 0.092(2) -0.0128(17) 0.0439(16) -0.0337(18)
    C24 0.0674(17) 0.0768(18) 0.0816(19) -0.0217(14) 0.0348(15) -0.0278(15)
    N1 0.0583(12) 0.0431(11) 0.0698(14) 0.0006(9) 0.0238(10) 0.0027(10)
    N2 0.105(2) 0.0823(18) 0.0870(19) -0.0048(18) 0.0303(17) -0.0308(15)
    O5 0.0860(12) 0.0478(10) 0.0554(11) -0.0062(8) 0.0271(9) -0.0050(8)
    O3 0.132(2) 0.172(3) 0.187(3) 0.000(2) 0.068(2) -0.111(2)
    O4 0.142(2) 0.0987(18) 0.1132(19) -0.0397(17) 0.0411(16) -0.0519(15)
    S1 0.0718(16) 0.0251(13) 0.0596(17) 0.0034(10) 0.0278(11) 0.0003(10)
    O1 0.090(5) 0.024(2) 0.106(4) 0.013(3) 0.022(3) 0.011(2)
    O2 0.106(4) 0.075(5) 0.049(3) -0.002(3) 0.043(3) -0.018(2)
    C13 0.056(3) 0.041(3) 0.045(4) -0.015(2) 0.016(3) 0.000(3)
    C14 0.060(3) 0.053(3) 0.043(3) -0.007(2) 0.011(2) -0.001(2)
    C15 0.059(4) 0.086(4) 0.072(4) -0.001(3) 0.011(3) 0.011(3)
    C16 0.057(3) 0.117(6) 0.089(4) -0.014(3) 0.031(3) 0.017(4)
    C17 0.077(4) 0.125(6) 0.077(4) -0.003(4) 0.038(3) 0.032(4)
    C18 0.073(4) 0.087(4) 0.065(4) -0.005(3) 0.022(3) 0.029(3)
    S1' 0.083(4) 0.076(5) 0.160(7) -0.015(3) 0.058(4) -0.027(4)
    O1' 0.098(9) 0.053(7) 0.222(13) -0.004(6) 0.014(7) -0.009(6)
    O2' 0.142(10) 0.024(4) 0.164(10) -0.026(5) 0.110(8) -0.031(5)
    C13' 0.084(8) 0.132(11) 0.067(10) -0.020(7) 0.027(7) 0.000(8)
    C14' 0.073(7) 0.139(10) 0.075(8) -0.020(6) 0.032(6) -0.024(6)
    C15' 0.062(7) 0.167(11) 0.110(9) -0.015(7) 0.017(7) -0.001(8)
    C16' 0.113(9) 0.187(15) 0.153(11) -0.019(9) 0.067(9) 0.015(11)
    C17' 0.141(10) 0.178(14) 0.166(10) -0.015(10) 0.095(9) 0.024(11)
    C18' 0.119(8) 0.183(12) 0.130(10) -0.027(8) 0.061(8) 0.033(9)
_geom_special_details
;
 All esds (except the esd in the dihedral angle between two l.s. planes)
 are estimated using the full covariance matrix.  The cell esds are taken
 into account individually in the estimation of esds in distances, angles
 and torsion angles; correlations between esds in cell parameters are only
 used when they are defined by crystal symmetry.  An approximate (isotropic)
 treatment of cell esds is used for estimating esds involving l.s. planes.
;
loop_
    _geom_bond_atom_site_label_1
    _geom_bond_atom_site_label_2
    _geom_bond_site_symmetry_2
    _geom_bond_distance
    _geom_bond_publ_flag
    C8 C9 . 1.381(3) ?
    C8 C7 . 1.410(3) ?
    C8 N1 . 1.426(3) ?
    C9 C10 . 1.363(3) ?
    C9 H9 . 0.9300 ?
    C10 O5 . 1.383(3) ?
    C10 C11 . 1.390(3) ?
    C25 O5 . 1.381(3) ?
    C25 C30 . 1.381(3) ?
    C25 C26 . 1.386(3) ?
    C26 C27 . 1.377(4) ?
    C26 H26 . 0.9300 ?
    C27 C28 . 1.379(4) ?
    C27 H27 . 0.9300 ?
    C28 C29 . 1.374(3) ?
    C28 H28 . 0.9300 ?
    C29 C30 . 1.387(3) ?
    C29 H29 . 0.9300 ?
    C30 C11 . 1.462(3) ?
    C11 C12 . 1.406(3) ?
    C12 C7 . 1.403(3) ?
    C12 C19 . 1.485(3) ?
    C7 C6 . 1.451(3) ?
    C6 C5 . 1.390(4) ?
    C6 C1 . 1.398(3) ?
    C5 C4 . 1.387(4) ?
    C5 H5 . 0.9300 ?
    C4 C3 . 1.384(5) ?
    C4 H4 . 0.9300 ?
    C3 C2 . 1.369(4) ?
    C3 H3 . 0.9300 ?
    C2 C1 . 1.383(3) ?
    C2 H2 . 0.9300 ?
    C1 N1 . 1.423(3) ?
    C19 C24 . 1.376(3) ?
    C19 C20 . 1.378(3) ?
    C20 C21 . 1.373(3) ?
    C20 H20 . 0.9300 ?
    C21 C22 . 1.358(4) ?
    C21 H21 . 0.9300 ?
    C22 C23 . 1.368(4) ?
    C22 N2 . 1.472(3) ?
    C23 C24 . 1.372(4) ?
    C23 H23 . 0.9300 ?
    C24 H24 . 0.9300 ?
    N1 S1' . 1.645(6) ?
    N1 S1 . 1.677(3) ?
    N2 O3 . 1.204(3) ?
    N2 O4 . 1.209(3) ?
    S1 O1 . 1.428(4) ?
    S1 O2 . 1.436(4) ?
    S1 C13 . 1.740(3) ?
    C13 C14 . 1.3900 ?
    C13 C18 . 1.3900 ?
    C14 C15 . 1.3900 ?
    C14 H14 . 0.9300 ?
    C15 C16 . 1.3900 ?
    C15 H15 . 0.9300 ?
    C16 C17 . 1.3900 ?
    C16 H16 . 0.9300 ?
    C17 C18 . 1.3900 ?
    C17 H17 . 0.9300 ?
    C18 H18 . 0.9300 ?
    S1' O2' . 1.422(7) ?
    S1' O1' . 1.428(8) ?
    S1' C13' . 1.736(7) ?
    C13' C14' . 1.3900 ?
    C13' C18' . 1.3900 ?
    C14' C15' . 1.3900 ?
    C14' H14' . 0.9300 ?
    C15' C16' . 1.3900 ?
    C15' H15' . 0.9300 ?
    C16' C17' . 1.3900 ?
    C16' H16' . 0.9300 ?
    C17' C18' . 1.3900 ?
    C17' H17' . 0.9300 ?
    C18' H18' . 0.9300 ?
loop_
    _geom_angle_atom_site_label_1
    _geom_angle_atom_site_label_2
    _geom_angle_atom_site_label_3
    _geom_angle_site_symmetry_1
    _geom_angle_site_symmetry_3
    _geom_angle
    _geom_angle_publ_flag
    C9 C8 C7 . . 123.5(2) ?
    C9 C8 N1 . . 127.4(2) ?
    C7 C8 N1 . . 109.02(19) ?
    C10 C9 C8 . . 114.1(2) ?
    C10 C9 H9 . . 123.0 ?
    C8 C9 H9 . . 123.0 ?
    C9 C10 O5 . . 122.5(2) ?
    C9 C10 C11 . . 125.9(2) ?
    O5 C10 C11 . . 111.62(19) ?
    O5 C25 C30 . . 112.2(2) ?
    O5 C25 C26 . . 123.2(2) ?
    C30 C25 C26 . . 124.5(2) ?
    C27 C26 C25 . . 115.6(2) ?
    C27 C26 H26 . . 122.2 ?
    C25 C26 H26 . . 122.2 ?
    C26 C27 C28 . . 121.1(3) ?
    C26 C27 H27 . . 119.5 ?
    C28 C27 H27 . . 119.5 ?
    C29 C28 C27 . . 122.4(3) ?
    C29 C28 H28 . . 118.8 ?
    C27 C28 H28 . . 118.8 ?
    C28 C29 C30 . . 118.1(2) ?
    C28 C29 H29 . . 121.0 ?
    C30 C29 H29 . . 121.0 ?
    C25 C30 C29 . . 118.3(2) ?
    C25 C30 C11 . . 105.33(19) ?
    C29 C30 C11 . . 136.3(2) ?
    C10 C11 C12 . . 119.5(2) ?
    C10 C11 C30 . . 105.46(19) ?
    C12 C11 C30 . . 135.0(2) ?
    C7 C12 C11 . . 116.4(2) ?
    C7 C12 C19 . . 122.4(2) ?
    C11 C12 C19 . . 121.1(2) ?
    C12 C7 C8 . . 120.5(2) ?
    C12 C7 C6 . . 132.6(2) ?
    C8 C7 C6 . . 106.8(2) ?
    C5 C6 C1 . . 118.6(2) ?
    C5 C6 C7 . . 133.2(2) ?
    C1 C6 C7 . . 108.0(2) ?
    C4 C5 C6 . . 119.2(3) ?
    C4 C5 H5 . . 120.4 ?
    C6 C5 H5 . . 120.4 ?
    C3 C4 C5 . . 120.3(3) ?
    C3 C4 H4 . . 119.8 ?
    C5 C4 H4 . . 119.8 ?
    C2 C3 C4 . . 121.9(3) ?
    C2 C3 H3 . . 119.0 ?
    C4 C3 H3 . . 119.0 ?
    C3 C2 C1 . . 117.4(3) ?
    C3 C2 H2 . . 121.3 ?
    C1 C2 H2 . . 121.3 ?
    C2 C1 C6 . . 122.6(3) ?
    C2 C1 N1 . . 128.4(2) ?
    C6 C1 N1 . . 108.9(2) ?
    C24 C19 C20 . . 118.2(2) ?
    C24 C19 C12 . . 121.1(2) ?
    C20 C19 C12 . . 120.7(2) ?
    C21 C20 C19 . . 121.5(2) ?
    C21 C20 H20 . . 119.2 ?
    C19 C20 H20 . . 119.2 ?
    C22 C21 C20 . . 118.4(2) ?
    C22 C21 H21 . . 120.8 ?
    C20 C21 H21 . . 120.8 ?
    C21 C22 C23 . . 122.0(2) ?
    C21 C22 N2 . . 118.7(3) ?
    C23 C22 N2 . . 119.3(3) ?
    C22 C23 C24 . . 118.6(2) ?
    C22 C23 H23 . . 120.7 ?
    C24 C23 H23 . . 120.7 ?
    C23 C24 C19 . . 121.2(2) ?
    C23 C24 H24 . . 119.4 ?
    C19 C24 H24 . . 119.4 ?
    C1 N1 C8 . . 107.16(18) ?
    C1 N1 S1' . . 122.0(4) ?
    C8 N1 S1' . . 123.3(4) ?
    C1 N1 S1 . . 120.53(18) ?
    C8 N1 S1 . . 121.89(19) ?
    O3 N2 O4 . . 122.6(3) ?
    O3 N2 C22 . . 118.7(3) ?
    O4 N2 C22 . . 118.7(3) ?
    C25 O5 C10 . . 105.33(17) ?
    O1 S1 O2 . . 120.9(5) ?
    O1 S1 N1 . . 109.8(5) ?
    O2 S1 N1 . . 105.2(4) ?
    O1 S1 C13 . . 107.3(5) ?
    O2 S1 C13 . . 107.5(5) ?
    N1 S1 C13 . . 105.2(3) ?
    C14 C13 C18 . . 120.0 ?
    C14 C13 S1 . . 116.5(4) ?
    C18 C13 S1 . . 123.4(4) ?
    C13 C14 C15 . . 120.0 ?
    C13 C14 H14 . . 120.0 ?
    C15 C14 H14 . . 120.0 ?
    C16 C15 C14 . . 120.0 ?
    C16 C15 H15 . . 120.0 ?
    C14 C15 H15 . . 120.0 ?
    C15 C16 C17 . . 120.0 ?
    C15 C16 H16 . . 120.0 ?
    C17 C16 H16 . . 120.0 ?
    C16 C17 C18 . . 120.0 ?
    C16 C17 H17 . . 120.0 ?
    C18 C17 H17 . . 120.0 ?
    C17 C18 C13 . . 120.0 ?
    C17 C18 H18 . . 120.0 ?
    C13 C18 H18 . . 120.0 ?
    O2' S1' O1' . . 120.6(13) ?
    O2' S1' N1 . . 108.6(7) ?
    O1' S1' N1 . . 101.5(11) ?
    O2' S1' C13' . . 110.4(12) ?
    O1' S1' C13' . . 112.2(12) ?
    N1 S1' C13' . . 101.3(6) ?
    C14' C13' C18' . . 120.0 ?
    C14' C13' S1' . . 125.4(10) ?
    C18' C13' S1' . . 114.5(10) ?
    C13' C14' C15' . . 120.0 ?
    C13' C14' H14' . . 120.0 ?
    C15' C14' H14' . . 120.0 ?
    C16' C15' C14' . . 120.0 ?
    C16' C15' H15' . . 120.0 ?
    C14' C15' H15' . . 120.0 ?
    C15' C16' C17' . . 120.0 ?
    C15' C16' H16' . . 120.0 ?
    C17' C16' H16' . . 120.0 ?
    C18' C17' C16' . . 120.0 ?
    C18' C17' H17' . . 120.0 ?
    C16' C17' H17' . . 120.0 ?
    C17' C18' C13' . . 120.0 ?
    C17' C18' H18' . . 120.0 ?
    C13' C18' H18' . . 120.0 ?
loop_
    _geom_torsion_atom_site_label_1
    _geom_torsion_atom_site_label_2
    _geom_torsion_atom_site_label_3
    _geom_torsion_atom_site_label_4
    _geom_torsion_site_symmetry_1
    _geom_torsion_site_symmetry_2
    _geom_torsion_site_symmetry_3
    _geom_torsion_site_symmetry_4
    _geom_torsion
    _geom_torsion_publ_flag
    C7 C8 C9 C10 . . . . -0.9(3) ?
    N1 C8 C9 C10 . . . . -177.3(2) ?
    C8 C9 C10 O5 . . . . -178.72(19) ?
    C8 C9 C10 C11 . . . . 0.0(4) ?
    O5 C25 C26 C27 . . . . 178.4(2) ?
    C30 C25 C26 C27 . . . . -0.9(4) ?
    C25 C26 C27 C28 . . . . 1.0(4) ?
    C26 C27 C28 C29 . . . . -0.5(4) ?
    C27 C28 C29 C30 . . . . -0.3(4) ?
    O5 C25 C30 C29 . . . . -179.2(2) ?
    C26 C25 C30 C29 . . . . 0.1(4) ?
    O5 C25 C30 C11 . . . . -0.4(3) ?
    C26 C25 C30 C11 . . . . 178.9(2) ?
    C28 C29 C30 C25 . . . . 0.5(4) ?
    C28 C29 C30 C11 . . . . -177.8(2) ?
    C9 C10 C11 C12 . . . . 0.2(4) ?
    O5 C10 C11 C12 . . . . 178.98(18) ?
    C9 C10 C11 C30 . . . . -177.9(2) ?
    O5 C10 C11 C30 . . . . 0.9(2) ?
    C25 C30 C11 C10 . . . . -0.3(2) ?
    C29 C30 C11 C10 . . . . 178.2(3) ?
    C25 C30 C11 C12 . . . . -178.0(2) ?
    C29 C30 C11 C12 . . . . 0.5(5) ?
    C10 C11 C12 C7 . . . . 0.6(3) ?
    C30 C11 C12 C7 . . . . 178.0(2) ?
    C10 C11 C12 C19 . . . . -177.9(2) ?
    C30 C11 C12 C19 . . . . -0.5(4) ?
    C11 C12 C7 C8 . . . . -1.5(3) ?
    C19 C12 C7 C8 . . . . 177.0(2) ?
    C11 C12 C7 C6 . . . . 174.7(2) ?
    C19 C12 C7 C6 . . . . -6.8(4) ?
    C9 C8 C7 C12 . . . . 1.7(3) ?
    N1 C8 C7 C12 . . . . 178.71(19) ?
    C9 C8 C7 C6 . . . . -175.3(2) ?
    N1 C8 C7 C6 . . . . 1.7(2) ?
    C12 C7 C6 C5 . . . . -2.4(5) ?
    C8 C7 C6 C5 . . . . 174.2(3) ?
    C12 C7 C6 C1 . . . . -178.3(2) ?
    C8 C7 C6 C1 . . . . -1.8(3) ?
    C1 C6 C5 C4 . . . . -1.2(4) ?
    C7 C6 C5 C4 . . . . -176.8(3) ?
    C6 C5 C4 C3 . . . . 0.2(5) ?
    C5 C4 C3 C2 . . . . 0.7(5) ?
    C4 C3 C2 C1 . . . . -0.6(5) ?
    C3 C2 C1 C6 . . . . -0.4(4) ?
    C3 C2 C1 N1 . . . . 175.6(2) ?
    C5 C6 C1 C2 . . . . 1.3(4) ?
    C7 C6 C1 C2 . . . . 177.9(2) ?
    C5 C6 C1 N1 . . . . -175.4(2) ?
    C7 C6 C1 N1 . . . . 1.2(3) ?
    C7 C12 C19 C24 . . . . -72.6(3) ?
    C11 C12 C19 C24 . . . . 105.9(3) ?
    C7 C12 C19 C20 . . . . 109.0(3) ?
    C11 C12 C19 C20 . . . . -72.6(3) ?
    C24 C19 C20 C21 . . . . 1.0(4) ?
    C12 C19 C20 C21 . . . . 179.5(3) ?
    C19 C20 C21 C22 . . . . -1.5(4) ?
    C20 C21 C22 C23 . . . . 0.9(5) ?
    C20 C21 C22 N2 . . . . 179.5(3) ?
    C21 C22 C23 C24 . . . . 0.0(5) ?
    N2 C22 C23 C24 . . . . -178.5(3) ?
    C22 C23 C24 C19 . . . . -0.5(5) ?
    C20 C19 C24 C23 . . . . 0.0(4) ?
    C12 C19 C24 C23 . . . . -178.5(3) ?
    C2 C1 N1 C8 . . . . -176.6(2) ?
    C6 C1 N1 C8 . . . . -0.2(2) ?
    C2 C1 N1 S1' . . . . 32.8(5) ?
    C6 C1 N1 S1' . . . . -150.8(4) ?
    C2 C1 N1 S1 . . . . 37.9(4) ?
    C6 C1 N1 S1 . . . . -145.7(2) ?
    C9 C8 N1 C1 . . . . 175.9(2) ?
    C7 C8 N1 C1 . . . . -0.9(2) ?
    C9 C8 N1 S1' . . . . -33.9(5) ?
    C7 C8 N1 S1' . . . . 149.2(4) ?
    C9 C8 N1 S1 . . . . -39.2(3) ?
    C7 C8 N1 S1 . . . . 144.0(2) ?
    C21 C22 N2 O3 . . . . 172.2(3) ?
    C23 C22 N2 O3 . . . . -9.1(5) ?
    C21 C22 N2 O4 . . . . -9.4(4) ?
    C23 C22 N2 O4 . . . . 169.3(3) ?
    C30 C25 O5 C10 . . . . 0.9(2) ?
    C26 C25 O5 C10 . . . . -178.4(2) ?
    C9 C10 O5 C25 . . . . 177.8(2) ?
    C11 C10 O5 C25 . . . . -1.1(2) ?
    C1 N1 S1 O1 . . . . -48.8(5) ?
    C8 N1 S1 O1 . . . . 170.8(4) ?
    S1' N1 S1 O1 . . . . 62(5) ?
    C1 N1 S1 O2 . . . . 179.7(5) ?
    C8 N1 S1 O2 . . . . 39.3(5) ?
    S1' N1 S1 O2 . . . . -70(5) ?
    C1 N1 S1 C13 . . . . 66.4(3) ?
    C8 N1 S1 C13 . . . . -74.0(3) ?
    S1' N1 S1 C13 . . . . 177(5) ?
    O1 S1 C13 C14 . . . . -168.3(6) ?
    O2 S1 C13 C14 . . . . -37.0(5) ?
    N1 S1 C13 C14 . . . . 74.8(3) ?
    O1 S1 C13 C18 . . . . 15.2(7) ?
    O2 S1 C13 C18 . . . . 146.6(6) ?
    N1 S1 C13 C18 . . . . -101.7(4) ?
    C18 C13 C14 C15 . . . . 0.0 ?
    S1 C13 C14 C15 . . . . -176.6(5) ?
    C13 C14 C15 C16 . . . . 0.0 ?
    C14 C15 C16 C17 . . . . 0.0 ?
    C15 C16 C17 C18 . . . . 0.0 ?
    C16 C17 C18 C13 . . . . 0.0 ?
    C14 C13 C18 C17 . . . . 0.0 ?
    S1 C13 C18 C17 . . . . 176.3(5) ?
    C1 N1 S1' O2' . . . . -175.6(10) ?
    C8 N1 S1' O2' . . . . 38.5(11) ?
    S1 N1 S1' O2' . . . . 112(6) ?
    C1 N1 S1' O1' . . . . -47.6(11) ?
    C8 N1 S1' O1' . . . . 166.5(10) ?
    S1 N1 S1' O1' . . . . -120(6) ?
    C1 N1 S1' C13' . . . . 68.1(8) ?
    C8 N1 S1' C13' . . . . -77.8(8) ?
    S1 N1 S1' C13' . . . . -4(5) ?
    O2' S1' C13' C14' . . . . -51.1(13) ?
    O1' S1' C13' C14' . . . . 171.2(15) ?
    N1 S1' C13' C14' . . . . 63.7(11) ?
    O2' S1' C13' C18' . . . . 124.6(12) ?
    O1' S1' C13' C18' . . . . -13.0(17) ?
    N1 S1' C13' C18' . . . . -120.5(9) ?
    C18' C13' C14' C15' . . . . 0.0 ?
    S1' C13' C14' C15' . . . . 175.5(12) ?
    C13' C14' C15' C16' . . . . 0.0 ?
    C14' C15' C16' C17' . . . . 0.0 ?
    C15' C16' C17' C18' . . . . 0.0 ?
    C16' C17' C18' C13' . . . . 0.0 ?
    C14' C13' C18' C17' . . . . 0.0 ?
    S1' C13' C18' C17' . . . . -176.0(11) ?
loop_
    _geom_hbond_atom_site_label_D
    _geom_hbond_atom_site_label_H
    _geom_hbond_atom_site_label_A
    _geom_hbond_site_symmetry_A
    _geom_hbond_distance_DH
    _geom_hbond_distance_HA
    _geom_hbond_distance_DA
    _geom_hbond_angle_DHA
    C2 H2 O1 ----- 0.93 2.41 3.015(9) 122
    C9 H9 O2 ----- 0.93 2.28 2.849(9) 119
    C14 H14 O4 4_585 0.93 2.55 3.296(7) 138
    C20 H20 O2 3_675 0.93 2.53 3.454(11) 172
    C16 H16 Cg1 3_575 0.93 2.76 3.676(6) 169
    C23 H23 Cg3 2_555 0.93 2.99 3.908(4) 169
_iucr_refine_instructions_details
;
TITL G2 in P2(1)/n
CELL  0.71073  12.1347  12.0708  17.6391   90.000  108.617   90.000
ZERR     4.00   0.0005   0.0005   0.0007    0.000    0.002    0.000
LATT   1
SYMM  1/2 - X, 1/2 + Y, 1/2 - Z
SFAC  C    H    N    O    S
UNIT  120  72   8    20   4
MERG   2
OMIT    -2.00  50.00
OMIT     0   1   1
SADI 0.01 N1 S1 N1 S1'
SADI  0.01 S1 C13 S1' C13'
SADI 0.01 S1 O1 S1' O1'
SADI 0.01 S1 O2 S1' O2'
SIMU  0.02 S1 > C18
DELU  0.01 S1 > C18
SIMU  0.02 S1' > C18'
DELU  0.01 S1' > C18'
EQIV $1  -1/2+x, 5/2-y, -1/2+z
HTAB C14 O4_$1
FMAP   2
PLAN   30
SIZE     0.10   0.20   0.25
ACTA
BOND   $H
CONF
L.S.  10
TEMP    23.00
WGHT    0.059400    0.725300
FVAR       0.07150   0.63138
C8    1    0.363842    0.941242    0.020905    11.00000    0.04938    0.04141 =
         0.06322   -0.00001    0.02319   -0.00071
C9    1    0.336917    0.965218   -0.059531    11.00000    0.06645    0.04261 =
         0.06129   -0.00685    0.02696   -0.00443
AFIX  43
H9    2    0.324900    0.910800   -0.098662    11.00000   -1.20000
AFIX   0
C10   1    0.329510    1.075653   -0.076505    11.00000    0.05433    0.04979 =
         0.05227   -0.00479    0.02115   -0.00233
C25   1    0.298093    1.229528   -0.146804    11.00000    0.05977    0.04013 =
         0.06468   -0.00321    0.02366   -0.00391
C26   1    0.269792    1.300560   -0.211896    11.00000    0.08297    0.05944 =
         0.05857    0.00265    0.02297   -0.00872
AFIX  43
H26   2    0.253123    1.274975   -0.264087    11.00000   -1.20000
AFIX   0
C27   1    0.267967    1.411548   -0.194233    11.00000    0.08582    0.05438 =
         0.07572    0.01457    0.02178   -0.00415
AFIX  43
H27   2    0.248348    1.463089   -0.235585    11.00000   -1.20000
AFIX   0
C28   1    0.294749    1.447481   -0.116251    11.00000    0.09212    0.04452 =
         0.08010    0.00508    0.02818   -0.00218
AFIX  43
H28   2    0.293207    1.523074   -0.106451    11.00000   -1.20000
AFIX   0
C29   1    0.323636    1.375674   -0.052483    11.00000    0.07353    0.04666 =
         0.06773   -0.00530    0.02469   -0.00394
AFIX  43
H29   2    0.341769    1.401754   -0.000319    11.00000   -1.20000
AFIX   0
C30   1    0.324977    1.263190   -0.068142    11.00000    0.04882    0.04498 =
         0.05838   -0.00504    0.02152   -0.00279
C11   1    0.346322    1.161092   -0.021096    11.00000    0.04601    0.03776 =
         0.05840    0.00114    0.02039   -0.00197
C12   1    0.373954    1.135759    0.060664    11.00000    0.04454    0.04554 =
         0.05508   -0.00440    0.01743   -0.00382
C7    1    0.383854    1.022995    0.080910    11.00000    0.04489    0.04577 =
         0.05541    0.00365    0.01551   -0.00101
C6    1    0.418781    0.965399    0.157131    11.00000    0.04944    0.05660 =
         0.05747    0.00363    0.01178   -0.00493
C5    1    0.457872    1.001250    0.236154    11.00000    0.09150    0.07206 =
         0.06333    0.00482    0.00710   -0.01107
AFIX  43
H5    2    0.462117    1.076515    0.248012    11.00000   -1.20000
AFIX   0
C4    1    0.490469    0.923353    0.297100    11.00000    0.10886    0.10246 =
         0.05997    0.01379    0.00067   -0.01549
AFIX  43
H4    2    0.516467    0.946489    0.350158    11.00000   -1.20000
AFIX   0
C3    1    0.484491    0.811353    0.279333    11.00000    0.08628    0.08702 =
         0.08809    0.03566    0.00856    0.00081
AFIX  43
H3    2    0.505912    0.760398    0.321035    11.00000   -1.20000
AFIX   0
C2    1    0.447968    0.773456    0.202168    11.00000    0.06789    0.06487 =
         0.08574    0.02063    0.01514    0.00238
AFIX  43
H2    2    0.444948    0.698075    0.190784    11.00000   -1.20000
AFIX   0
C1    1    0.415734    0.851659    0.141801    11.00000    0.04686    0.05371 =
         0.07023    0.00906    0.01618    0.00069
C19   1    0.388641    1.224573    0.121347    11.00000    0.05310    0.04420 =
         0.05382   -0.00089    0.01802   -0.00459
C20   1    0.485303    1.292005    0.141720    11.00000    0.06428    0.07120 =
         0.08259   -0.02418    0.03579   -0.01737
AFIX  43
H20   2    0.541946    1.280997    0.117291    11.00000   -1.20000
AFIX   0
C21   1    0.499952    1.375072    0.197245    11.00000    0.07329    0.07465 =
         0.08254   -0.02473    0.03318   -0.02715
AFIX  43
H21   2    0.566396    1.418989    0.211425    11.00000   -1.20000
AFIX   0
C22   1    0.415100    1.391594    0.230979    11.00000    0.08034    0.05282 =
         0.06391   -0.01737    0.02321   -0.00565
C23   1    0.317220    1.327260    0.212076    11.00000    0.07439    0.09681 =
         0.09211   -0.03370    0.04390   -0.01282
AFIX  43
H23   2    0.260097    1.339953    0.235827    11.00000   -1.20000
AFIX   0
C24   1    0.305125    1.243600    0.157322    11.00000    0.06744    0.07680 =
         0.08156   -0.02784    0.03485   -0.02166
AFIX  43
H24   2    0.239259    1.198945    0.144294    11.00000   -1.20000
AFIX   0
N1    3    0.382108    0.834652    0.057636    11.00000    0.05833    0.04314 =
         0.06984    0.00273    0.02380    0.00056
N2    3    0.430721    1.479947    0.291032    11.00000    0.10529    0.08234 =
         0.08697   -0.03077    0.03026   -0.00484
O5    4    0.301179    1.115723   -0.153847    11.00000    0.08603    0.04778 =
         0.05544   -0.00501    0.02713   -0.00624
O3    4    0.350712    1.502450    0.314697    11.00000    0.13151    0.17240 =
         0.18654   -0.11069    0.06841    0.00013
O4    4    0.524209    1.525327    0.315915    11.00000    0.14160    0.09868 =
         0.11323   -0.05192    0.04108   -0.03971
PART    1
S1    5    0.300921    0.724786    0.015550    21.00000    0.07180    0.02514 =
         0.05962    0.00033    0.02779    0.00343
O1    4    0.349610    0.626457    0.058204    21.00000    0.09008    0.02383 =
         0.10591    0.01087    0.02178    0.01317
O2    4    0.283730    0.734717   -0.068585    21.00000    0.10614    0.07475 =
         0.04927   -0.01781    0.04301   -0.00158
AFIX  66
C13   1    0.166952    0.746293    0.029530    21.00000    0.05609    0.04095 =
         0.04500   -0.00029    0.01633   -0.01541
C14   1    0.095232    0.825726   -0.018913    21.00000    0.05981    0.05295 =
         0.04264   -0.00053    0.01143   -0.00743
AFIX  43
H14   2    0.118037    0.861286   -0.058251    21.00000   -1.20000
AFIX  65
C15   1   -0.010571    0.852010   -0.008561    21.00000    0.05949    0.08645 =
         0.07217    0.01067    0.01146   -0.00137
AFIX  43
H15   2   -0.058557    0.905156   -0.040972    21.00000   -1.20000
AFIX  65
C16   1   -0.044656    0.798861    0.050234    21.00000    0.05652    0.11733 =
         0.08909    0.01705    0.03058   -0.01407
AFIX  43
H16   2   -0.115446    0.816448    0.057160    21.00000   -1.20000
AFIX  65
C17   1    0.027063    0.719428    0.098678    21.00000    0.07683    0.12537 =
         0.07719    0.03215    0.03827   -0.00266
AFIX  43
H17   2    0.004257    0.683869    0.138015    21.00000   -1.20000
AFIX  65
C18   1    0.132867    0.693143    0.088326    21.00000    0.07349    0.08691 =
         0.06484    0.02866    0.02248   -0.00478
AFIX  43
H18   2    0.180851    0.639997    0.120738    21.00000   -1.20000
AFIX   0
PART    2
S1'   5    0.311809    0.722850    0.014876   -21.00000    0.08350    0.07568 =
         0.16036   -0.02709    0.05824   -0.01499
O1'   4    0.378926    0.637509    0.064634   -21.00000    0.09773    0.05290 =
         0.22247   -0.00908    0.01442   -0.00414
O2'   4    0.298695    0.726396   -0.068129   -21.00000    0.14192    0.02436 =
         0.16352   -0.03117    0.10979   -0.02640
AFIX  66
C13'  1    0.178383    0.741664    0.029825   -21.00000    0.08378    0.13237 =
         0.06736   -0.00050    0.02672   -0.02020
C14'  1    0.100964    0.827403   -0.002000   -21.00000    0.07281    0.13893 =
         0.07475   -0.02365    0.03187   -0.01961
AFIX  43
H14'  2    0.121393    0.883474   -0.031131   -21.00000   -1.20000
AFIX  65
C15'  1   -0.006989    0.829338    0.009713   -21.00000    0.06161    0.16704 =
         0.10955   -0.00099    0.01716   -0.01482
AFIX  43
H15'  2   -0.058787    0.886704   -0.011580   -21.00000   -1.20000
AFIX  65
C16'  1   -0.037524    0.745534    0.053252   -21.00000    0.11270    0.18707 =
         0.15298    0.01471    0.06707   -0.01917
AFIX  43
H16'  2   -0.109752    0.746829    0.061089   -21.00000   -1.20000
AFIX  65
C17'  1    0.039894    0.659794    0.085078   -21.00000    0.14105    0.17756 =
         0.16598    0.02439    0.09496   -0.01498
AFIX  43
H17'  2    0.019463    0.603724    0.114208   -21.00000   -1.20000
AFIX  65
C18'  1    0.147847    0.657858    0.073365   -21.00000    0.11867    0.18292 =
         0.13008    0.03287    0.06063   -0.02736
AFIX  43
H18'  2    0.199645    0.600492    0.094658   -21.00000   -1.20000
HKLF 4
REM  G2 in P2(1)/n
REM R1 =  0.0425 for   2814 Fo > 4sig(Fo)  and  0.0779 for all   4318 data
REM    401 parameters refined using    140 restraints
END
;
data_II
_audit_creation_method     SHELXL-97
_chemical_name_systematic
;\
2-Methyl-4-(4-nitrophenyl)-9-phenylsulfonyl-9<i>H</i>-\
thieno[2,3-<i>b</i>]carbazole
;
_chemical_name_common     ?
_chemical_formula_moiety     'C27 H18 N2 O4 S2'
_chemical_formula_sum     'C27 H18 N2 O4 S2'
_chemical_formula_weight     498.55
_chemical_melting_point     ?
_symmetry_cell_setting     monoclinic
_symmetry_space_group_name_H-M     'P 21/n'
_symmetry_space_group_name_Hall     '-P 2yn'
loop_
    _symmetry_equiv_pos_as_xyz
    'x, y, z'
    '-x+1/2, y+1/2, -z+1/2'
    '-x, -y, -z'
    'x-1/2, -y-1/2, z-1/2'
_cell_length_a     12.5052(8)
_cell_length_b     11.2594(6)
_cell_length_c     17.0731(9)
_cell_angle_alpha     90.00
_cell_angle_beta     102.914(2)
_cell_angle_gamma     90.00
_cell_volume     2343.1(2)
_cell_formula_units_Z     4
_cell_measurement_reflns_used     5100
_cell_measurement_theta_min     2.18
_cell_measurement_theta_max     27.00
_cell_measurement_temperature     296(2)
_exptl_crystal_description     block
_exptl_crystal_colour     colourless
_exptl_crystal_size_max     0.35
_exptl_crystal_size_mid     0.30
_exptl_crystal_size_min     0.25
_exptl_crystal_density_diffrn     1.413
_exptl_crystal_density_meas     ?
_exptl_crystal_density_method     'not measured'
_exptl_crystal_F_000     1032
_exptl_absorpt_coefficient_mu     0.265
_exptl_absorpt_correction_type     multi-scan
_exptl_absorpt_process_details
;
(SADABS; Bruker, 2008)
;
_exptl_absorpt_correction_T_min     0.911
_exptl_absorpt_correction_T_max     0.936
_exptl_special_details     ?
_diffrn_ambient_temperature     296(2)
_diffrn_radiation_type     MoK\a
_diffrn_radiation_wavelength     0.71073
_diffrn_radiation_source     'fine-focus sealed tube'
_diffrn_radiation_monochromator     graphite
_diffrn_measurement_device_type     'Bruker Kappa APEXII CCD'
_diffrn_measurement_method     '\w & \f scans'
_diffrn_detector_area_resol_mean     ?
_diffrn_reflns_number     44472
_diffrn_reflns_av_R_equivalents     0.0341
_diffrn_reflns_av_sigmaI/netI     0.0228
_diffrn_reflns_theta_min     2.18
_diffrn_reflns_theta_max     27.00
_diffrn_reflns_theta_full     27.00
_diffrn_measured_fraction_theta_max     1.000
_diffrn_measured_fraction_theta_full     1.000
_diffrn_reflns_limit_h_min     -15
_diffrn_reflns_limit_h_max     15
_diffrn_reflns_limit_k_min     -14
_diffrn_reflns_limit_k_max     14
_diffrn_reflns_limit_l_min     -21
_diffrn_reflns_limit_l_max     21
_diffrn_standards_number     ?
_diffrn_standards_interval_count     ?
_diffrn_standards_interval_time     ?
_diffrn_standards_decay_%     ?
_refine_special_details
;
 Refinement of F^2^ against ALL reflections.  The weighted R-factor wR and
 goodness of fit S are based on F^2^, conventional R-factors R are based
 on F, with F set to zero for negative F^2^. The threshold expression of
 F^2^ > 2sigma(F^2^) is used only for calculating R-factors(gt) etc. and is
 not relevant to the choice of reflections for refinement.  R-factors based
 on F^2^ are statistically about twice as large as those based on F, and R-
 factors based on ALL data will be even larger.
;
_reflns_number_total     5100
_reflns_number_gt     3714
_reflns_threshold_expression     >2sigma(I)
_refine_ls_structure_factor_coef     Fsqd
_refine_ls_matrix_type     full
_refine_ls_R_factor_all     0.0840
_refine_ls_R_factor_gt     0.0549
_refine_ls_wR_factor_gt     0.1359
_refine_ls_wR_factor_ref     0.1628
_refine_ls_goodness_of_fit_ref     1.081
_refine_ls_restrained_S_all     1.081
_refine_ls_number_reflns     5100
_refine_ls_number_parameters     317
_refine_ls_number_restraints     0
_refine_ls_hydrogen_treatment     constr
_refine_ls_weighting_scheme     calc
_refine_ls_weighting_details
         'calc w=1/[\s^2^(Fo^2^)+(0.0625P)^2^+2.4597P] where P=(Fo^2^+2Fc^2^)/3'
_atom_sites_solution_hydrogens     geom
_atom_sites_solution_primary     direct
_atom_sites_solution_secondary     difmap
_refine_ls_shift/su_max     0.001
_refine_ls_shift/su_mean     0.000
_refine_diff_density_max     0.436
_refine_diff_density_min     -0.364
_refine_ls_extinction_method     none
_refine_ls_extinction_coef     ?
loop_
    _atom_type_symbol
    _atom_type_description
    _atom_type_scat_dispersion_real
    _atom_type_scat_dispersion_imag
    _atom_type_scat_source
    'C' 'C' 0.0033 0.0016
                         'International Tables Vol C Tables 4.2.6.8 and 6.1.1.4'
    'H' 'H' 0.0000 0.0000
                         'International Tables Vol C Tables 4.2.6.8 and 6.1.1.4'
    'N' 'N' 0.0061 0.0033
                         'International Tables Vol C Tables 4.2.6.8 and 6.1.1.4'
    'O' 'O' 0.0106 0.0060
                         'International Tables Vol C Tables 4.2.6.8 and 6.1.1.4'
    'S' 'S' 0.1246 0.1234
                         'International Tables Vol C Tables 4.2.6.8 and 6.1.1.4'
_computing_data_collection
;
APEX2 (Bruker, 2008)
;
_computing_cell_refinement
;
SAINT (Bruker, 2008)
;
_computing_data_reduction
;
SAINT (Bruker, 2008)
;
_computing_structure_solution
;
SHELXS97 (Sheldrick, 2008)
;
_computing_structure_refinement
;
SHELXL97 (Sheldrick, 2008)
;
_computing_molecular_graphics
;
ORTEP-3 for Windows (Farrugia, 2012) and Mercury (Macrae <i>et al.</i>,
2008)
;
_computing_publication_material
;
SHELXL97 (Sheldrick, 2008) and PLATON (Spek, 2009)
;
loop_
    _atom_site_type_symbol
    _atom_site_label
    _atom_site_fract_x
    _atom_site_fract_y
    _atom_site_fract_z
    _atom_site_U_iso_or_equiv
    _atom_site_adp_type
    _atom_site_calc_flag
    _atom_site_refinement_flags
    _atom_site_occupancy
    _atom_site_symmetry_multiplicity
    _atom_site_disorder_assembly
    _atom_site_disorder_group
    C C1 0.6060(2) 0.1940(2) 0.88312(17) 0.0422(6) Uani d . 1 1 . .
    C C2 0.5786(3) 0.2854(3) 0.8277(2) 0.0559(8) Uani d . 1 1 . .
    H H2 0.5843 0.3645 0.8438 0.067 Uiso calc R 1 1 . .
    C C3 0.5428(3) 0.2548(3) 0.7482(2) 0.0630(9) Uani d . 1 1 . .
    H H3 0.5242 0.3146 0.7100 0.076 Uiso calc R 1 1 . .
    C C4 0.5337(3) 0.1379(3) 0.7237(2) 0.0631(9) Uani d . 1 1 . .
    H H4 0.5082 0.1203 0.6695 0.076 Uiso calc R 1 1 . .
    C C5 0.5616(3) 0.0466(3) 0.77821(17) 0.0508(7) Uani d . 1 1 . .
    H H5 0.5562 -0.0321 0.7612 0.061 Uiso calc R 1 1 . .
    C C6 0.5983(2) 0.0746(2) 0.85962(16) 0.0390(6) Uani d . 1 1 . .
    C C7 0.6289(2) 0.0029(2) 0.93182(15) 0.0353(5) Uani d . 1 1 . .
    C C8 0.6520(2) 0.0804(2) 0.99817(16) 0.0360(6) Uani d . 1 1 . .
    C C9 0.6768(2) 0.0413(2) 1.07625(16) 0.0393(6) Uani d . 1 1 . .
    H H9 0.6917 0.0937 1.1194 0.047 Uiso calc R 1 1 . .
    C C10 0.6786(2) -0.0812(2) 1.08733(15) 0.0380(6) Uani d . 1 1 . .
    C C11 0.6568(2) -0.1622(2) 1.02287(15) 0.0353(5) Uani d . 1 1 . .
    C C12 0.6333(2) -0.1197(2) 0.94342(15) 0.0350(5) Uani d . 1 1 . .
    C C13 0.8439(2) 0.2964(2) 0.98979(16) 0.0444(6) Uani d . 1 1 . .
    C C14 0.9114(3) 0.2047(3) 1.02414(18) 0.0523(7) Uani d . 1 1 . .
    H H14 0.8886 0.1523 1.0593 0.063 Uiso calc R 1 1 . .
    C C15 1.0124(3) 0.1910(4) 1.0062(2) 0.0681(9) Uani d . 1 1 . .
    H H15 1.0579 0.1287 1.0286 0.082 Uiso calc R 1 1 . .
    C C16 1.0456(3) 0.2685(5) 0.9557(3) 0.0829(12) Uani d . 1 1 . .
    H H16 1.1145 0.2595 0.9443 0.100 Uiso calc R 1 1 . .
    C C17 0.9798(4) 0.3594(5) 0.9214(3) 0.0949(15) Uani d . 1 1 . .
    H H17 1.0039 0.4117 0.8869 0.114 Uiso calc R 1 1 . .
    C C18 0.8765(3) 0.3742(4) 0.9378(2) 0.0735(11) Uani d . 1 1 . .
    H H18 0.8307 0.4354 0.9141 0.088 Uiso calc R 1 1 . .
    C C19 0.6151(2) -0.2052(2) 0.87505(15) 0.0354(5) Uani d . 1 1 . .
    C C20 0.5183(2) -0.2687(3) 0.85455(19) 0.0537(8) Uani d . 1 1 . .
    H H20 0.4651 -0.2592 0.8844 0.064 Uiso calc R 1 1 . .
    C C21 0.4998(3) -0.3460(3) 0.7902(2) 0.0554(8) Uani d . 1 1 . .
    H H21 0.4339 -0.3872 0.7755 0.067 Uiso calc R 1 1 . .
    C C22 0.5802(2) -0.3609(2) 0.74852(16) 0.0430(6) Uani d . 1 1 . .
    C C23 0.6776(3) -0.3019(3) 0.7681(2) 0.0584(8) Uani d . 1 1 . .
    H H23 0.7316 -0.3145 0.7393 0.070 Uiso calc R 1 1 . .
    C C24 0.6946(2) -0.2227(3) 0.83158(19) 0.0531(8) Uani d . 1 1 . .
    H H24 0.7602 -0.1808 0.8452 0.064 Uiso calc R 1 1 . .
    C C25 0.6646(2) -0.2867(2) 1.05076(15) 0.0384(6) Uani d . 1 1 . .
    H H25 0.6526 -0.3528 1.0173 0.046 Uiso calc R 1 1 . .
    C C26 0.6920(3) -0.2909(2) 1.13271(18) 0.0481(7) Uani d . 1 1 . .
    C C27 0.7108(4) -0.4006(3) 1.1839(2) 0.0753(11) Uani d . 1 1 . .
    H H27A 0.6928 -0.4695 1.1504 0.113 Uiso calc R 1 1 . .
    H H27B 0.6651 -0.3981 1.2222 0.113 Uiso calc R 1 1 . .
    H H27C 0.7864 -0.4044 1.2118 0.113 Uiso calc R 1 1 . .
    N N1 0.63886(18) 0.19995(19) 0.96867(14) 0.0411(5) Uani d . 1 1 . .
    N N2 0.5598(3) -0.4437(2) 0.68029(16) 0.0575(7) Uani d . 1 1 . .
    O O1 0.6654(2) 0.41840(18) 0.97873(17) 0.0737(7) Uani d . 1 1 . .
    O O2 0.7283(2) 0.29254(19) 1.09819(13) 0.0611(6) Uani d . 1 1 . .
    O O3 0.6358(2) -0.4681(3) 0.64953(16) 0.0853(9) Uani d . 1 1 . .
    O O4 0.4680(2) -0.4842(2) 0.65745(15) 0.0765(8) Uani d . 1 1 . .
    S S1 0.71501(6) 0.31228(6) 1.01429(5) 0.0488(2) Uani d . 1 1 . .
    S S2 0.70682(7) -0.15330(7) 1.17880(5) 0.0541(2) Uani d . 1 1 . .
loop_
    _atom_site_aniso_label
    _atom_site_aniso_U_11
    _atom_site_aniso_U_22
    _atom_site_aniso_U_33
    _atom_site_aniso_U_12
    _atom_site_aniso_U_13
    _atom_site_aniso_U_23
    C1 0.0382(14) 0.0378(14) 0.0513(16) 0.0023(11) 0.0117(12) 0.0048(12)
    C2 0.0580(19) 0.0376(15) 0.070(2) 0.0046(14) 0.0099(16) 0.0134(14)
    C3 0.068(2) 0.056(2) 0.062(2) 0.0058(16) 0.0080(17) 0.0246(16)
    C4 0.076(2) 0.064(2) 0.0454(17) 0.0001(18) 0.0045(16) 0.0116(15)
    C5 0.0608(19) 0.0445(16) 0.0440(16) -0.0026(14) 0.0049(14) 0.0012(13)
    C6 0.0371(14) 0.0362(13) 0.0443(15) -0.0005(11) 0.0102(11) 0.0033(11)
    C7 0.0329(13) 0.0343(13) 0.0390(13) -0.0026(10) 0.0084(10) -0.0021(10)
    C8 0.0336(13) 0.0288(12) 0.0467(15) -0.0012(10) 0.0113(11) -0.0034(10)
    C9 0.0426(14) 0.0371(14) 0.0381(14) -0.0032(11) 0.0088(11) -0.0078(11)
    C10 0.0356(13) 0.0427(14) 0.0361(14) -0.0020(11) 0.0085(11) -0.0002(11)
    C11 0.0311(13) 0.0346(13) 0.0407(14) -0.0019(10) 0.0090(10) -0.0003(10)
    C12 0.0323(13) 0.0332(13) 0.0397(13) -0.0031(10) 0.0087(10) -0.0028(10)
    C13 0.0502(16) 0.0416(15) 0.0404(14) -0.0121(12) 0.0083(12) -0.0014(12)
    C14 0.0515(18) 0.0549(18) 0.0494(17) -0.0044(14) 0.0086(14) 0.0041(14)
    C15 0.0486(19) 0.083(3) 0.069(2) 0.0032(18) 0.0053(16) 0.004(2)
    C16 0.053(2) 0.120(4) 0.078(3) -0.009(2) 0.0188(19) 0.008(3)
    C17 0.081(3) 0.127(4) 0.083(3) -0.025(3) 0.033(2) 0.037(3)
    C18 0.068(2) 0.072(2) 0.077(2) -0.0113(19) 0.0093(19) 0.031(2)
    C19 0.0390(14) 0.0305(12) 0.0373(13) -0.0020(10) 0.0095(11) -0.0005(10)
    C20 0.0455(16) 0.0565(18) 0.0640(19) -0.0130(14) 0.0229(14) -0.0197(15)
    C21 0.0454(17) 0.0556(18) 0.065(2) -0.0183(14) 0.0112(14) -0.0174(15)
    C22 0.0514(16) 0.0332(13) 0.0427(15) 0.0001(12) 0.0073(12) -0.0086(11)
    C23 0.0526(18) 0.067(2) 0.0615(19) -0.0067(15) 0.0251(15) -0.0215(16)
    C24 0.0452(16) 0.0558(18) 0.0626(19) -0.0183(14) 0.0215(14) -0.0202(15)
    C25 0.0373(14) 0.0386(14) 0.0404(14) 0.0032(11) 0.0111(11) 0.0083(11)
    C26 0.0526(17) 0.0402(15) 0.0526(17) 0.0009(13) 0.0141(14) 0.0086(13)
    C27 0.107(3) 0.054(2) 0.067(2) 0.007(2) 0.024(2) 0.0234(17)
    N1 0.0430(13) 0.0302(11) 0.0495(13) -0.0007(9) 0.0090(10) -0.0027(9)
    N2 0.0718(19) 0.0405(14) 0.0556(16) 0.0054(13) 0.0043(14) -0.0111(12)
    O1 0.0785(17) 0.0302(11) 0.110(2) 0.0068(11) 0.0148(14) -0.0106(12)
    O2 0.0765(15) 0.0538(13) 0.0603(13) -0.0182(11) 0.0305(11) -0.0233(11)
    O3 0.091(2) 0.089(2) 0.0765(17) 0.0123(16) 0.0200(15) -0.0388(15)
    O4 0.0852(19) 0.0571(15) 0.0761(17) -0.0124(13) -0.0053(14) -0.0266(12)
    S1 0.0555(5) 0.0302(3) 0.0627(5) -0.0035(3) 0.0172(4) -0.0106(3)
    S2 0.0642(5) 0.0521(5) 0.0442(4) -0.0033(4) 0.0081(4) 0.0038(3)
_geom_special_details
;
 All esds (except the esd in the dihedral angle between two l.s. planes)
 are estimated using the full covariance matrix.  The cell esds are taken
 into account individually in the estimation of esds in distances, angles
 and torsion angles; correlations between esds in cell parameters are only
 used when they are defined by crystal symmetry.  An approximate (isotropic)
 treatment of cell esds is used for estimating esds involving l.s. planes.
;
loop_
    _geom_bond_atom_site_label_1
    _geom_bond_atom_site_label_2
    _geom_bond_site_symmetry_2
    _geom_bond_distance
    _geom_bond_publ_flag
    C1 C2 . 1.388(4) ?
    C1 C6 . 1.400(4) ?
    C1 N1 . 1.428(4) ?
    C2 C3 . 1.374(5) ?
    C2 H2 . 0.9300 ?
    C3 C4 . 1.379(5) ?
    C3 H3 . 0.9300 ?
    C4 C5 . 1.378(4) ?
    C4 H4 . 0.9300 ?
    C5 C6 . 1.399(4) ?
    C5 H5 . 0.9300 ?
    C6 C7 . 1.452(4) ?
    C7 C12 . 1.394(3) ?
    C7 C8 . 1.408(3) ?
    C8 C9 . 1.372(4) ?
    C8 N1 . 1.434(3) ?
    C9 C10 . 1.391(4) ?
    C9 H9 . 0.9300 ?
    C10 C11 . 1.408(4) ?
    C10 S2 . 1.725(3) ?
    C11 C12 . 1.406(4) ?
    C11 C25 . 1.477(3) ?
    C12 C19 . 1.491(3) ?
    C13 C18 . 1.372(4) ?
    C13 C14 . 1.379(4) ?
    C13 S1 . 1.762(3) ?
    C14 C15 . 1.374(5) ?
    C14 H14 . 0.9300 ?
    C15 C16 . 1.356(6) ?
    C15 H15 . 0.9300 ?
    C16 C17 . 1.361(6) ?
    C16 H16 . 0.9300 ?
    C17 C18 . 1.391(6) ?
    C17 H17 . 0.9300 ?
    C18 H18 . 0.9300 ?
    C19 C24 . 1.381(4) ?
    C19 C20 . 1.382(4) ?
    C20 C21 . 1.381(4) ?
    C20 H20 . 0.9300 ?
    C21 C22 . 1.365(4) ?
    C21 H21 . 0.9300 ?
    C22 C23 . 1.363(4) ?
    C22 N2 . 1.469(4) ?
    C23 C24 . 1.383(4) ?
    C23 H23 . 0.9300 ?
    C24 H24 . 0.9300 ?
    C25 C26 . 1.365(4) ?
    C25 H25 . 0.9300 ?
    C26 C27 . 1.501(4) ?
    C26 S2 . 1.729(3) ?
    C27 H27A . 0.9600 ?
    C27 H27B . 0.9600 ?
    C27 H27C . 0.9600 ?
    N1 S1 . 1.668(2) ?
    N2 O4 . 1.216(4) ?
    N2 O3 . 1.216(4) ?
    O1 S1 . 1.419(2) ?
    O2 S1 . 1.422(2) ?
loop_
    _geom_angle_atom_site_label_1
    _geom_angle_atom_site_label_2
    _geom_angle_atom_site_label_3
    _geom_angle_site_symmetry_1
    _geom_angle_site_symmetry_3
    _geom_angle
    _geom_angle_publ_flag
    C2 C1 C6 . . 121.7(3) ?
    C2 C1 N1 . . 129.3(3) ?
    C6 C1 N1 . . 108.9(2) ?
    C3 C2 C1 . . 117.7(3) ?
    C3 C2 H2 . . 121.2 ?
    C1 C2 H2 . . 121.2 ?
    C2 C3 C4 . . 121.7(3) ?
    C2 C3 H3 . . 119.2 ?
    C4 C3 H3 . . 119.2 ?
    C5 C4 C3 . . 121.1(3) ?
    C5 C4 H4 . . 119.5 ?
    C3 C4 H4 . . 119.5 ?
    C4 C5 C6 . . 118.7(3) ?
    C4 C5 H5 . . 120.7 ?
    C6 C5 H5 . . 120.7 ?
    C5 C6 C1 . . 119.2(3) ?
    C5 C6 C7 . . 133.1(3) ?
    C1 C6 C7 . . 107.6(2) ?
    C12 C7 C8 . . 120.3(2) ?
    C12 C7 C6 . . 131.8(2) ?
    C8 C7 C6 . . 107.8(2) ?
    C9 C8 C7 . . 123.0(2) ?
    C9 C8 N1 . . 128.7(2) ?
    C7 C8 N1 . . 108.2(2) ?
    C8 C9 C10 . . 116.3(2) ?
    C8 C9 H9 . . 121.8 ?
    C10 C9 H9 . . 121.8 ?
    C9 C10 C11 . . 122.8(2) ?
    C9 C10 S2 . . 125.7(2) ?
    C11 C10 S2 . . 111.5(2) ?
    C12 C11 C10 . . 119.7(2) ?
    C12 C11 C25 . . 128.2(2) ?
    C10 C11 C25 . . 112.1(2) ?
    C7 C12 C11 . . 117.8(2) ?
    C7 C12 C19 . . 122.3(2) ?
    C11 C12 C19 . . 119.9(2) ?
    C18 C13 C14 . . 120.7(3) ?
    C18 C13 S1 . . 120.6(3) ?
    C14 C13 S1 . . 118.7(2) ?
    C15 C14 C13 . . 119.7(3) ?
    C15 C14 H14 . . 120.2 ?
    C13 C14 H14 . . 120.2 ?
    C16 C15 C14 . . 119.8(4) ?
    C16 C15 H15 . . 120.1 ?
    C14 C15 H15 . . 120.1 ?
    C15 C16 C17 . . 121.0(4) ?
    C15 C16 H16 . . 119.5 ?
    C17 C16 H16 . . 119.5 ?
    C16 C17 C18 . . 120.2(4) ?
    C16 C17 H17 . . 119.9 ?
    C18 C17 H17 . . 119.9 ?
    C13 C18 C17 . . 118.6(4) ?
    C13 C18 H18 . . 120.7 ?
    C17 C18 H18 . . 120.7 ?
    C24 C19 C20 . . 119.0(2) ?
    C24 C19 C12 . . 120.7(2) ?
    C20 C19 C12 . . 120.2(2) ?
    C21 C20 C19 . . 120.6(3) ?
    C21 C20 H20 . . 119.7 ?
    C19 C20 H20 . . 119.7 ?
    C22 C21 C20 . . 118.7(3) ?
    C22 C21 H21 . . 120.6 ?
    C20 C21 H21 . . 120.6 ?
    C23 C22 C21 . . 122.3(3) ?
    C23 C22 N2 . . 119.4(3) ?
    C21 C22 N2 . . 118.3(3) ?
    C22 C23 C24 . . 118.6(3) ?
    C22 C23 H23 . . 120.7 ?
    C24 C23 H23 . . 120.7 ?
    C19 C24 C23 . . 120.7(3) ?
    C19 C24 H24 . . 119.6 ?
    C23 C24 H24 . . 119.6 ?
    C26 C25 C11 . . 110.3(2) ?
    C26 C25 H25 . . 124.9 ?
    C11 C25 H25 . . 124.9 ?
    C25 C26 C27 . . 126.6(3) ?
    C25 C26 S2 . . 114.4(2) ?
    C27 C26 S2 . . 119.1(2) ?
    C26 C27 H27A . . 109.5 ?
    C26 C27 H27B . . 109.5 ?
    H27A C27 H27B . . 109.5 ?
    C26 C27 H27C . . 109.5 ?
    H27A C27 H27C . . 109.5 ?
    H27B C27 H27C . . 109.5 ?
    C1 N1 C8 . . 107.4(2) ?
    C1 N1 S1 . . 121.13(18) ?
    C8 N1 S1 . . 122.65(18) ?
    O4 N2 O3 . . 123.3(3) ?
    O4 N2 C22 . . 118.4(3) ?
    O3 N2 C22 . . 118.2(3) ?
    O1 S1 O2 . . 120.27(15) ?
    O1 S1 N1 . . 106.83(14) ?
    O2 S1 N1 . . 106.12(12) ?
    O1 S1 C13 . . 108.62(15) ?
    O2 S1 C13 . . 108.44(14) ?
    N1 S1 C13 . . 105.62(12) ?
    C10 S2 C26 . . 91.74(14) ?
loop_
    _geom_torsion_atom_site_label_1
    _geom_torsion_atom_site_label_2
    _geom_torsion_atom_site_label_3
    _geom_torsion_atom_site_label_4
    _geom_torsion_site_symmetry_1
    _geom_torsion_site_symmetry_2
    _geom_torsion_site_symmetry_3
    _geom_torsion_site_symmetry_4
    _geom_torsion
    _geom_torsion_publ_flag
    C6 C1 C2 C3 . . . . 0.3(5) ?
    N1 C1 C2 C3 . . . . -175.9(3) ?
    C1 C2 C3 C4 . . . . 0.2(5) ?
    C2 C3 C4 C5 . . . . -0.8(6) ?
    C3 C4 C5 C6 . . . . 0.9(5) ?
    C4 C5 C6 C1 . . . . -0.3(4) ?
    C4 C5 C6 C7 . . . . 176.7(3) ?
    C2 C1 C6 C5 . . . . -0.3(4) ?
    N1 C1 C6 C5 . . . . 176.7(2) ?
    C2 C1 C6 C7 . . . . -178.0(3) ?
    N1 C1 C6 C7 . . . . -1.0(3) ?
    C5 C6 C7 C12 . . . . 1.2(5) ?
    C1 C6 C7 C12 . . . . 178.4(3) ?
    C5 C6 C7 C8 . . . . -175.8(3) ?
    C1 C6 C7 C8 . . . . 1.5(3) ?
    C12 C7 C8 C9 . . . . -1.6(4) ?
    C6 C7 C8 C9 . . . . 175.7(2) ?
    C12 C7 C8 N1 . . . . -178.7(2) ?
    C6 C7 C8 N1 . . . . -1.4(3) ?
    C7 C8 C9 C10 . . . . 0.1(4) ?
    N1 C8 C9 C10 . . . . 176.6(2) ?
    C8 C9 C10 C11 . . . . 0.3(4) ?
    C8 C9 C10 S2 . . . . -179.7(2) ?
    C9 C10 C11 C12 . . . . 0.7(4) ?
    S2 C10 C11 C12 . . . . -179.24(19) ?
    C9 C10 C11 C25 . . . . 179.6(2) ?
    S2 C10 C11 C25 . . . . -0.3(3) ?
    C8 C7 C12 C11 . . . . 2.5(4) ?
    C6 C7 C12 C11 . . . . -174.1(3) ?
    C8 C7 C12 C19 . . . . -176.8(2) ?
    C6 C7 C12 C19 . . . . 6.6(4) ?
    C10 C11 C12 C7 . . . . -2.1(4) ?
    C25 C11 C12 C7 . . . . 179.2(2) ?
    C10 C11 C12 C19 . . . . 177.3(2) ?
    C25 C11 C12 C19 . . . . -1.4(4) ?
    C18 C13 C14 C15 . . . . 0.0(5) ?
    S1 C13 C14 C15 . . . . -179.7(3) ?
    C13 C14 C15 C16 . . . . 0.8(5) ?
    C14 C15 C16 C17 . . . . -0.8(7) ?
    C15 C16 C17 C18 . . . . 0.0(7) ?
    C14 C13 C18 C17 . . . . -0.9(6) ?
    S1 C13 C18 C17 . . . . 178.9(3) ?
    C16 C17 C18 C13 . . . . 0.8(7) ?
    C7 C12 C19 C24 . . . . 74.2(4) ?
    C11 C12 C19 C24 . . . . -105.2(3) ?
    C7 C12 C19 C20 . . . . -106.1(3) ?
    C11 C12 C19 C20 . . . . 74.5(3) ?
    C24 C19 C20 C21 . . . . -1.8(5) ?
    C12 C19 C20 C21 . . . . 178.5(3) ?
    C19 C20 C21 C22 . . . . 1.7(5) ?
    C20 C21 C22 C23 . . . . -0.3(5) ?
    C20 C21 C22 N2 . . . . 179.8(3) ?
    C21 C22 C23 C24 . . . . -1.0(5) ?
    N2 C22 C23 C24 . . . . 178.8(3) ?
    C20 C19 C24 C23 . . . . 0.4(5) ?
    C12 C19 C24 C23 . . . . -179.9(3) ?
    C22 C23 C24 C19 . . . . 1.0(5) ?
    C12 C11 C25 C26 . . . . 178.4(3) ?
    C10 C11 C25 C26 . . . . -0.4(3) ?
    C11 C25 C26 C27 . . . . -178.2(3) ?
    C11 C25 C26 S2 . . . . 1.0(3) ?
    C2 C1 N1 C8 . . . . 176.8(3) ?
    C6 C1 N1 C8 . . . . 0.2(3) ?
    C2 C1 N1 S1 . . . . -34.9(4) ?
    C6 C1 N1 S1 . . . . 148.4(2) ?
    C9 C8 N1 C1 . . . . -176.1(3) ?
    C7 C8 N1 C1 . . . . 0.7(3) ?
    C9 C8 N1 S1 . . . . 36.2(4) ?
    C7 C8 N1 S1 . . . . -146.90(19) ?
    C23 C22 N2 O4 . . . . -170.9(3) ?
    C21 C22 N2 O4 . . . . 9.0(4) ?
    C23 C22 N2 O3 . . . . 9.1(4) ?
    C21 C22 N2 O3 . . . . -171.0(3) ?
    C1 N1 S1 O1 . . . . 48.2(2) ?
    C8 N1 S1 O1 . . . . -168.5(2) ?
    C1 N1 S1 O2 . . . . 177.6(2) ?
    C8 N1 S1 O2 . . . . -39.0(2) ?
    C1 N1 S1 C13 . . . . -67.3(2) ?
    C8 N1 S1 C13 . . . . 76.0(2) ?
    C18 C13 S1 O1 . . . . -5.6(3) ?
    C14 C13 S1 O1 . . . . 174.2(2) ?
    C18 C13 S1 O2 . . . . -137.9(3) ?
    C14 C13 S1 O2 . . . . 41.9(3) ?
    C18 C13 S1 N1 . . . . 108.7(3) ?
    C14 C13 S1 N1 . . . . -71.5(3) ?
    C9 C10 S2 C26 . . . . -179.2(3) ?
    C11 C10 S2 C26 . . . . 0.8(2) ?
    C25 C26 S2 C10 . . . . -1.1(2) ?
    C27 C26 S2 C10 . . . . 178.2(3) ?
loop_
    _geom_hbond_atom_site_label_D
    _geom_hbond_atom_site_label_H
    _geom_hbond_atom_site_label_A
    _geom_hbond_site_symmetry_A
    _geom_hbond_distance_DH
    _geom_hbond_distance_HA
    _geom_hbond_distance_DA
    _geom_hbond_angle_DHA
    C2 H2 O1 ----- 0.93 2.38 2.970(4) 121
    C9 H9 O2 ----- 0.93 2.33 2.907(3) 120
    C3 H3 O4 1_565 0.93 2.48 3.356(4) 157
    C14 H14 O4 4_656 0.93 2.58 3.335(4) 139
    C20 H20 O2 3_657 0.93 2.53 3.368(5) 150
    C16 H16 Cg1 3_757 0.93 2.89 3.812(4) 172
    C23 H23 Cg3 2_646 0.93 2.75 3.646(4) 163
_iucr_refine_instructions_details
;
TITL G3 in P2(1)/n
CELL  0.71073  12.5052  11.2594  17.0731   90.000  102.914   90.000
ZERR     4.00   0.0008   0.0006   0.0009    0.000    0.002    0.000
LATT   1
SYMM  1/2 - X, 1/2 + Y, 1/2 - Z
SFAC  C    H    N    O    S
UNIT  108  72   8    16   8
MERG   2
OMIT    -2.00  54.00
FMAP   2
PLAN   20
ACTA
BOND $H
CONF
L.S.  12
TEMP    23.00
WGHT    0.054400    2.420400
FVAR       0.13097
C1    1    0.606013    0.194002    0.883125    11.00000    0.03818    0.03783 =
         0.05128    0.00477    0.01171    0.00234
C2    1    0.578597    0.285354    0.827708    11.00000    0.05797    0.03763 =
         0.07016    0.01340    0.00994    0.00461
AFIX  43
H2    2    0.584263    0.364452    0.843795    11.00000   -1.20000
AFIX   0
C3    1    0.542778    0.254838    0.748221    11.00000    0.06810    0.05560 =
         0.06218    0.02464    0.00803    0.00575
AFIX  43
H3    2    0.524215    0.314593    0.709988    11.00000   -1.20000
AFIX   0
C4    1    0.533669    0.137885    0.723727    11.00000    0.07599    0.06373 =
         0.04539    0.01156    0.00448    0.00012
AFIX  43
H4    2    0.508227    0.120313    0.669532    11.00000   -1.20000
AFIX   0
C5    1    0.561636    0.046594    0.778209    11.00000    0.06079    0.04445 =
         0.04401    0.00120    0.00487   -0.00265
AFIX  43
H5    2    0.556224   -0.032084    0.761198    11.00000   -1.20000
AFIX   0
C6    1    0.598332    0.074620    0.859619    11.00000    0.03705    0.03621 =
         0.04427    0.00329    0.01020   -0.00052
C7    1    0.628935    0.002870    0.931821    11.00000    0.03289    0.03428 =
         0.03899   -0.00211    0.00840   -0.00260
C8    1    0.651970    0.080376    0.998166    11.00000    0.03363    0.02876 =
         0.04666   -0.00342    0.01128   -0.00117
C9    1    0.676841    0.041262    1.076247    11.00000    0.04263    0.03707 =
         0.03812   -0.00776    0.00880   -0.00322
AFIX  43
H9    2    0.691722    0.093725    1.119392    11.00000   -1.20000
AFIX   0
C10   1    0.678575   -0.081180    1.087329    11.00000    0.03558    0.04266 =
         0.03614   -0.00019    0.00850   -0.00204
C11   1    0.656820   -0.162182    1.022871    11.00000    0.03114    0.03457 =
         0.04074   -0.00031    0.00900   -0.00186
C12   1    0.633302   -0.119722    0.943418    11.00000    0.03228    0.03317 =
         0.03970   -0.00283    0.00867   -0.00308
C13   1    0.843864    0.296417    0.989794    11.00000    0.05022    0.04164 =
         0.04037   -0.00140    0.00826   -0.01215
C14   1    0.911381    0.204680    1.024138    11.00000    0.05146    0.05489 =
         0.04936    0.00409    0.00856   -0.00445
AFIX  43
H14   2    0.888607    0.152324    1.059277    11.00000   -1.20000
AFIX   0
C15   1    1.012425    0.191008    1.006198    11.00000    0.04860    0.08272 =
         0.06926    0.00351    0.00528    0.00323
AFIX  43
H15   2    1.057935    0.128735    1.028646    11.00000   -1.20000
AFIX   0
C16   1    1.045645    0.268537    0.955674    11.00000    0.05295    0.12002 =
         0.07777    0.00840    0.01882   -0.00942
AFIX  43
H16   2    1.114511    0.259477    0.944271    11.00000   -1.20000
AFIX   0
C17   1    0.979794    0.359375    0.921405    11.00000    0.08099    0.12716 =
         0.08322    0.03680    0.03258   -0.02483
AFIX  43
H17   2    1.003879    0.411747    0.886895    11.00000   -1.20000
AFIX   0
C18   1    0.876532    0.374152    0.937833    11.00000    0.06828    0.07207 =
         0.07675    0.03091    0.00928   -0.01128
AFIX  43
H18   2    0.830652    0.435396    0.914105    11.00000   -1.20000
AFIX   0
C19   1    0.615127   -0.205245    0.875053    11.00000    0.03899    0.03053 =
         0.03726   -0.00049    0.00950   -0.00201
C20   1    0.518308   -0.268660    0.854555    11.00000    0.04552    0.05651 =
         0.06401   -0.01966    0.02290   -0.01299
AFIX  43
H20   2    0.465096   -0.259153    0.884376    11.00000   -1.20000
AFIX   0
C21   1    0.499847   -0.346045    0.790169    11.00000    0.04544    0.05558 =
         0.06479   -0.01744    0.01123   -0.01833
AFIX  43
H21   2    0.433926   -0.387211    0.775473    11.00000   -1.20000
AFIX   0
C22   1    0.580197   -0.360949    0.748521    11.00000    0.05144    0.03320 =
         0.04274   -0.00855    0.00726    0.00014
C23   1    0.677620   -0.301858    0.768080    11.00000    0.05259    0.06701 =
         0.06145   -0.02145    0.02507   -0.00670
AFIX  43
H23   2    0.731577   -0.314491    0.739311    11.00000   -1.20000
AFIX   0
C24   1    0.694590   -0.222727    0.831584    11.00000    0.04523    0.05584 =
         0.06265   -0.02021    0.02149   -0.01827
AFIX  43
H24   2    0.760224   -0.180828    0.845167    11.00000   -1.20000
AFIX   0
C25   1    0.664639   -0.286735    1.050757    11.00000    0.03729    0.03859 =
         0.04035    0.00835    0.01113    0.00317
AFIX  43
H25   2    0.652645   -0.352835    1.017272    11.00000   -1.20000
AFIX   0
C26   1    0.691992   -0.290908    1.132713    11.00000    0.05260    0.04024 =
         0.05256    0.00864    0.01414    0.00092
C27   1    0.710769   -0.400622    1.183905    11.00000    0.10724    0.05374 =
         0.06717    0.02339    0.02445    0.00741
AFIX 137
H27A  2    0.692785   -0.469538    1.150445    11.00000   -1.50000
H27B  2    0.665130   -0.398130    1.222230    11.00000   -1.50000
H27C  2    0.786402   -0.404364    1.211779    11.00000   -1.50000
AFIX   0
N1    3    0.638864    0.199946    0.968674    11.00000    0.04299    0.03023 =
         0.04953   -0.00271    0.00901   -0.00071
N2    3    0.559832   -0.443664    0.680293    11.00000    0.07185    0.04046 =
         0.05562   -0.01114    0.00431    0.00544
O1    4    0.665409    0.418403    0.978727    11.00000    0.07852    0.03023 =
         0.10954   -0.01056    0.01480    0.00678
O2    4    0.728261    0.292543    1.098191    11.00000    0.07646    0.05380 =
         0.06031   -0.02335    0.03045   -0.01821
O3    4    0.635829   -0.468141    0.649532    11.00000    0.09143    0.08857 =
         0.07653   -0.03876    0.02003    0.01233
O4    4    0.468034   -0.484154    0.657453    11.00000    0.08520    0.05706 =
         0.07612   -0.02655   -0.00532   -0.01238
S1    5    0.715013    0.312279    1.014289    11.00000    0.05552    0.03017 =
         0.06269   -0.01056    0.01719   -0.00354
S2    5    0.706815   -0.153303    1.178799    11.00000    0.06418    0.05207 =
         0.04420    0.00378    0.00813   -0.00330
HKLF 4
REM  G3 in P2(1)/n
REM R1 =  0.0548 for   3714 Fo > 4sig(Fo)  and  0.0840 for all   5098 data
REM    317 parameters refined using      0 restraints
END
;
data_global
_journal_date_recd_electronic     2016-10-20
_journal_date_accepted     2016-10-24
_journal_name_full     'Acta Crystallographica, Section E'
_journal_year     2016
_journal_volume     72
_journal_issue     12
_journal_page_first     1739
_journal_page_last     1743
_journal_paper_category     GO
_journal_paper_doi     10.1107/S2056989016016996
_journal_coeditor_code     SU5333
_publ_contact_author_name     'K. Sethusankar'
_publ_contact_author_address
;
Department of Physics
RKM Vivekananda College (Autonomous)
Chennai 600 004
India
;
_publ_contact_author_email     'ksethusankar@yahoo.co.in'
_publ_contact_author_fax     '044 091 2499 3057'
_publ_contact_author_phone     '044 091 24484170'
_publ_section_title
;\
Crystal structures of two new carbazole derivatives:
12-(4-nitrophenyl)-7-phenylsulfonyl-7<i>H</i>-benzofuro[2,3-<i>b</i>]carbazole
and
2-methyl-4-(4-nitrophenyl)-9-phenylsulfonyl-9<i>H</i>-thieno[2,3-<i>b</i>]\
carbazole
;
_publ_section_title_footnote     .
loop_
    _publ_author_name
    _publ_author_address
    'K. Swaminathan'
;  Department of Physics
   RKM Vivekananda College (Autonomous)
   Chennai 600 004
   India
;
    'P. Narayanan'
;  Department of Physics
   RKM Vivekananda College (Autonomous)
   Chennai 600 004
   India
;
    'K. Sethusankar'
;  Department of Physics
   RKM Vivekananda College (Autonomous)
   Chennai 600 004
   India
;
    'Velu Saravanan'
;  Department of Organic Chemistry
   University of Madras
   Guindy Campus
   Chennai 600 025
   India
;
    'Arasambattu K. Mohanakrishnan'
;  Department of Organic Chemistry
   University of Madras
   Guindy Campus
   Chennai 600 025
   India
;
_publ_section_synopsis
;
The title compounds are carbazole derivatives, with a benzofuran ring system in
(I) and a methylthiophene ring in (II) fused with the respective carbazole
moiety. In the crystals of both compounds, molecules are linked <i>via</i>
C---H...O hydrogen bonds, forming sheets lying parallel to  (10\=1).
;
