# Supplementary material for: Crystal structures of two new carbazole derivatives: 12-(4-nitro­phen­yl)-7-phenyl­sulfonyl-7H-benzofuro[2,3-b]carbazole and 2-methyl-4-(4-nitro­phen­yl)-9-phenyl­sulfonyl-9H-thieno[2,3-b]carbazole
Source: Acta Crystallogr E Crystallogr Commun. 2016 Nov 4;72(Pt 12):1739–43. doi: 10.1107/S2056989016016996 (PMC5137598; doi:10.1107/S2056989016016996)
Supplement: Supplementary file 2 [file e-72-01739-Isup2.hkl]

# 
# h,k,l, Fc-squared, Fo-squared, sigma(Fo-squared) and status flag 
# 
data_I
_shelx_title ' G2 in P2(1)/n' 
_shelx_refln_list_code          4 
_shelx_F_calc_maximum      447.15 
_exptl_crystal_F_000      1072.00 
_reflns_d_resolution_high  0.8409 
 
loop_ 
 _symmetry_equiv_pos_as_xyz 
 'x, y, z' 
 '-x+1/2, y+1/2, -z+1/2' 
 '-x, -y, -z' 
 'x-1/2, -y-1/2, z-1/2' 
 
_cell_length_a    12.1347 
_cell_length_b    12.0708 
_cell_length_c    17.6391 
_cell_angle_alpha  90.000 
_cell_angle_beta  108.617 
_cell_angle_gamma  90.000 
 
_shelx_F_squared_multiplier     1.000 
 
loop_ 
 _refln_index_h 
 _refln_index_k 
 _refln_index_l 
 _refln_F_squared_calc 
 _refln_F_squared_meas 
 _refln_F_squared_sigma 
 _refln_observed_status 
   2   0   0      289.10      246.39      3.56 o 
   4   0   0      250.08      292.57      7.71 o 
   6   0   0     5273.48     5344.23     48.06 o 
   8   0   0      161.20      153.39      6.10 o 
  10   0   0      419.22      440.41     14.11 o 
  12   0   0        0.00       -5.05      7.96 o 
   1   1   0      193.18      188.18      4.16 o 
   2   1   0     5279.36     5344.52     29.16 o 
   3   1   0      819.33      807.16      6.64 o 
   4   1   0     4626.85     4705.71     27.24 o 
   5   1   0     1171.45     1215.15      9.27 o 
   6   1   0      144.83      154.83      3.25 o 
   7   1   0      263.98      272.07      5.22 o 
   8   1   0       11.75        8.33      2.25 o 
   9   1   0        4.35        0.64      2.40 o 
  10   1   0       14.43       15.05      3.79 o 
  11   1   0       13.89        5.60      5.39 o 
  12   1   0       12.22        4.73      6.14 o 
  13   1   0        4.27        7.52      7.29 o 
   0   2   0    18755.51    18026.69    110.23 o 
   1   2   0       19.13       26.63      1.13 o 
   2   2   0     5549.23     5417.52     29.29 o 
   3   2   0      396.14      408.68      4.50 o 
   4   2   0     1460.23     1401.43     10.94 o 
   5   2   0     1698.87     1786.69     14.01 o 
   6   2   0      619.69      752.60     10.67 o 
   7   2   0      429.90      414.43      7.39 o 
   8   2   0      248.52      220.41      6.47 o 
   9   2   0       74.46       76.60      4.63 o 
  10   2   0      303.25      358.31     15.79 o 
  11   2   0       16.32       11.74     10.61 o 
  12   2   0       25.34       28.57      8.52 o 
  13   2   0       25.66        8.25      9.21 o 
   1   3   0       51.06       53.11      1.91 o 
   2   3   0      121.20       65.81      2.11 o 
   3   3   0        3.95        3.85      1.31 o 
   4   3   0      217.04      194.05      3.36 o 
   5   3   0      768.75      790.50      8.41 o 
   6   3   0     2115.72     2229.10     20.73 o 
   7   3   0       36.97       35.93      2.83 o 
   8   3   0      166.51      191.99      6.44 o 
   9   3   0        0.00       -2.65      2.65 o 
  10   3   0        0.06       -4.03      4.03 o 
  11   3   0       72.71       73.70     11.78 o 
  12   3   0        0.11        3.63      8.54 o 
  13   3   0        0.36       15.35      9.37 o 
   0   4   0     6569.29     6975.13     47.17 o 
   1   4   0     3574.95     3242.84     17.56 o 
   2   4   0      386.61      367.02      4.67 o 
   3   4   0       35.27       39.19      2.11 o 
   4   4   0      904.76      853.06      8.87 o 
   5   4   0       36.47       29.37      2.13 o 
   6   4   0       26.67       30.51      4.18 o 
   7   4   0      165.63      161.59      7.49 o 
   8   4   0      710.35      710.37     15.25 o 
   9   4   0        0.73       -4.24      4.24 o 
  10   4   0       12.36       -0.67      7.34 o 
  11   4   0        0.47        7.93      8.89 o 
  12   4   0       54.49       40.34     11.78 o 
  13   4   0       33.01       25.76     11.61 o 
   1   5   0       28.31       40.76      2.09 o 
   2   5   0       35.74       28.66      2.15 o 
   3   5   0      480.55      458.06      8.46 o 
   4   5   0      341.45      334.75      6.37 o 
   5   5   0     1768.04     1821.31     17.49 o 
   6   5   0       65.98       70.39      3.92 o 
   7   5   0      190.15      196.78     11.55 o 
   8   5   0        4.20        4.21      4.14 o 
   9   5   0        7.08        4.38      5.09 o 
  10   5   0        8.81        9.29      6.78 o 
  11   5   0        6.69        8.71      8.95 o 
  12   5   0       45.22       52.11     12.70 o 
   0   6   0      112.50      102.78      4.76 o 
   1   6   0        7.01       11.29      1.97 o 
   2   6   0     4207.13     4376.56     30.08 o 
   3   6   0      233.04      213.27      5.94 o 
   4   6   0     1119.75     1105.27     13.32 o 
   5   6   0        3.92        2.19      2.19 o 
   6   6   0      287.33      287.88      6.67 o 
   7   6   0        0.08       -2.30      2.80 o 
   8   6   0      470.84      495.95     16.18 o 
   9   6   0      326.22      312.56     14.02 o 
  10   6   0       48.18       37.19      9.10 o 
  11   6   0       33.20       16.65     12.68 o 
  12   6   0        1.91        6.15     11.39 o 
   1   7   0       96.40       90.74      4.46 o 
   2   7   0      274.98      315.36      7.81 o 
   3   7   0      528.37      513.74      8.99 o 
   4   7   0       70.08       65.83      4.45 o 
   5   7   0      177.62      174.60      6.32 o 
   6   7   0       13.93       14.56      2.98 o 
   7   7   0      430.23      474.93     10.50 o 
   8   7   0        0.90        6.06      6.05 o 
   9   7   0       44.55       53.87      9.32 o 
  10   7   0       29.21       15.99     11.29 o 
  11   7   0        2.06        8.17      9.44 o 
   0   8   0     1626.41     1566.27     28.63 o 
   1   8   0     1893.03     1817.88     20.57 o 
   2   8   0      170.32      170.05      7.04 o 
   3   8   0       17.69       14.74      3.64 o 
   4   8   0       36.33       44.18      4.82 o 
   5   8   0        4.39        3.45      3.22 o 
   6   8   0       41.39       38.70      5.22 o 
   7   8   0      126.44      143.01      9.12 o 
   8   8   0      156.84      162.81     11.04 o 
   9   8   0      477.52      493.64     20.20 o 
  10   8   0       37.49       45.54      9.47 o 
  11   8   0       26.08       23.48     10.43 o 
   1   9   0      472.25      440.10     10.69 o 
   2   9   0        0.25        0.80      3.76 o 
   3   9   0      677.63      672.92     13.78 o 
   4   9   0        3.64        2.80      4.16 o 
   5   9   0       82.10       93.87      8.12 o 
   6   9   0        2.56       -0.87      4.83 o 
   7   9   0       40.18       29.90      6.28 o 
   8   9   0       18.95        6.68      6.27 o 
   9   9   0       10.73       -9.44      9.44 o 
  10   9   0        4.04       -7.71      7.71 o 
   0  10   0      204.52      236.16     23.73 o 
   1  10   0     1298.02     1306.02     19.01 o 
   2  10   0       79.21       69.47      6.49 o 
   3  10   0      141.32      164.61      8.60 o 
   4  10   0      285.64      297.02     12.16 o 
   5  10   0       47.17       49.86      7.11 o 
   6  10   0       46.90       40.82      7.32 o 
   7  10   0       44.96       48.28      9.92 o 
   8  10   0        0.01        0.31      6.47 o 
   9  10   0       16.76        4.20      8.06 o 
   1  11   0        5.18       11.80      4.82 o 
   2  11   0        4.16        3.52      4.81 o 
   3  11   0       54.67       48.54      6.20 o 
   4  11   0      274.42      262.93     12.24 o 
   5  11   0      578.57      653.01     17.11 o 
   6  11   0       10.91       11.97      7.45 o 
   7  11   0        1.76       -6.19      7.58 o 
   8  11   0       51.84       32.19     10.95 o 
   0  12   0      123.43      136.94     12.52 o 
   1  12   0      400.15      449.45     13.78 o 
   2  12   0        2.88       -1.27      5.02 o 
   3  12   0       36.67       28.48      6.06 o 
   4  12   0        3.61        2.47      5.58 o 
   5  12   0        1.03       -2.41      5.31 o 
   6  12   0        7.28        9.05      7.31 o 
   7  12   0       29.93       20.61      7.92 o 
   1  13   0       34.86       37.26      6.30 o 
   2  13   0      127.25      147.57      9.66 o 
   3  13   0       30.06       37.50      6.70 o 
   4  13   0       13.72        2.87      6.32 o 
   5  13   0       73.53       70.46      9.83 o 
   0  14   0       20.91       28.77      8.85 o 
   1  14   0      135.88      151.32      9.92 o 
   2  14   0        1.44        1.65      5.86 o 
   3  14   0       64.71       74.68     13.56 o 
 -13   0   1       53.90       66.96     15.03 o 
 -11   0   1        4.40        5.97     11.04 o 
  -9   0   1        6.05        4.24      2.67 o 
  -7   0   1      108.90      101.07      4.94 o 
  -5   0   1     2105.02     1950.41     20.35 o 
  -3   0   1   199947.59   192610.59   1843.01 o 
   1   0   1    15682.26    13674.73    174.81 o 
   3   0   1     3597.92     3582.15     27.34 o 
   5   0   1     1549.26     1329.78     14.07 o 
   7   0   1      310.81      349.71      7.91 o 
   9   0   1       34.92       29.31      3.65 o 
  11   0   1       44.49       39.39      8.89 o 
  13   0   1       14.26        8.56     10.81 o 
 -13   1   1        0.05        7.71      7.09 o 
 -12   1   1        0.03        5.58      5.90 o 
 -11   1   1        0.20       -4.19      4.19 o 
 -10   1   1      179.16      184.43      7.94 o 
  -9   1   1      187.30      207.62      8.87 o 
  -8   1   1      258.43      266.66      6.59 o 
  -7   1   1      673.14      722.97      7.63 o 
  -6   1   1      254.38      261.03      3.83 o 
  -5   1   1       58.45       54.42      2.00 o 
  -4   1   1    12778.61    12782.13     69.89 o 
  -3   1   1       70.82       81.26      3.49 o 
  -2   1   1     1115.22      972.68      6.99 o 
  -1   1   1     1640.51     1308.87     20.95 o 
   1   1   1     1256.86     1219.69      8.05 o 
   2   1   1      999.39     1028.48      8.09 o 
   3   1   1      632.57      615.83      4.58 o 
   4   1   1      363.25      350.32      4.02 o 
   5   1   1      296.10      267.97      3.72 o 
   6   1   1       62.03       57.80      2.30 o 
   7   1   1       27.51       26.25      2.06 o 
   8   1   1       24.46       20.68      2.62 o 
   9   1   1       69.07       61.98      3.81 o 
  10   1   1       56.05       55.81      5.54 o 
  11   1   1       15.80       -0.10      6.86 o 
  12   1   1        0.29       -4.71      6.07 o 
  13   1   1       20.31       15.48      7.88 o 
 -13   2   1       46.61       65.78     12.32 o 
 -12   2   1       30.19       12.87      8.89 o 
 -11   2   1        0.37       -1.08      7.10 o 
 -10   2   1      136.87      154.91      8.86 o 
  -9   2   1        6.83        3.35      2.65 o 
  -8   2   1       66.83       84.71      4.21 o 
  -7   2   1     1500.74     1626.76     15.93 o 
  -6   2   1      319.19      339.01      5.87 o 
  -5   2   1     2556.52     2544.21     18.04 o 
  -4   2   1     1850.41     1784.85     12.72 o 
  -3   2   1      492.38      554.16      5.52 o 
  -2   2   1     3424.00     3519.83     20.46 o 
  -1   2   1        3.84        1.11      0.73 o 
   0   2   1     4844.49     4650.75     21.77 o 
   1   2   1        5.13        3.71      0.91 o 
   2   2   1     6215.73     6218.62     33.59 o 
   3   2   1     1971.82     1911.94     13.21 o 
   4   2   1      215.05      185.94      4.11 o 
   5   2   1     1357.87     1282.54     12.26 o 
   6   2   1        3.99        2.95      1.79 o 
   7   2   1      113.86      134.69      5.15 o 
   8   2   1      166.82      157.55      5.57 o 
   9   2   1       66.57       63.74      4.61 o 
  10   2   1       79.24       81.42      7.72 o 
  11   2   1       75.08       64.91      8.61 o 
  12   2   1       28.09       18.07      8.33 o 
  13   2   1        7.54       17.27      9.76 o 
 -13   3   1        0.00       -8.63      8.74 o 
 -12   3   1        4.72        3.10     13.56 o 
 -11   3   1       13.20        2.51      7.09 o 
 -10   3   1        1.32       -3.40      3.40 o 
  -9   3   1      357.27      384.19      8.99 o 
  -8   3   1      108.38      118.46      5.46 o 
  -7   3   1      199.51      211.54      5.90 o 
  -6   3   1       91.81       90.63      3.93 o 
  -5   3   1      561.97      518.60      5.88 o 
  -4   3   1      246.56      226.23      3.78 o 
  -3   3   1      767.29      681.23      6.36 o 
  -2   3   1       43.58       48.53      1.91 o 
  -1   3   1     1563.00     1469.35      9.05 o 
   0   3   1     2238.54     2181.85     12.07 o 
   1   3   1     6311.02     6158.17     29.95 o 
   2   3   1     1661.43     1564.11     11.00 o 
   3   3   1     4957.30     4755.38     26.67 o 
   4   3   1        0.81        0.78      1.11 o 
   5   3   1      617.79      631.50      9.84 o 
   6   3   1     1761.35     1903.75     22.27 o 
   7   3   1      381.28      411.79      9.41 o 
   8   3   1      107.91      106.53      7.73 o 
   9   3   1       33.28       37.38      5.55 o 
  10   3   1       10.49       12.91      5.39 o 
  11   3   1       53.25       37.08      8.75 o 
  12   3   1        9.94        3.55     18.74 o 
  13   3   1        0.05        1.01     12.69 o 
 -13   4   1       15.65       11.42     12.38 o 
 -12   4   1        0.20       -8.54     14.46 o 
 -11   4   1       31.34        7.75      8.89 o 
 -10   4   1       18.01       22.52      8.19 o 
  -9   4   1       88.88       86.42      7.44 o 
  -8   4   1      107.96      110.92      4.54 o 
  -7   4   1     1283.70     1314.81     14.41 o 
  -6   4   1      104.02      125.79      4.96 o 
  -5   4   1      765.60      769.00      8.63 o 
  -4   4   1     3539.73     3376.24     21.66 o 
  -3   4   1      210.03      229.98      4.80 o 
  -2   4   1      729.76      732.34      6.60 o 
  -1   4   1      832.03      854.39      6.89 o 
   0   4   1      368.43      346.94      4.22 o 
   1   4   1       59.66       37.17      1.90 o 
   2   4   1      801.04      799.58      6.94 o 
   3   4   1      122.34      141.08      3.37 o 
   4   4   1      213.79      194.69      5.54 o 
   5   4   1      933.47      854.24     11.19 o 
   6   4   1      187.02      189.55      8.08 o 
   7   4   1      253.61      267.54     10.21 o 
   8   4   1       65.42       68.12      6.28 o 
   9   4   1       78.92       71.35      7.77 o 
  10   4   1        1.79       -3.09      6.21 o 
  11   4   1       50.32       68.28     10.79 o 
  12   4   1       19.88       -7.66     11.10 o 
 -13   5   1        5.79        1.72     10.18 o 
 -12   5   1        0.06       -5.95      8.47 o 
 -11   5   1       12.35       -3.05      8.74 o 
 -10   5   1       68.15       69.27      9.23 o 
  -9   5   1        0.02       -0.38      4.54 o 
  -8   5   1      194.77      192.99      9.19 o 
  -7   5   1      600.35      614.18      9.26 o 
  -6   5   1      559.47      607.23      9.18 o 
  -5   5   1      242.96      250.10      5.91 o 
  -4   5   1     2314.51     2520.97     20.07 o 
  -3   5   1       60.51       66.03      3.11 o 
  -2   5   1       56.88       53.84      2.42 o 
  -1   5   1     1159.18     1230.45      9.11 o 
   0   5   1        9.22       26.81      1.85 o 
   1   5   1      196.75      209.46      3.91 o 
   2   5   1     3597.26     3687.40     21.67 o 
   3   5   1     1694.13     1616.88     13.91 o 
   4   5   1       46.71       29.88      3.30 o 
   5   5   1      561.96      639.86     11.07 o 
   6   5   1       49.36       62.19      5.63 o 
   7   5   1      431.30      441.19     12.66 o 
   8   5   1      105.62      133.62      9.62 o 
   9   5   1       24.71       17.44      5.57 o 
  10   5   1        3.25        6.47      9.14 o 
  11   5   1       13.84        9.93     12.94 o 
  12   5   1       10.81       -1.63     12.37 o 
 -12   6   1       69.25       51.99     13.80 o 
 -11   6   1       24.18       11.20     18.32 o 
 -10   6   1        1.20       -3.50      6.46 o 
  -9   6   1        1.78       -0.73      5.21 o 
  -8   6   1      122.92      134.83      9.58 o 
  -7   6   1      269.06      268.72      9.56 o 
  -6   6   1      291.07      275.05      8.61 o 
  -5   6   1     1092.58     1169.42     15.32 o 
  -4   6   1       41.72       43.27      3.44 o 
  -3   6   1      489.34      434.06      8.04 o 
  -2   6   1      617.57      684.63      8.50 o 
  -1   6   1     3106.62     2955.87     18.95 o 
   0   6   1      336.37      355.30      5.36 o 
   1   6   1      565.27      686.79      8.20 o 
   2   6   1      132.59      128.42      4.68 o 
   3   6   1      282.00      278.43      6.41 o 
   4   6   1      196.54      166.75      5.71 o 
   5   6   1     1334.32     1357.06     15.19 o 
   6   6   1      321.03      315.18     10.40 o 
   7   6   1      270.81      264.30     11.81 o 
   8   6   1      274.97      287.20     14.10 o 
   9   6   1       14.98        1.22      5.86 o 
  10   6   1       90.39       87.14     11.79 o 
  11   6   1       21.94       -4.01      9.95 o 
  12   6   1       35.47       -3.75     17.95 o 
 -12   7   1       20.26       17.16     11.14 o 
 -11   7   1        5.05       -6.85     15.45 o 
 -10   7   1      149.87      204.47     15.96 o 
  -9   7   1       36.04       29.51      7.73 o 
  -8   7   1       42.44       42.34      6.47 o 
  -7   7   1       20.06       15.62      2.96 o 
  -6   7   1       35.49       32.06      3.62 o 
  -5   7   1      178.23      167.17      6.28 o 
  -4   7   1       28.07       24.12      3.48 o 
  -3   7   1     1728.71     1787.35     18.07 o 
  -2   7   1       15.58       14.98      2.95 o 
  -1   7   1      423.40      503.90      9.09 o 
   0   7   1     2472.77     2485.49     23.68 o 
   1   7   1       24.37       34.17      3.44 o 
   2   7   1      429.38      438.28      8.88 o 
   3   7   1        0.05       -1.81      2.36 o 
   4   7   1      433.09      413.13      8.69 o 
   5   7   1        4.60        9.48      2.58 o 
   6   7   1        0.14        4.71      3.28 o 
   7   7   1       63.81       50.76      7.52 o 
   8   7   1        2.27        5.35      5.93 o 
   9   7   1       90.54      107.32     12.78 o 
  10   7   1       62.59       66.58     11.71 o 
  11   7   1        5.25        8.20     10.84 o 
 -11   8   1       28.18       20.79     14.12 o 
 -10   8   1       20.64       12.70      7.76 o 
  -9   8   1       29.88       18.26      7.01 o 
  -8   8   1      138.72      141.58     14.94 o 
  -7   8   1        0.01        1.83      4.42 o 
  -6   8   1       17.50       16.51      3.56 o 
  -5   8   1       18.63        8.84      3.63 o 
  -4   8   1     1245.66     1321.54     18.02 o 
  -3   8   1      586.60      544.42     10.76 o 
  -2   8   1       95.19       78.11      5.31 o 
  -1   8   1       37.63       31.79      4.22 o 
   0   8   1       20.35       23.82      4.03 o 
   1   8   1      463.67      457.40     10.01 o 
   2   8   1      847.74      803.92     13.52 o 
   3   8   1       17.81       14.84      3.69 o 
   4   8   1      325.04      352.52      9.53 o 
   5   8   1       58.82       63.60      5.04 o 
   6   8   1      740.04      762.08     15.43 o 
   7   8   1      161.44      158.09      9.82 o 
   8   8   1       79.72       75.86      8.44 o 
   9   8   1       18.53        6.65      6.69 o 
  10   8   1       20.78        4.66      8.08 o 
  11   8   1        0.20      -10.33     10.33 o 
 -10   9   1        5.89        1.17      7.06 o 
  -9   9   1       37.08       19.59      8.07 o 
  -8   9   1        2.96       -2.83      5.48 o 
  -7   9   1       18.37       18.83      5.89 o 
  -6   9   1      226.61      224.90     11.34 o 
  -5   9   1        0.11       -4.18      4.18 o 
  -4   9   1       42.59       41.77      5.86 o 
  -3   9   1        0.45        5.11      3.98 o 
  -2   9   1      498.39      477.08     16.81 o 
  -1   9   1       62.63       67.91      5.71 o 
   0   9   1     2194.76     2135.94     23.98 o 
   1   9   1       41.69       39.20      4.93 o 
   2   9   1      131.58      139.10      7.45 o 
   3   9   1        2.84        0.13      4.18 o 
   4   9   1      126.92      119.05      7.02 o 
   5   9   1      150.48      149.23      9.61 o 
   6   9   1      239.17      266.74     14.79 o 
   7   9   1       63.28       55.53      7.22 o 
   8   9   1      104.18      116.69     13.17 o 
   9   9   1        3.72       -6.55      7.12 o 
  10   9   1        2.15       -6.90      6.90 o 
 -10  10   1       81.58       58.67     16.38 o 
  -9  10   1        8.38        6.69     10.87 o 
  -8  10   1       49.31       47.86      8.90 o 
  -7  10   1       60.39       63.82      8.88 o 
  -6  10   1      156.63      194.68     11.33 o 
  -5  10   1       41.86       44.40      7.39 o 
  -4  10   1      699.83      769.48     16.85 o 
  -3  10   1      119.04      109.96      7.29 o 
  -2  10   1      428.22      433.96     11.95 o 
  -1  10   1       45.82       35.84      5.38 o 
   0  10   1        0.98        0.49      4.34 o 
   1  10   1      234.56      202.49      8.92 o 
   2  10   1      451.51      505.13     12.91 o 
   3  10   1      395.25      442.31     12.65 o 
   4  10   1        2.55        5.25      4.92 o 
   5  10   1       39.74       45.04      7.01 o 
   6  10   1       51.61       56.30      7.63 o 
   7  10   1        7.37        0.94      6.20 o 
   8  10   1      184.17      184.34     13.22 o 
   9  10   1        5.36        1.68     11.18 o 
  -8  11   1      118.43      119.73     12.06 o 
  -7  11   1       34.44       25.40      7.88 o 
  -6  11   1       45.51       39.76      7.45 o 
  -5  11   1       22.66       32.26      7.21 o 
  -4  11   1       72.56       80.15      7.85 o 
  -3  11   1      111.02      120.65      8.10 o 
  -2  11   1      114.91      122.29      7.67 o 
  -1  11   1       37.22       35.69      5.61 o 
   0  11   1      351.13      321.01     11.21 o 
   1  11   1       84.27       81.57      6.91 o 
   2  11   1      577.17      648.86     15.15 o 
   3  11   1       13.26       19.94      6.70 o 
   4  11   1        2.61        0.67      5.56 o 
   5  11   1      119.15      120.37      9.81 o 
   6  11   1      105.52       91.15     11.46 o 
   7  11   1      149.93      137.43     12.31 o 
   8  11   1       85.28       82.70     12.25 o 
  -7  12   1        5.62        4.05      6.91 o 
  -6  12   1       72.03       74.31      9.15 o 
  -5  12   1       18.66       15.99      9.56 o 
  -4  12   1      288.25      291.99     13.59 o 
  -3  12   1      158.05      144.59      9.76 o 
  -2  12   1       91.36      104.37      8.22 o 
  -1  12   1      102.32      113.51      7.86 o 
   0  12   1        0.75        8.89      5.09 o 
   1  12   1       42.13       31.65      5.97 o 
   2  12   1       47.77       55.81      6.89 o 
   3  12   1       10.46       21.10      6.05 o 
   4  12   1       77.34       89.20     12.31 o 
   5  12   1       21.05       18.43      6.42 o 
   6  12   1       31.20       10.27      7.71 o 
   7  12   1        9.47        4.87      7.89 o 
  -5  13   1        6.92       -5.04      6.39 o 
  -4  13   1      106.32       78.13      9.32 o 
  -3  13   1       63.56       51.01      7.74 o 
  -2  13   1       18.34       17.83      5.94 o 
  -1  13   1       35.54       39.43      6.48 o 
   0  13   1       18.17       10.27      5.48 o 
   1  13   1       14.87        5.19      5.66 o 
   2  13   1      192.93      205.27     11.21 o 
   3  13   1        8.62        0.34      5.38 o 
   4  13   1        8.78       15.96      6.60 o 
   5  13   1        8.91        3.52      7.07 o 
  -3  14   1       36.32       25.74      8.02 o 
  -2  14   1      102.14      124.50      9.79 o 
  -1  14   1       14.95       12.77      6.35 o 
   0  14   1        4.58        2.67      5.65 o 
   1  14   1       28.17       22.48      7.65 o 
   2  14   1       25.65       33.79      7.09 o 
 -14   0   2        0.33       -4.70      9.77 o 
 -12   0   2      119.16      122.78     14.40 o 
 -10   0   2       51.01       48.26      7.06 o 
  -8   0   2      186.61      213.68      6.89 o 
  -6   0   2    12343.16    12898.93    105.45 o 
  -4   0   2    76405.87    75019.34    645.21 o 
  -2   0   2    18992.40    18128.27    198.95 o 
   0   0   2     4384.40     4339.86     27.34 o 
   2   0   2    10639.59    10027.25     66.18 o 
   4   0   2        0.42        2.32      1.22 o 
   6   0   2       10.97       15.01      2.61 o 
   8   0   2      102.63       90.02      5.15 o 
  10   0   2       79.42       66.15     10.45 o 
  12   0   2        0.05        1.68      9.39 o 
 -14   1   2       33.03       26.88     10.91 o 
 -13   1   2       21.67       28.52      8.75 o 
 -12   1   2       25.58       26.60      6.73 o 
 -11   1   2       67.77       71.44     10.08 o 
 -10   1   2        0.17        1.30      1.73 o 
  -9   1   2       26.96       20.52      2.36 o 
  -8   1   2     2383.18     2352.80     18.00 o 
  -7   1   2     2735.46     2766.87     20.28 o 
  -6   1   2     2086.61     2241.51     15.97 o 
  -5   1   2     1278.55     1211.30     10.30 o 
  -4   1   2     6607.96     6149.37     37.93 o 
  -3   1   2     8603.66     8718.02     65.55 o 
  -2   1   2      793.02      866.10      6.08 o 
  -1   1   2       26.61       39.43      1.05 o 
   0   1   2     7403.63     7141.60     40.73 o 
   1   1   2     4155.47     4237.53     22.32 o 
   2   1   2     3440.27     3214.54     16.40 o 
   3   1   2      594.11      556.91      4.90 o 
   4   1   2      331.48      340.75      3.91 o 
   5   1   2      129.05      129.88      3.21 o 
   6   1   2      976.50     1017.15      9.82 o 
   7   1   2      214.89      245.32      5.04 o 
   8   1   2        0.07        1.05      1.35 o 
   9   1   2       10.73       12.89      2.74 o 
  10   1   2      150.65      149.38      7.65 o 
  11   1   2       11.69       10.16      5.78 o 
  12   1   2        3.63        9.72      7.29 o 
  13   1   2        0.53        4.38      7.54 o 
 -13   2   2        4.02        6.19      8.19 o 
 -12   2   2        4.10       11.35     17.43 o 
 -11   2   2       77.75       73.54      8.32 o 
 -10   2   2      110.49      113.61      6.28 o 
  -9   2   2       29.65       26.72      3.18 o 
  -8   2   2      443.32      437.45      8.18 o 
  -7   2   2      430.36      478.46      6.36 o 
  -6   2   2      180.83      234.37      4.27 o 
  -5   2   2      142.13      131.39      3.88 o 
  -4   2   2      109.77       82.42      2.43 o 
  -3   2   2       33.57       36.66      1.99 o 
  -2   2   2      302.40      255.87      3.38 o 
  -1   2   2      562.54      625.09      4.55 o 
   0   2   2    20211.51    19489.18     84.37 o 
   1   2   2    11626.62    10789.48     53.94 o 
   2   2   2     1263.67     1158.08      9.06 o 
   3   2   2      196.39      192.06      3.48 o 
   4   2   2       27.78       24.36      1.86 o 
   5   2   2      394.61      377.32      5.75 o 
   6   2   2       54.06       60.17      3.76 o 
   7   2   2        2.62        5.05      2.38 o 
   8   2   2      171.51      159.03      7.54 o 
   9   2   2       18.78       18.16      4.00 o 
  10   2   2       20.94       18.75      5.46 o 
  11   2   2       27.62       34.86      7.90 o 
  12   2   2        4.17        5.73     10.18 o 
  13   2   2       10.34       -4.29     11.15 o 
 -13   3   2        0.00       -5.06      8.29 o 
 -12   3   2       14.68       23.34     10.64 o 
 -11   3   2        9.87       -3.22      6.59 o 
 -10   3   2       34.52       42.77      4.91 o 
  -9   3   2        5.75        2.70      2.55 o 
  -8   3   2      105.82       89.27      4.75 o 
  -7   3   2      253.25      250.53      7.32 o 
  -6   3   2     1365.19     1485.57     13.80 o 
  -5   3   2      512.66      502.12      5.93 o 
  -4   3   2     1665.82     1614.21     12.67 o 
  -3   3   2      363.77      343.23      4.44 o 
  -2   3   2     2818.73     2507.54     14.37 o 
  -1   3   2       89.88       62.02      2.02 o 
   0   3   2     1605.21     1525.07      9.33 o 
   1   3   2     7217.02     6978.13     34.73 o 
   2   3   2     3227.34     3122.62     18.86 o 
   3   3   2        7.88       15.89      1.98 o 
   4   3   2     1934.32     2006.44     14.87 o 
   5   3   2      133.50      141.36      5.58 o 
   6   3   2       95.52      105.29      5.59 o 
   7   3   2       39.37       37.16      4.94 o 
   8   3   2      219.85      259.56     11.18 o 
   9   3   2        2.52        2.55      4.95 o 
  10   3   2       18.62       19.95      6.21 o 
  11   3   2       66.58       57.67     10.46 o 
  12   3   2       44.43       34.43     10.09 o 
 -13   4   2       15.50       18.57     10.28 o 
 -12   4   2        5.89        0.34      8.38 o 
 -11   4   2        6.26       -0.64      7.09 o 
 -10   4   2      163.62      178.23     12.30 o 
  -9   4   2        1.91        5.28      2.50 o 
  -8   4   2      196.58      171.74      6.29 o 
  -7   4   2      634.70      654.08     10.81 o 
  -6   4   2      111.38      117.19      4.13 o 
  -5   4   2      679.29      737.76      9.21 o 
  -4   4   2      241.55      213.06      4.05 o 
  -3   4   2      361.82      386.75      4.91 o 
  -2   4   2     1709.91     1494.69     10.45 o 
  -1   4   2      681.11      627.92      5.78 o 
   0   4   2      221.78      195.09      3.29 o 
   1   4   2     5805.89     5456.00     28.00 o 
   2   4   2     4253.72     4434.01     24.51 o 
   3   4   2      699.56      683.99      7.11 o 
   4   4   2     1002.22      975.17     14.93 o 
   5   4   2       21.57       18.94      2.63 o 
   6   4   2      377.15      379.64     11.21 o 
   7   4   2      460.50      461.44     19.72 o 
   8   4   2      154.63      145.51      8.96 o 
   9   4   2      108.92      132.16     10.10 o 
  10   4   2      161.88      145.28     11.59 o 
  11   4   2        3.04       -4.66      6.52 o 
  12   4   2       20.18        7.97     10.91 o 
 -13   5   2        2.21       -8.34      9.12 o 
 -12   5   2        1.40        5.20      9.12 o 
 -11   5   2        3.50       -3.67      9.17 o 
 -10   5   2        0.55       -3.82      4.80 o 
  -9   5   2       19.06       14.09      3.15 o 
  -8   5   2      263.25      262.42      6.94 o 
  -7   5   2      795.13      832.47     11.38 o 
  -6   5   2      198.76      199.97      5.73 o 
  -5   5   2        1.10       -0.35      1.72 o 
  -4   5   2       38.20       35.74      2.62 o 
  -3   5   2      445.62      517.15      6.76 o 
  -2   5   2      269.90      234.37      4.01 o 
  -1   5   2     1828.61     1966.53     12.81 o 
   0   5   2      427.56      420.82      5.15 o 
   1   5   2      235.38      213.55      4.29 o 
   2   5   2      609.12      668.54      7.48 o 
   3   5   2        6.13        4.01      1.83 o 
   4   5   2      910.90      965.16     14.25 o 
   5   5   2      452.81      456.89      9.39 o 
   6   5   2       53.35       49.36      4.32 o 
   7   5   2       28.01       33.85      5.68 o 
   8   5   2       53.79       48.44      6.50 o 
   9   5   2       50.75       38.29      7.28 o 
  10   5   2       23.95       21.31      8.53 o 
  11   5   2       10.67       -8.95      8.95 o 
  12   5   2        6.11       -8.01      9.95 o 
 -12   6   2       11.99        8.78     10.37 o 
 -11   6   2       97.65       83.85     18.05 o 
 -10   6   2        1.55        5.27      5.87 o 
  -9   6   2       88.62       97.30     10.00 o 
  -8   6   2      754.70      745.94     12.10 o 
  -7   6   2       63.76       64.55      4.11 o 
  -6   6   2      571.95      613.33     11.67 o 
  -5   6   2      748.79      790.31     11.31 o 
  -4   6   2        2.59        2.06      2.13 o 
  -3   6   2     1428.36     1415.37     13.36 o 
  -2   6   2        5.00        6.77      1.99 o 
  -1   6   2      545.40      526.34      6.84 o 
   0   6   2      267.22      267.84      5.68 o 
   1   6   2      795.75      759.87     10.79 o 
   2   6   2     2350.69     2504.29     19.78 o 
   3   6   2       95.72      102.51      4.19 o 
   4   6   2      416.04      421.26      7.33 o 
   5   6   2      386.62      419.75     11.08 o 
   6   6   2       52.21       58.83      5.08 o 
   7   6   2      552.74      579.33     15.94 o 
   8   6   2      171.61      150.01     11.20 o 
   9   6   2      131.87      134.13     11.17 o 
  10   6   2        0.92        0.51      7.37 o 
  11   6   2        2.43       -6.88     11.77 o 
 -12   7   2        6.55       -5.30      9.73 o 
 -11   7   2        0.09       -8.47      8.47 o 
 -10   7   2        1.77       -4.67      7.06 o 
  -9   7   2        1.00        1.25      5.46 o 
  -8   7   2      437.35      410.24     13.64 o 
  -7   7   2      124.44      137.93      5.94 o 
  -6   7   2      743.16      763.35     11.99 o 
  -5   7   2      418.17      418.41      9.46 o 
  -4   7   2       23.26       38.62      3.73 o 
  -3   7   2      874.16      928.26     13.04 o 
  -2   7   2       50.60       69.07      4.19 o 
  -1   7   2      481.54      442.49      7.87 o 
   0   7   2       58.95       50.37      3.62 o 
   1   7   2      206.87      277.56      7.48 o 
   2   7   2      245.37      282.26      7.95 o 
   3   7   2        3.37        2.33      2.67 o 
   4   7   2       43.13       49.42      3.90 o 
   5   7   2      111.00      104.31      5.00 o 
   6   7   2      136.53      132.56      7.22 o 
   7   7   2       13.77        9.02      5.29 o 
   8   7   2       32.86       27.73      7.24 o 
   9   7   2        0.21       -5.79      5.79 o 
  10   7   2       12.10       10.54      9.10 o 
  11   7   2       13.82       23.10     25.45 o 
 -11   8   2       64.14       40.23     10.79 o 
 -10   8   2        3.01        1.56      6.50 o 
  -9   8   2       51.41       70.86      9.81 o 
  -8   8   2        1.34       -4.44      7.88 o 
  -7   8   2        6.65        7.73      4.40 o 
  -6   8   2      319.83      303.78      8.47 o 
  -5   8   2       45.99       44.98      4.74 o 
  -4   8   2        0.11       -2.68      2.68 o 
  -3   8   2      125.01      124.35      7.88 o 
  -2   8   2      709.64      723.82     11.72 o 
  -1   8   2      866.11      870.64     13.48 o 
   0   8   2       28.22       31.51      4.15 o 
   1   8   2      636.28      583.95     11.21 o 
   2   8   2      171.41      173.58      7.41 o 
   3   8   2      285.39      312.97     10.45 o 
   4   8   2      185.40      194.74      7.63 o 
   5   8   2      267.55      302.52      8.79 o 
   6   8   2        8.66        6.45      5.07 o 
   7   8   2       60.72       49.57      6.94 o 
   8   8   2        1.96        2.58      5.14 o 
   9   8   2       49.76       37.07      8.97 o 
  10   8   2       19.57        8.67      8.93 o 
 -11   9   2       34.99        7.29     13.27 o 
 -10   9   2        1.09       -3.81      9.04 o 
  -9   9   2       10.29        7.83      6.86 o 
  -8   9   2       56.16       33.26      7.70 o 
  -7   9   2        5.40        4.34      6.14 o 
  -6   9   2        7.76        8.31      4.76 o 
  -5   9   2      341.28      378.46     12.24 o 
  -4   9   2        0.05        6.19      4.47 o 
  -3   9   2     1285.89     1257.50     19.69 o 
  -2   9   2       40.94       37.07      4.93 o 
  -1   9   2       88.13       94.02      6.14 o 
   0   9   2        0.32       -0.10      4.63 o 
   1   9   2      421.49      449.27     10.92 o 
   2   9   2      119.83      119.14      7.85 o 
   3   9   2     1744.21     1845.51     23.20 o 
   4   9   2       17.68       14.45      4.57 o 
   5   9   2      668.05      695.47     22.42 o 
   6   9   2       48.49       51.44      7.04 o 
   7   9   2        1.28       -4.48      4.48 o 
   8   9   2       59.03       60.48      9.42 o 
   9   9   2       98.78       93.18     11.70 o 
  10   9   2        1.76       -7.74      9.19 o 
 -10  10   2       15.42       -8.26      8.26 o 
  -9  10   2       65.16       61.39     10.30 o 
  -8  10   2      110.77      113.68     10.97 o 
  -7  10   2       40.49       38.24      9.48 o 
  -6  10   2      121.98      112.64     11.55 o 
  -5  10   2       92.68       76.38      7.15 o 
  -4  10   2       92.41       77.47      7.30 o 
  -3  10   2      159.78      138.72      8.59 o 
  -2  10   2       90.68       78.47      6.25 o 
  -1  10   2      546.84      580.26     12.93 o 
   0  10   2      957.43      947.79     16.16 o 
   1  10   2      146.70      145.54      8.06 o 
   2  10   2        6.11        7.15      4.49 o 
   3  10   2      967.14     1014.11     19.07 o 
   4  10   2        6.84       16.13      5.78 o 
   5  10   2      269.81      270.97     13.13 o 
   6  10   2        0.92       -3.18      5.42 o 
   7  10   2      186.18      165.23     12.84 o 
   8  10   2        2.12       -6.62      6.62 o 
   9  10   2        1.57       -3.44      7.82 o 
  -9  11   2       11.21       -4.08     11.01 o 
  -8  11   2        1.24        1.81      6.70 o 
  -7  11   2      175.09      158.78     11.66 o 
  -6  11   2       19.99        5.60      6.01 o 
  -5  11   2      216.67      249.15     11.87 o 
  -4  11   2        0.94       -0.35      4.58 o 
  -3  11   2      160.21      169.72      9.60 o 
  -2  11   2        6.12       -1.72      4.24 o 
  -1  11   2      102.38      110.70      7.36 o 
   0  11   2       42.01       37.98      6.39 o 
   1  11   2        0.66        2.43      4.29 o 
   2  11   2      246.41      238.09     10.64 o 
   3  11   2      895.62      902.85     17.80 o 
   4  11   2      119.46      111.81      8.71 o 
   5  11   2      149.04      154.08     12.52 o 
   6  11   2       71.44       81.13      9.12 o 
   7  11   2      108.81      154.88     15.16 o 
   8  11   2       64.22       77.22     11.66 o 
  -7  12   2       69.77       65.24      9.62 o 
  -6  12   2       29.02       15.22      7.09 o 
  -5  12   2        7.43        0.37      6.32 o 
  -4  12   2        4.05        1.22      5.36 o 
  -3  12   2      109.12      140.62      9.91 o 
  -2  12   2       62.71       69.93      6.89 o 
  -1  12   2      108.16      110.50      7.97 o 
   0  12   2        7.46        7.80      4.84 o 
   1  12   2       91.04       89.04      8.47 o 
   2  12   2        9.43        2.43      4.88 o 
   3  12   2       30.20       30.13      5.99 o 
   4  12   2       10.94        5.25      6.00 o 
   5  12   2        5.96       14.03      6.62 o 
   6  12   2        2.84       -7.00      7.00 o 
  -6  13   2        0.01        2.22      6.93 o 
  -5  13   2       62.20       79.65      9.69 o 
  -4  13   2       61.21       80.94      9.52 o 
  -3  13   2        3.50        5.03      5.73 o 
  -2  13   2        2.57        0.86      5.27 o 
  -1  13   2       71.68       83.47      7.87 o 
   0  13   2       24.37       16.39      5.79 o 
   1  13   2        3.69       -3.98      5.54 o 
   2  13   2      102.20      125.03      9.27 o 
   3  13   2       34.32       26.51      6.71 o 
   4  13   2       54.91       65.52      8.54 o 
   5  13   2       71.68       60.66     11.18 o 
  -3  14   2        2.50       -6.09      6.96 o 
  -2  14   2       57.05       68.27      8.68 o 
  -1  14   2       67.66       84.76      7.87 o 
   0  14   2       35.08       42.63      7.28 o 
   1  14   2      126.51      149.72     15.79 o 
   2  14   2        0.62       -5.93      5.93 o 
 -13   0   3        7.34       12.52     10.76 o 
 -11   0   3      761.10      825.73     20.07 o 
  -9   0   3     1505.43     1510.43     21.30 o 
  -7   0   3    14246.88    14193.90    141.66 o 
  -5   0   3      680.93      674.59     11.00 o 
  -3   0   3     7517.54     7779.55     87.42 o 
  -1   0   3        2.55        2.53      1.84 o 
   1   0   3     2873.29     2458.06     17.86 o 
   3   0   3      245.15      258.04      4.96 o 
   5   0   3      416.89      462.46      9.78 o 
   7   0   3      178.27      178.65      6.50 o 
   9   0   3       17.76       15.59      4.73 o 
  11   0   3        5.92       -0.65      7.96 o 
 -14   1   3       35.58       51.51     12.58 o 
 -13   1   3        0.67       -0.29      5.90 o 
 -12   1   3       14.74        3.27      5.54 o 
 -11   1   3     1303.83     1381.58     25.16 o 
 -10   1   3       44.98       38.99      3.39 o 
  -9   1   3     1318.85     1427.91     13.81 o 
  -8   1   3     2614.08     2661.94     23.62 o 
  -7   1   3       19.33       10.49      1.95 o 
  -6   1   3     1523.54     1650.53     12.67 o 
  -5   1   3      960.88      918.04      7.64 o 
  -4   1   3       12.34       13.69      2.08 o 
  -3   1   3    24293.97    23557.64    218.49 o 
  -2   1   3     2796.65     3020.79     24.76 o 
  -1   1   3    12312.20    11558.58     81.34 o 
   0   1   3        2.85        6.60      1.19 o 
   1   1   3    27542.20    25723.92    127.08 o 
   2   1   3     2089.87     1889.58     11.55 o 
   3   1   3       13.32       12.40      1.34 o 
   4   1   3      885.68      864.40      7.39 o 
   5   1   3       62.55       53.05      2.30 o 
   6   1   3       73.37       65.41      2.58 o 
   7   1   3      103.51      109.93      4.07 o 
   8   1   3       19.03       15.31      2.25 o 
   9   1   3       45.65       48.16      5.56 o 
  10   1   3        2.35        7.60      4.47 o 
  11   1   3       10.70        0.21      5.39 o 
  12   1   3        0.99        1.38      7.21 o 
 -14   2   3       13.47        0.72      9.05 o 
 -13   2   3        4.62        0.83     11.79 o 
 -12   2   3        9.33        7.53      7.45 o 
 -11   2   3       11.00       16.38      5.94 o 
 -10   2   3        1.10       -0.50      2.99 o 
  -9   2   3        0.45       -1.04      1.16 o 
  -8   2   3      111.62      106.52      5.18 o 
  -7   2   3      693.20      704.18      9.14 o 
  -6   2   3      288.81      278.21      4.87 o 
  -5   2   3      286.28      257.16      3.91 o 
  -4   2   3      272.61      228.62      3.27 o 
  -3   2   3     1509.74     1445.81     14.39 o 
  -2   2   3     3429.92     3322.55     18.40 o 
  -1   2   3    15377.29    14778.71     67.98 o 
   0   2   3     7055.75     7191.73     35.66 o 
   1   2   3     2535.06     2517.84     15.90 o 
   2   2   3        4.16        7.45      1.44 o 
   3   2   3        9.37       15.72      1.52 o 
   4   2   3      415.87      407.63      5.06 o 
   5   2   3       15.25       15.56      1.82 o 
   6   2   3      364.81      348.15      5.41 o 
   7   2   3      146.30      150.62      5.18 o 
   8   2   3      153.02      168.08      8.39 o 
   9   2   3        1.47        2.69      4.23 o 
  10   2   3       72.86       66.48      9.77 o 
  11   2   3        4.76        3.77      7.42 o 
  12   2   3        2.84       16.31      9.66 o 
 -13   3   3        0.52       -7.33      7.33 o 
 -12   3   3        6.54        2.54      7.10 o 
 -11   3   3      100.07      106.04     12.58 o 
 -10   3   3        2.45        2.15      2.77 o 
  -9   3   3      516.72      556.96     14.23 o 
  -8   3   3      308.46      311.19      6.28 o 
  -7   3   3      563.79      525.77      7.78 o 
  -6   3   3       93.47      105.05      4.81 o 
  -5   3   3      170.58      159.09      3.65 o 
  -4   3   3        0.24        1.08      1.05 o 
  -3   3   3       59.62       56.11      2.15 o 
  -2   3   3     2966.67     2863.11     16.54 o 
  -1   3   3      396.74      382.43      4.02 o 
   0   3   3     5278.20     4942.69     24.93 o 
   1   3   3    11533.83    11182.40     55.39 o 
   2   3   3    12641.37    12392.31     65.44 o 
   3   3   3      181.16      167.00      3.79 o 
   4   3   3      244.42      260.69      5.58 o 
   5   3   3       22.25       20.12      2.40 o 
   6   3   3        5.63        3.22      2.74 o 
   7   3   3       12.99       11.03      3.93 o 
   8   3   3      427.39      448.43     14.85 o 
   9   3   3      283.98      273.22     13.72 o 
  10   3   3       27.45       28.21      6.54 o 
  11   3   3       27.61       27.61      7.65 o 
  12   3   3       31.32       30.21     11.18 o 
 -13   4   3        8.02        1.45      9.21 o 
 -12   4   3        0.45       -7.09      7.09 o 
 -11   4   3       13.96       -0.23      6.88 o 
 -10   4   3        7.83        7.33      4.06 o 
  -9   4   3      205.82      213.74      8.04 o 
  -8   4   3       22.71       13.69      3.33 o 
  -7   4   3       63.87       66.05      3.75 o 
  -6   4   3      638.78      662.61     13.73 o 
  -5   4   3     1122.73     1097.69     11.59 o 
  -4   4   3      549.66      519.47      6.27 o 
  -3   4   3      362.97      355.16      4.63 o 
  -2   4   3     2067.10     1901.05     12.15 o 
  -1   4   3     2306.56     2091.17     12.93 o 
   0   4   3       90.41       86.31      2.52 o 
   1   4   3        1.90        8.34      1.47 o 
   2   4   3     1032.85     1032.01      9.21 o 
   3   4   3       53.28       45.09      2.87 o 
   4   4   3      141.70      125.59      6.00 o 
   5   4   3      265.74      284.64      7.03 o 
   6   4   3      109.09      104.93      7.10 o 
   7   4   3      199.60      192.17     11.52 o 
   8   4   3       48.28       39.56      8.93 o 
   9   4   3        2.79        4.01      5.04 o 
  10   4   3        0.65       -6.93      6.93 o 
  11   4   3       51.66       33.93     10.92 o 
  12   4   3        5.63       -3.97      8.26 o 
 -13   5   3        7.69       12.64     10.36 o 
 -12   5   3        0.98        3.16     12.17 o 
 -11   5   3       20.24       21.57      8.89 o 
 -10   5   3       33.65       36.44      7.73 o 
  -9   5   3      123.19      112.76      5.95 o 
  -8   5   3      114.54      125.82      5.90 o 
  -7   5   3       32.28       34.54      2.85 o 
  -6   5   3      362.34      393.38      6.90 o 
  -5   5   3      413.51      457.71      7.34 o 
  -4   5   3       47.42       59.51      2.93 o 
  -3   5   3      533.20      536.94      6.99 o 
  -2   5   3      806.78      770.09      7.27 o 
  -1   5   3      122.57      136.66      3.37 o 
   0   5   3     1720.50     1773.27     12.01 o 
   1   5   3     7646.18     8119.06     41.89 o 
   2   5   3      685.38      720.83      8.80 o 
   3   5   3     1210.88     1224.45     12.98 o 
   4   5   3      148.89      142.85      5.05 o 
   5   5   3      646.21      735.09     11.79 o 
   6   5   3      106.40      104.87      5.04 o 
   7   5   3      278.45      226.90     12.41 o 
   8   5   3       28.35       15.68      7.24 o 
   9   5   3        6.86        1.26      5.80 o 
  10   5   3       12.21       11.77      7.20 o 
  11   5   3       21.06       10.09     10.63 o 
  12   5   3        9.38       -2.43     11.51 o 
 -12   6   3       11.20        7.51      9.12 o 
 -11   6   3      103.56      129.14     23.51 o 
 -10   6   3        1.83       -2.68      6.07 o 
  -9   6   3       11.75       13.29      4.25 o 
  -8   6   3      294.08      303.77      7.94 o 
  -7   6   3      146.23      167.41      6.11 o 
  -6   6   3      910.43      893.40     11.07 o 
  -5   6   3       51.23       59.89      3.61 o 
  -4   6   3      909.28      905.33     10.59 o 
  -3   6   3      435.55      544.74      7.95 o 
  -2   6   3        4.42        1.79      1.84 o 
  -1   6   3      112.47      118.27      3.90 o 
   0   6   3      145.79      139.60      4.48 o 
   1   6   3      790.57      793.93      9.46 o 
   2   6   3        0.15        3.43      2.37 o 
   3   6   3       50.62       63.45      3.53 o 
   4   6   3      387.88      372.18     10.43 o 
   5   6   3       57.82       62.83      5.63 o 
   6   6   3      567.39      606.58     16.73 o 
   7   6   3        2.94       -4.51      4.51 o 
   8   6   3        5.99        2.02      5.66 o 
   9   6   3       11.47       11.83      6.55 o 
  10   6   3       21.42       34.26      9.92 o 
  11   6   3        6.78        0.65     18.75 o 
 -12   7   3       21.91       20.30     11.51 o 
 -11   7   3       26.91       24.73     10.63 o 
 -10   7   3      137.74      149.29     11.56 o 
  -9   7   3      291.62      302.71     15.64 o 
  -8   7   3       43.64       45.93      5.94 o 
  -7   7   3      364.76      386.30      9.26 o 
  -6   7   3       93.45       99.47      5.23 o 
  -5   7   3      156.94      164.97      6.04 o 
  -4   7   3        0.61        0.51      2.47 o 
  -3   7   3      149.47      136.25      5.57 o 
  -2   7   3     1026.90     1016.51     12.34 o 
  -1   7   3     1689.29     1810.04     16.76 o 
   0   7   3        6.78       14.21      2.84 o 
   1   7   3      211.48      218.00      6.52 o 
   2   7   3      127.37      124.78      5.77 o 
   3   7   3       15.80       22.26      3.13 o 
   4   7   3       10.81       11.82      3.06 o 
   5   7   3       16.44       17.58      4.44 o 
   6   7   3      104.06       96.52      6.93 o 
   7   7   3        1.82       -1.84      3.89 o 
   8   7   3      145.28      167.86     12.55 o 
   9   7   3       30.01       26.68      9.34 o 
  10   7   3       31.18       21.63      9.26 o 
  11   7   3        4.27        7.11     17.81 o 
 -11   8   3        2.72       -4.02      8.75 o 
 -10   8   3       75.66       69.51     16.09 o 
  -9   8   3       10.29        0.31      6.14 o 
  -8   8   3        0.63       -0.76      5.63 o 
  -7   8   3       37.43       46.61      7.55 o 
  -6   8   3      227.23      241.11      8.91 o 
  -5   8   3       67.48       93.65      5.47 o 
  -4   8   3      224.31      221.58     11.58 o 
  -3   8   3       62.86       53.03      4.47 o 
  -2   8   3      253.90      244.01      7.37 o 
  -1   8   3       24.21       33.29      4.03 o 
   0   8   3       10.14        7.79      3.16 o 
   1   8   3       49.74       50.88      5.54 o 
   2   8   3      259.04      274.47      8.87 o 
   3   8   3        0.25       -1.83      3.13 o 
   4   8   3        3.63        6.68      3.37 o 
   5   8   3      239.40      231.74      9.87 o 
   6   8   3      270.68      293.21     17.10 o 
   7   8   3       24.80       29.64      6.41 o 
   8   8   3       28.71       26.37      6.55 o 
   9   8   3        0.05        2.75     11.29 o 
  10   8   3       16.38        9.42      8.85 o 
 -11   9   3        4.39       -7.99      7.99 o 
 -10   9   3        5.00        2.20      7.96 o 
  -9   9   3       13.37        2.90      6.83 o 
  -8   9   3      111.67      117.09     12.88 o 
  -7   9   3        5.59        2.32      5.20 o 
  -6   9   3      132.92      143.78      8.24 o 
  -5   9   3       56.34       69.48      6.49 o 
  -4   9   3       46.58       46.17      5.67 o 
  -3   9   3       12.09       19.50      5.36 o 
  -2   9   3     1162.67     1217.38     17.34 o 
  -1   9   3        8.66       13.35      4.52 o 
   0   9   3     3626.66     3660.41     34.20 o 
   1   9   3       65.84       58.59      5.44 o 
   2   9   3      826.80      807.60     16.15 o 
   3   9   3      518.44      548.23     12.48 o 
   4   9   3       99.96       93.44      7.39 o 
   5   9   3      254.79      258.86     13.08 o 
   6   9   3      321.17      311.39     13.97 o 
   7   9   3       53.31       58.67      7.54 o 
   8   9   3      159.35      161.95     12.59 o 
   9   9   3       10.45       -2.66      7.30 o 
 -10  10   3        2.15       -9.04      9.04 o 
  -9  10   3        0.55       -5.31      7.23 o 
  -8  10   3        0.17       -4.79      6.13 o 
  -7  10   3      103.61      115.26      9.51 o 
  -6  10   3       73.90       75.64      7.48 o 
  -5  10   3        0.04       -4.50      4.50 o 
  -4  10   3      457.11      494.94     13.53 o 
  -3  10   3      450.14      436.44     13.13 o 
  -2  10   3        0.01       -3.97      3.97 o 
  -1  10   3       25.77       21.61      5.87 o 
   0  10   3      951.62      879.77     15.44 o 
   1  10   3        1.82       -3.33      4.14 o 
   2  10   3       25.45       26.56      5.85 o 
   3  10   3      169.37      183.99      9.82 o 
   4  10   3      361.01      315.64     12.19 o 
   5  10   3        0.01        5.30      7.91 o 
   6  10   3       14.45        5.69      8.09 o 
   7  10   3       23.12       13.10      6.65 o 
   8  10   3       10.66        7.67      7.37 o 
  -9  11   3        5.10        4.66      7.53 o 
  -8  11   3      151.14      170.85     11.79 o 
  -7  11   3        4.91       -3.74      5.69 o 
  -6  11   3        0.64       -5.35      5.42 o 
  -5  11   3        2.29       -3.69      4.53 o 
  -4  11   3        0.08        1.33      4.88 o 
  -3  11   3        1.14       -4.71      4.71 o 
  -2  11   3      165.79      172.06      9.21 o 
  -1  11   3       18.77       22.83      5.48 o 
   0  11   3      948.93      927.66     16.75 o 
   1  11   3      102.73       90.08      6.92 o 
   2  11   3      254.33      234.20     10.75 o 
   3  11   3      108.35      125.57      8.97 o 
   4  11   3        7.94       15.84      5.64 o 
   5  11   3        8.80        6.58      5.79 o 
   6  11   3        8.65        6.21      6.23 o 
   7  11   3       48.05       50.78      9.64 o 
  -7  12   3        4.64       -0.66      6.20 o 
  -6  12   3      121.75      134.73     11.17 o 
  -5  12   3       14.00        2.20      9.57 o 
  -4  12   3       19.34       20.91      5.98 o 
  -3  12   3       93.02       97.27      8.52 o 
  -2  12   3       10.27        4.80      5.05 o 
  -1  12   3       22.82        7.55      4.71 o 
   0  12   3        0.16       -0.60      4.60 o 
   1  12   3        4.42        9.05      5.25 o 
   2  12   3       56.76       64.26      7.11 o 
   3  12   3       26.10       24.34      6.23 o 
   4  12   3       84.63       82.28      9.12 o 
   5  12   3        0.25        5.53      6.33 o 
   6  12   3       44.41       22.36      8.16 o 
  -6  13   3        5.26       -5.97      6.95 o 
  -5  13   3       10.65       -0.43      8.52 o 
  -4  13   3        3.76       -2.73      6.04 o 
  -3  13   3       50.92       28.27      6.94 o 
  -2  13   3       32.61       34.95      6.89 o 
  -1  13   3       27.59       17.82      7.45 o 
   0  13   3      106.06       88.92      7.95 o 
   1  13   3       26.08       25.79      6.31 o 
   2  13   3       37.37       35.20      8.53 o 
   3  13   3        5.55       -3.48      6.71 o 
   4  13   3       15.40       -0.21      6.28 o 
  -2  14   3       57.06       67.25     12.96 o 
  -1  14   3        4.30       -0.48      7.89 o 
   0  14   3       18.92       13.97      6.19 o 
   1  14   3       39.43       50.46      7.82 o 
 -14   0   4      128.10      158.34     19.53 o 
 -12   0   4       30.37       17.53      7.74 o 
 -10   0   4     1855.95     1968.33     29.53 o 
  -8   0   4      512.82      525.75      9.99 o 
  -6   0   4     5141.21     5608.65     51.84 o 
  -4   0   4      542.36      528.54      8.95 o 
  -2   0   4      283.59      274.50     11.40 o 
   0   0   4     4302.38     4732.20     31.30 o 
   2   0   4      463.61      416.85      6.06 o 
   4   0   4      538.37      549.40      8.46 o 
   6   0   4      182.45      167.57      8.67 o 
   8   0   4      331.72      351.85     17.38 o 
  10   0   4      262.45      270.29     19.43 o 
  12   0   4        1.42        3.52      9.77 o 
 -14   1   4      181.27      220.59     19.69 o 
 -13   1   4        5.48       -1.44      5.45 o 
 -12   1   4      350.55      369.67     16.83 o 
 -11   1   4     1028.92     1080.39     21.67 o 
 -10   1   4      279.40      271.66      6.33 o 
  -9   1   4       21.94       21.97      2.46 o 
  -8   1   4        0.66        0.70      1.52 o 
  -7   1   4      923.46      949.16      9.07 o 
  -6   1   4    13806.35    14295.44     84.43 o 
  -5   1   4      135.29      168.30      4.31 o 
  -4   1   4     3855.10     3506.18     27.70 o 
  -3   1   4      707.81      654.04      8.29 o 
  -2   1   4     5217.73     4734.36     37.63 o 
  -1   1   4        0.21       18.93      1.26 o 
   0   1   4    10731.96    10301.11     54.54 o 
   1   1   4     4072.99     3713.89     20.80 o 
   2   1   4        3.55        2.28      1.08 o 
   3   1   4      108.15      112.82      2.82 o 
   4   1   4      173.68      178.09      3.87 o 
   5   1   4      137.08      145.17      5.42 o 
   6   1   4      381.52      418.30      6.20 o 
   7   1   4       95.47      107.85      3.93 o 
   8   1   4       13.85        8.90      2.27 o 
   9   1   4        0.00       -1.84      4.14 o 
  10   1   4       64.81       48.31      6.23 o 
  11   1   4        9.54       11.12      6.43 o 
  12   1   4        9.83        6.73      8.50 o 
 -14   2   4        3.73        0.00     25.43 o 
 -13   2   4        3.49        1.37      7.74 o 
 -12   2   4        1.94       -2.91      9.46 o 
 -11   2   4       23.72       16.17      6.07 o 
 -10   2   4       33.45       26.92      3.32 o 
  -9   2   4       26.71       27.43      2.59 o 
  -8   2   4      169.73      151.82      4.06 o 
  -7   2   4       45.40       51.88      2.56 o 
  -6   2   4       41.52       46.68      1.87 o 
  -5   2   4      211.28      195.09      4.41 o 
  -4   2   4      442.50      488.22      8.12 o 
  -3   2   4      820.89      809.05      7.03 o 
  -2   2   4      352.60      285.12      3.69 o 
  -1   2   4       72.80       76.44      2.26 o 
   0   2   4      443.71      583.22      5.70 o 
   1   2   4     3375.04     3112.20     20.94 o 
   2   2   4     5230.65     5097.29     28.70 o 
   3   2   4      332.15      318.53      4.85 o 
   4   2   4      257.19      257.48      4.80 o 
   5   2   4       24.19       17.12      1.93 o 
   6   2   4      163.34      167.85      4.86 o 
   7   2   4       89.73       94.72      3.97 o 
   8   2   4      209.14      212.24      8.27 o 
   9   2   4        7.09        9.53      5.07 o 
  10   2   4       20.06       12.16      5.53 o 
  11   2   4       34.46       13.52      7.42 o 
  12   2   4        9.48        2.30      9.21 o 
 -13   3   4        2.48        5.87      8.05 o 
 -12   3   4       59.78       51.32     10.28 o 
 -11   3   4       26.92       16.89      9.52 o 
 -10   3   4        0.04       -3.29      3.29 o 
  -9   3   4        4.49        7.23      1.93 o 
  -8   3   4      475.49      453.80      6.86 o 
  -7   3   4      170.92      154.73      3.79 o 
  -6   3   4      371.11      426.80      5.64 o 
  -5   3   4       11.99        9.81      1.24 o 
  -4   3   4        0.08        0.88      0.97 o 
  -3   3   4     1074.94      975.43      8.54 o 
  -2   3   4       32.90       38.64      1.67 o 
  -1   3   4     5457.92     5400.20     26.83 o 
   0   3   4       15.87       17.39      1.43 o 
   1   3   4      413.75      446.73      5.44 o 
   2   3   4     2377.53     2221.39     16.55 o 
   3   3   4      611.90      666.71      7.10 o 
   4   3   4      432.50      484.48      5.97 o 
   5   3   4      680.38      666.01     11.04 o 
   6   3   4      317.32      306.96     10.54 o 
   7   3   4      283.26      326.32     13.71 o 
   8   3   4       10.88       11.76      5.31 o 
   9   3   4      108.59      126.12      9.49 o 
  10   3   4       15.45        8.92      5.56 o 
  11   3   4       12.08        4.69      6.38 o 
  12   3   4       21.66       26.04     10.50 o 
 -13   4   4        4.24       -1.68      8.54 o 
 -12   4   4        9.57       15.92      8.29 o 
 -11   4   4        0.03        2.76      6.88 o 
 -10   4   4        9.70       10.25      3.88 o 
  -9   4   4       71.94       74.83      4.98 o 
  -8   4   4      410.00      381.51      7.29 o 
  -7   4   4       38.63       37.49      2.47 o 
  -6   4   4      104.35      104.48      4.39 o 
  -5   4   4        0.06        3.59      1.43 o 
  -4   4   4        2.59        0.62      1.23 o 
  -3   4   4        1.96        0.74      1.28 o 
  -2   4   4        0.75        1.68      1.10 o 
  -1   4   4      177.87      183.26      3.26 o 
   0   4   4      128.11      127.03      3.19 o 
   1   4   4      133.44      142.35      3.50 o 
   2   4   4     2155.60     2391.02     16.75 o 
   3   4   4       26.93       23.30      2.57 o 
   4   4   4      211.85      207.79      7.73 o 
   5   4   4      502.39      552.35     10.02 o 
   6   4   4        9.10        8.94      2.88 o 
   7   4   4      187.01      186.99     11.10 o 
   8   4   4      398.33      429.67     18.26 o 
   9   4   4       74.06       74.24      8.30 o 
  10   4   4       35.04       30.41      7.47 o 
  11   4   4        0.73        0.37      6.64 o 
 -13   5   4        6.43       -3.30      8.91 o 
 -12   5   4       17.65       17.21      9.12 o 
 -11   5   4       15.42       18.86      7.95 o 
 -10   5   4       15.71        9.88      4.10 o 
  -9   5   4      133.91      131.05      6.71 o 
  -8   5   4      179.93      179.29      8.73 o 
  -7   5   4      317.06      310.37      7.53 o 
  -6   5   4      369.89      392.48      8.07 o 
  -5   5   4      100.76      112.52      4.11 o 
  -4   5   4      233.36      227.17      4.73 o 
  -3   5   4     1961.22     1966.32     15.27 o 
  -2   5   4     3859.60     4103.54     24.93 o 
  -1   5   4      387.70      373.18      5.08 o 
   0   5   4      485.73      437.04      5.67 o 
   1   5   4      101.89      127.01      4.22 o 
   2   5   4     2099.78     2182.19     17.81 o 
   3   5   4      214.01      199.87      6.02 o 
   4   5   4     1177.26     1143.29     15.34 o 
   5   5   4        0.22        1.74      2.72 o 
   6   5   4       53.15       50.71      4.78 o 
   7   5   4        0.84       -1.34      5.81 o 
   8   5   4        7.70       -5.01      5.59 o 
   9   5   4        7.33        8.23      5.70 o 
  10   5   4        6.05        4.93      7.46 o 
  11   5   4        0.36       -8.47      8.47 o 
 -13   6   4        2.82      -12.22     13.49 o 
 -12   6   4        7.36        5.36      9.21 o 
 -11   6   4       13.07        0.66      7.95 o 
 -10   6   4        0.24        8.81      8.47 o 
  -9   6   4      558.30      638.99     19.24 o 
  -8   6   4        6.74        1.19      2.53 o 
  -7   6   4      142.78      151.58      5.34 o 
  -6   6   4      292.16      307.38      8.63 o 
  -5   6   4        0.12       -1.18      1.96 o 
  -4   6   4       90.78      100.83      3.99 o 
  -3   6   4       60.55       74.93      3.46 o 
  -2   6   4      912.10     1003.99     10.61 o 
  -1   6   4       25.56       12.09      2.30 o 
   0   6   4      267.49      272.88      5.66 o 
   1   6   4      510.36      448.63      7.82 o 
   2   6   4      799.49      831.80     11.39 o 
   3   6   4     1083.61     1161.40     14.71 o 
   4   6   4       17.07       16.28      3.62 o 
   5   6   4        7.32        6.22      4.24 o 
   6   6   4       13.85       12.03      3.61 o 
   7   6   4      277.08      283.43      8.77 o 
   8   6   4        8.13       -1.33      5.58 o 
   9   6   4       52.26       46.69      8.62 o 
  10   6   4        0.00       -7.20      7.20 o 
  11   6   4        0.35       -5.68     11.48 o 
 -12   7   4      144.29      171.26     15.85 o 
 -11   7   4       26.36       22.19      8.40 o 
 -10   7   4       17.70       14.39      6.39 o 
  -9   7   4        1.14        1.33      5.12 o 
  -8   7   4      382.19      369.50     12.81 o 
  -7   7   4       78.25      100.49      6.26 o 
  -6   7   4      362.04      363.13      8.06 o 
  -5   7   4       65.69       60.76      4.18 o 
  -4   7   4      683.97      694.21     11.29 o 
  -3   7   4      375.17      460.01      8.64 o 
  -2   7   4      152.22      130.37      5.09 o 
  -1   7   4      247.88      278.87      6.22 o 
   0   7   4       39.14       57.30      3.68 o 
   1   7   4       66.44       68.56      4.35 o 
   2   7   4      135.96      130.87      6.56 o 
   3   7   4      879.72      929.62     13.57 o 
   4   7   4        1.58        2.74      3.58 o 
   5   7   4      134.13      140.24      7.82 o 
   6   7   4       27.76       19.12      6.26 o 
   7   7   4       19.03        6.95      7.86 o 
   8   7   4        0.20       -5.45      6.19 o 
   9   7   4        5.99        4.78      9.60 o 
  10   7   4       30.81       14.58     13.55 o 
 -11   8   4       26.35       28.56      9.44 o 
 -10   8   4       10.97       -3.18      7.64 o 
  -9   8   4       53.93       66.08     10.91 o 
  -8   8   4       58.01       59.23      8.42 o 
  -7   8   4       21.89       20.79      4.72 o 
  -6   8   4      202.91      203.41      7.79 o 
  -5   8   4       26.77       18.68      3.68 o 
  -4   8   4      116.06      121.83      6.14 o 
  -3   8   4      148.52      153.25      6.51 o 
  -2   8   4        0.18       -2.07      2.83 o 
  -1   8   4       25.12       21.80      3.69 o 
   0   8   4       19.75       26.00      4.25 o 
   1   8   4        1.22       -3.70      3.70 o 
   2   8   4       99.24      104.34      5.81 o 
   3   8   4      232.54      233.59     10.41 o 
   4   8   4        3.56        2.74      3.36 o 
   5   8   4        3.11       -0.74      4.11 o 
   6   8   4       62.47       53.38      7.05 o 
   7   8   4       67.27       51.53      7.13 o 
   8   8   4       27.56       17.06      7.97 o 
   9   8   4        0.40        7.37      9.08 o 
  10   8   4        0.09       -9.21      9.21 o 
 -11   9   4       12.59       -6.25      8.79 o 
 -10   9   4        8.79        4.68      7.94 o 
  -9   9   4        0.18        1.95      6.29 o 
  -8   9   4       32.23       15.94      6.06 o 
  -7   9   4       36.01       33.34      6.18 o 
  -6   9   4       78.09       75.23      6.48 o 
  -5   9   4      233.62      250.66     11.18 o 
  -4   9   4        0.20        4.00      3.41 o 
  -3   9   4     1788.71     1838.64     22.89 o 
  -2   9   4      184.37      185.69      7.81 o 
  -1   9   4      168.76      174.13      7.71 o 
   0   9   4       39.03       34.98      4.51 o 
   1   9   4       72.90       70.36      6.15 o 
   2   9   4       42.64       41.37      5.61 o 
   3   9   4      889.33      858.93     16.37 o 
   4   9   4      311.65      345.29     13.40 o 
   5   9   4      178.09      208.24     11.55 o 
   6   9   4        8.23        9.26      5.50 o 
   7   9   4       28.62       36.70      7.05 o 
   8   9   4        9.73       -7.00      7.00 o 
   9   9   4       27.37       11.93      9.60 o 
 -10  10   4       99.42       63.25     12.70 o 
  -9  10   4        9.02       14.67      7.73 o 
  -8  10   4       26.74       18.42      6.57 o 
  -7  10   4      223.76      255.91     12.57 o 
  -6  10   4      517.38      559.06     19.66 o 
  -5  10   4       18.29       15.60      5.13 o 
  -4  10   4      370.38      346.78     12.39 o 
  -3  10   4      738.44      688.73     15.41 o 
  -2  10   4       32.41       30.87      5.31 o 
  -1  10   4     1532.42     1625.02     21.37 o 
   0  10   4       30.61       28.02      5.10 o 
   1  10   4      608.53      604.76     13.97 o 
   2  10   4        8.91        8.94      5.21 o 
   3  10   4      152.38      155.32      9.25 o 
   4  10   4       36.91       32.75      6.04 o 
   5  10   4       44.58       49.00      7.75 o 
   6  10   4        5.04        5.08      6.94 o 
   7  10   4        6.69       -5.96      5.96 o 
   8  10   4       30.90       21.49      8.32 o 
  -9  11   4       18.47       -5.24      8.15 o 
  -8  11   4       11.48        1.63      5.89 o 
  -7  11   4       89.78       77.96      9.02 o 
  -6  11   4        6.00        2.43      5.75 o 
  -5  11   4       78.68       92.21      8.89 o 
  -4  11   4       51.45       51.78      6.63 o 
  -3  11   4      200.37      195.11     10.50 o 
  -2  11   4      157.52      170.09      9.10 o 
  -1  11   4      193.40      180.17      8.85 o 
   0  11   4      179.93      190.95      9.07 o 
   1  11   4       25.62       20.54      5.39 o 
   2  11   4        8.34       -3.28      4.29 o 
   3  11   4       11.08        8.24      5.21 o 
   4  11   4      150.48      148.43     11.99 o 
   5  11   4       79.46       79.09     10.55 o 
   6  11   4        2.09       -5.61      5.61 o 
   7  11   4        4.49       -0.69      8.17 o 
  -7  12   4        1.87       -0.17      6.18 o 
  -6  12   4        2.74       -3.99      6.11 o 
  -5  12   4        8.82       12.35      6.77 o 
  -4  12   4      113.26      105.95      9.82 o 
  -3  12   4       23.90       15.25      5.92 o 
  -2  12   4       86.36       87.62      9.71 o 
  -1  12   4      171.02      223.64     10.86 o 
   0  12   4       16.23        5.70      4.92 o 
   1  12   4      136.97      127.83     10.02 o 
   2  12   4        0.71       -4.26      5.73 o 
   3  12   4       25.55       10.00      5.60 o 
   4  12   4       18.88       21.19      6.96 o 
   5  12   4        0.13       -6.27      6.30 o 
   6  12   4        0.80        1.55      7.21 o 
  -6  13   4       10.25        8.49      6.98 o 
  -5  13   4       26.49       20.94      7.28 o 
  -4  13   4       13.17       18.32      7.20 o 
  -3  13   4       17.22       19.90      7.06 o 
  -2  13   4       73.91       84.23      8.13 o 
  -1  13   4        0.29        1.09      5.33 o 
   0  13   4       11.43        4.82      5.31 o 
   1  13   4        2.91       -5.35      5.35 o 
   2  13   4      111.32      117.12      9.13 o 
   3  13   4       25.45       10.46      6.70 o 
   4  13   4       23.27       14.42     10.54 o 
  -2  14   4       93.23      123.88     10.86 o 
  -1  14   4       12.26        2.74      7.49 o 
   0  14   4       11.22       12.09      6.59 o 
 -13   0   5      171.35      148.99     13.73 o 
 -11   0   5      733.61      614.37     18.03 o 
  -9   0   5      265.42      257.50      7.29 o 
  -7   0   5      334.81      303.30      5.20 o 
  -5   0   5     1436.78     1522.80     19.17 o 
  -3   0   5      998.20     1091.76     15.82 o 
  -1   0   5     4674.43     4583.67     34.12 o 
   1   0   5      811.35      762.94      8.39 o 
   3   0   5       66.11       57.55      3.50 o 
   5   0   5       80.15       84.55      5.23 o 
   7   0   5      406.89      414.48     10.35 o 
   9   0   5        0.17        0.65      5.65 o 
  11   0   5       15.16       12.43     12.72 o 
 -14   1   5      150.61      112.70     15.18 o 
 -13   1   5        9.36        2.59      7.37 o 
 -12   1   5       33.42       37.29      6.07 o 
 -11   1   5      164.20      193.63      8.42 o 
 -10   1   5      829.29      827.45     11.80 o 
  -9   1   5      364.86      405.45      5.52 o 
  -8   1   5      101.03      104.25      3.62 o 
  -7   1   5     1567.48     1400.72     12.95 o 
  -6   1   5       86.51       95.53      3.16 o 
  -5   1   5       57.26       64.34      3.41 o 
  -4   1   5       26.72       30.90      4.63 o 
  -3   1   5       29.90       23.21      1.66 o 
  -2   1   5      568.24      450.76      5.06 o 
  -1   1   5      455.29      352.88      3.79 o 
   0   1   5      479.32      400.17      4.86 o 
   1   1   5       89.84       76.42      2.34 o 
   2   1   5      465.46      408.82      4.68 o 
   3   1   5      516.02      576.74      5.93 o 
   4   1   5      233.37      231.46      4.60 o 
   5   1   5      209.22      200.66      5.33 o 
   6   1   5        4.93        6.04      1.90 o 
   7   1   5      121.44      103.10      4.82 o 
   8   1   5        2.68        2.33      2.55 o 
   9   1   5      171.94      176.31     10.87 o 
  10   1   5       46.95       39.50      6.95 o 
  11   1   5        0.00       -5.78      6.15 o 
  12   1   5        0.82       10.76      9.37 o 
 -14   2   5        3.94       -5.64      7.64 o 
 -13   2   5       22.54       28.60      8.83 o 
 -12   2   5       12.42        4.03      5.38 o 
 -11   2   5       23.25       31.48      6.32 o 
 -10   2   5       16.24       18.95      3.80 o 
  -9   2   5        0.17       -1.46      1.93 o 
  -8   2   5       21.12       39.26      3.05 o 
  -7   2   5      210.04      184.94      4.68 o 
  -6   2   5      417.37      395.65      6.63 o 
  -5   2   5     5959.00     5908.50     40.02 o 
  -4   2   5        0.05        0.49      1.00 o 
  -3   2   5      235.35      264.45      3.93 o 
  -2   2   5      252.31      268.65      3.43 o 
  -1   2   5     3437.27     3207.16     19.89 o 
   0   2   5     3098.67     3000.30     20.98 o 
   1   2   5     1354.96     1257.40     10.26 o 
   2   2   5      338.60      324.05      5.11 o 
   3   2   5      908.75      937.94      9.39 o 
   4   2   5      149.51      148.70      5.01 o 
   5   2   5        6.22        4.46      2.02 o 
   6   2   5        0.82       -0.48      1.95 o 
   7   2   5       37.09       37.01      3.37 o 
   8   2   5       41.75       54.08      5.90 o 
   9   2   5       99.17      103.87      8.75 o 
  10   2   5       38.69       44.36     12.19 o 
  11   2   5       19.37       20.66      8.27 o 
  12   2   5        0.19       -0.79      9.46 o 
 -14   3   5        0.17       -3.16      8.47 o 
 -13   3   5        0.17        5.09      8.05 o 
 -12   3   5        1.77       -5.48      6.09 o 
 -11   3   5      129.92      130.89      9.71 o 
 -10   3   5      158.77      173.11      7.87 o 
  -9   3   5        7.67       11.01      2.69 o 
  -8   3   5      162.63      141.92      5.36 o 
  -7   3   5       24.55       39.45      3.75 o 
  -6   3   5      210.44      220.36      4.97 o 
  -5   3   5        0.01       -0.50      1.27 o 
  -4   3   5      208.35      205.01      3.81 o 
  -3   3   5        0.34       -0.09      0.97 o 
  -2   3   5      173.71      165.43      2.87 o 
  -1   3   5     2890.95     3112.40     18.46 o 
   0   3   5     2328.29     2306.26     15.13 o 
   1   3   5        1.70        0.06      1.41 o 
   2   3   5      642.95      631.46      7.18 o 
   3   3   5       39.79       56.94      3.48 o 
   4   3   5      470.79      468.12      7.13 o 
   5   3   5        4.29       10.74      2.50 o 
   6   3   5      108.00      116.66      6.17 o 
   7   3   5      317.78      330.62      9.25 o 
   8   3   5       27.72       24.34      5.29 o 
   9   3   5      166.88      166.38     10.82 o 
  10   3   5        0.68        1.13      5.23 o 
  11   3   5        9.85       13.94      7.00 o 
 -13   4   5       28.11       36.16     10.84 o 
 -12   4   5        3.37        1.44      7.47 o 
 -11   4   5       13.01       17.61      5.74 o 
 -10   4   5       53.23       59.23      6.31 o 
  -9   4   5       23.97       18.69      2.22 o 
  -8   4   5       10.90       11.03      1.98 o 
  -7   4   5      515.96      526.08      7.04 o 
  -6   4   5      155.57      141.67      3.61 o 
  -5   4   5       62.60       60.67      2.80 o 
  -4   4   5        3.55        5.23      1.36 o 
  -3   4   5      264.16      300.00      4.36 o 
  -2   4   5      741.57      749.48      6.63 o 
  -1   4   5      314.92      353.72      4.45 o 
   0   4   5        5.92       14.27      1.59 o 
   1   4   5     2444.87     2302.19     16.18 o 
   2   4   5     1543.43     1740.07     16.47 o 
   3   4   5       54.54       58.94      3.75 o 
   4   4   5      317.28      316.09      6.83 o 
   5   4   5      243.77      252.70      9.64 o 
   6   4   5      151.78      162.07      8.39 o 
   7   4   5        6.19        1.46      3.08 o 
   8   4   5       12.54       19.75      7.45 o 
   9   4   5       12.30        4.03      6.07 o 
  10   4   5        6.42       11.39      6.87 o 
  11   4   5        4.75       -6.30      6.30 o 
 -13   5   5       13.97        9.64      9.66 o 
 -12   5   5       43.90       33.40     14.79 o 
 -11   5   5       25.07       39.38      9.82 o 
 -10   5   5      296.49      335.95     12.37 o 
  -9   5   5       27.16       26.02      3.47 o 
  -8   5   5        1.16        2.20      1.90 o 
  -7   5   5      223.79      212.62      5.74 o 
  -6   5   5        8.22        3.45      2.54 o 
  -5   5   5      225.54      232.20      6.14 o 
  -4   5   5      224.51      237.80      6.28 o 
  -3   5   5      380.11      386.61      5.92 o 
  -2   5   5     1034.68     1049.99      9.53 o 
  -1   5   5     1960.41     2183.09     17.11 o 
   0   5   5      980.85     1081.55     11.24 o 
   1   5   5     3666.43     3769.15     27.60 o 
   2   5   5     1683.18     1713.95     17.69 o 
   3   5   5       92.21       84.84      5.02 o 
   4   5   5      370.19      406.84      8.75 o 
   5   5   5      166.45      161.54      9.26 o 
   6   5   5        0.10        4.36      3.18 o 
   7   5   5      188.68      189.21      8.41 o 
   8   5   5       17.11       21.37     10.74 o 
   9   5   5       16.70       15.31      7.24 o 
  10   5   5        0.66       -4.48      7.53 o 
  11   5   5        0.01       -6.21      6.21 o 
 -13   6   5        6.36       -0.43      9.21 o 
 -12   6   5       98.23      135.12     15.90 o 
 -11   6   5       25.18       35.22      9.95 o 
 -10   6   5        2.03       -0.52      5.07 o 
  -9   6   5      346.75      344.76     12.39 o 
  -8   6   5       11.33        7.20      2.51 o 
  -7   6   5      105.56      106.63      5.26 o 
  -6   6   5      243.97      263.57      7.94 o 
  -5   6   5      115.81      117.33      4.31 o 
  -4   6   5        0.34        0.37      2.14 o 
  -3   6   5      346.97      341.32      6.68 o 
  -2   6   5      276.53      258.50      5.70 o 
  -1   6   5      471.45      444.91      7.82 o 
   0   6   5      234.19      205.87      5.67 o 
   1   6   5      275.00      287.51      6.98 o 
   2   6   5       24.19       24.13      3.21 o 
   3   6   5        0.03        0.28      2.35 o 
   4   6   5      189.62      189.29      7.59 o 
   5   6   5       51.08       53.86      7.40 o 
   6   6   5      303.99      295.88     11.46 o 
   7   6   5       44.96       35.63      6.54 o 
   8   6   5       33.13       28.29     11.06 o 
   9   6   5        1.58        5.41      6.43 o 
  10   6   5        8.33        9.33      8.59 o 
 -12   7   5        1.68       10.19      9.72 o 
 -11   7   5        7.10        4.02      6.90 o 
 -10   7   5        7.39        8.91      7.09 o 
  -9   7   5       90.27       75.96      9.01 o 
  -8   7   5       40.12       27.93      5.58 o 
  -7   7   5      212.33      206.99      7.38 o 
  -6   7   5      140.91      154.81      6.26 o 
  -5   7   5      192.12      183.41      6.70 o 
  -4   7   5      329.13      358.24      9.85 o 
  -3   7   5      168.93      182.72      6.10 o 
  -2   7   5      488.64      480.87      8.04 o 
  -1   7   5      108.10      108.55      4.70 o 
   0   7   5      958.87      884.39     12.32 o 
   1   7   5       16.32       18.49      3.74 o 
   2   7   5       87.52       77.38      4.63 o 
   3   7   5       36.41       37.19      4.61 o 
   4   7   5       13.31        7.57      3.83 o 
   5   7   5      198.95      204.91      9.97 o 
   6   7   5        0.02       -1.01      4.06 o 
   7   7   5       97.44       95.44      9.41 o 
   8   7   5       42.47       45.31      9.05 o 
   9   7   5       23.09       23.11      9.53 o 
  10   7   5       13.39        6.01      9.68 o 
 -11   8   5       43.86       38.12      9.89 o 
 -10   8   5       15.93        7.63      7.59 o 
  -9   8   5        1.81       -2.02      5.55 o 
  -8   8   5       20.89       16.23      5.29 o 
  -7   8   5       62.63       62.81      5.65 o 
  -6   8   5      330.34      347.57      9.93 o 
  -5   8   5       77.03       84.07      5.29 o 
  -4   8   5        6.20        8.44      3.26 o 
  -3   8   5      125.37      124.35      6.06 o 
  -2   8   5      306.87      313.94      7.77 o 
  -1   8   5       26.20       11.91      3.60 o 
   0   8   5        5.63        7.16      3.41 o 
   1   8   5      109.33       90.79      6.16 o 
   2   8   5       59.98       59.60      4.95 o 
   3   8   5      578.26      523.82     11.02 o 
   4   8   5      836.53      830.26     15.26 o 
   5   8   5      163.69      170.21     10.38 o 
   6   8   5      101.72       95.04      8.71 o 
   7   8   5        4.44       12.87      6.32 o 
   8   8   5        2.95        1.65      7.08 o 
   9   8   5        8.87        0.45      8.80 o 
 -11   9   5        2.04        2.22      7.73 o 
 -10   9   5       20.45        6.23      9.34 o 
  -9   9   5        6.29       -2.70      5.44 o 
  -8   9   5       23.15       15.72      5.90 o 
  -7   9   5        0.08        6.44      4.61 o 
  -6   9   5      349.30      361.46     11.12 o 
  -5   9   5      110.27      136.13      7.62 o 
  -4   9   5      327.73      348.94     10.10 o 
  -3   9   5        1.28       -1.01      3.63 o 
  -2   9   5      150.84      140.21      7.12 o 
  -1   9   5       12.18        7.74      3.82 o 
   0   9   5      372.53      404.23     10.53 o 
   1   9   5      475.97      466.95     14.70 o 
   2   9   5      184.27      200.48      9.07 o 
   3   9   5       21.69       21.05      5.10 o 
   4   9   5       57.04       55.26      6.46 o 
   5   9   5        8.06       12.13      5.77 o 
   6   9   5       85.91       90.87      8.82 o 
   7   9   5        8.64        6.00      6.18 o 
   8   9   5        0.36        0.91      6.75 o 
   9   9   5       11.21       -0.88     10.67 o 
 -10  10   5        5.75       10.68      8.01 o 
  -9  10   5      124.89      123.24     12.21 o 
  -8  10   5       20.05       29.04      6.99 o 
  -7  10   5      134.44      151.61     15.23 o 
  -6  10   5     1005.90     1130.19     22.11 o 
  -5  10   5        0.11       -0.12      4.37 o 
  -4  10   5      888.99      960.70     17.02 o 
  -3  10   5       44.63       36.59      5.38 o 
  -2  10   5      316.26      280.27     13.27 o 
  -1  10   5        1.60        8.13      4.51 o 
   0  10   5     1445.74     1465.04     19.34 o 
   1  10   5       80.68       99.00      8.06 o 
   2  10   5      267.74      281.74     11.55 o 
   3  10   5        0.64       -1.31      4.51 o 
   4  10   5       56.22       54.79      7.98 o 
   5  10   5       61.73       47.51      7.59 o 
   6  10   5        0.59       -3.95      6.28 o 
   7  10   5        0.03       -5.69      5.69 o 
   8  10   5       15.02        6.13      7.85 o 
  -9  11   5        0.02        1.13      9.28 o 
  -8  11   5        2.24        3.44      8.02 o 
  -7  11   5        4.91        0.63      5.86 o 
  -6  11   5       13.81       10.61      5.79 o 
  -5  11   5       77.71      101.11     10.80 o 
  -4  11   5      124.78       96.93      7.91 o 
  -3  11   5      143.82      148.45      9.59 o 
  -2  11   5       74.07       78.56      6.81 o 
  -1  11   5       48.30       33.21      6.45 o 
   0  11   5        0.08       -3.96      3.96 o 
   1  11   5       33.81       21.38      5.41 o 
   2  11   5        4.10       -1.06      4.84 o 
   3  11   5       15.72        4.17      5.11 o 
   4  11   5        1.11       -5.59      5.59 o 
   5  11   5        5.54       -5.37      8.81 o 
   6  11   5        0.38       -5.68      5.68 o 
   7  11   5        0.92       -7.06      7.06 o 
  -7  12   5        7.49        7.95      6.18 o 
  -6  12   5       62.33       50.85      7.99 o 
  -5  12   5       45.83       33.82      7.28 o 
  -4  12   5       62.63       66.31      8.46 o 
  -3  12   5       12.68        2.37      5.15 o 
  -2  12   5       19.84       20.77      5.59 o 
  -1  12   5        3.21       -1.22      4.59 o 
   0  12   5        4.80       -0.61      4.81 o 
   1  12   5       44.76       41.48      6.57 o 
   2  12   5        0.80       -5.13      5.13 o 
   3  12   5       14.00       14.39      7.11 o 
   4  12   5      140.78      144.83     11.62 o 
   5  12   5        1.12       -6.22      6.22 o 
  -5  13   5        1.01       -4.46      6.18 o 
  -4  13   5        3.81        0.89      6.00 o 
  -3  13   5       44.23       49.58     10.00 o 
  -2  13   5       42.82       51.90      7.09 o 
  -1  13   5      128.39      135.66      9.43 o 
   0  13   5       33.27       23.61      6.64 o 
   1  13   5       12.01        3.78      6.07 o 
   2  13   5       40.00       18.97      6.92 o 
   3  13   5        5.56       11.62      6.37 o 
 -14   0   6      597.31      685.22     31.40 o 
 -12   0   6        0.56        4.89     12.72 o 
 -10   0   6       71.95       58.56      8.75 o 
  -8   0   6      152.75      161.94      7.22 o 
  -6   0   6       22.35       27.71      3.39 o 
  -4   0   6     1371.43     1352.48     39.13 o 
  -2   0   6      157.95       96.51      3.54 o 
   0   0   6      632.29      604.31      7.19 o 
   2   0   6       92.18       92.92      3.89 o 
   4   0   6     1121.66     1119.68     17.21 o 
   6   0   6       47.36       49.16      4.83 o 
   8   0   6      190.21      224.65     12.81 o 
  10   0   6      270.45      277.78     20.33 o 
 -14   1   6       45.57       51.13     15.61 o 
 -13   1   6      100.46       79.62      9.34 o 
 -12   1   6        0.12       -1.47      4.37 o 
 -11   1   6        0.06        1.57      2.99 o 
 -10   1   6      344.43      364.53      7.24 o 
  -9   1   6      186.07      182.74      6.03 o 
  -8   1   6        1.94        0.75      1.46 o 
  -7   1   6      299.96      288.21      4.54 o 
  -6   1   6       33.93       43.52      2.20 o 
  -5   1   6      213.73      235.84      6.76 o 
  -4   1   6      171.28      160.75      4.40 o 
  -3   1   6       91.50       86.62      2.77 o 
  -2   1   6      534.85      562.00      5.72 o 
  -1   1   6     2418.68     2152.77     13.15 o 
   0   1   6     2083.53     2193.05     13.44 o 
   1   1   6      828.76      838.77      7.93 o 
   2   1   6     1168.70     1212.46      9.52 o 
   3   1   6      152.09      153.39      3.90 o 
   4   1   6      431.08      449.93      6.85 o 
   5   1   6       14.19       13.26      2.30 o 
   6   1   6       16.76       18.01      2.54 o 
   7   1   6      344.48      343.60      7.41 o 
   8   1   6       25.76       23.08      4.24 o 
   9   1   6        3.65        3.69      4.90 o 
  10   1   6       11.88        3.30      5.14 o 
  11   1   6       11.14        0.78      7.73 o 
 -14   2   6        8.42       15.16      8.89 o 
 -13   2   6        0.53        7.09      7.09 o 
 -12   2   6        2.98        1.25      4.85 o 
 -11   2   6        2.35        2.50      3.86 o 
 -10   2   6      583.37      585.56     12.74 o 
  -9   2   6      215.19      207.74      6.60 o 
  -8   2   6      559.82      567.65      9.65 o 
  -7   2   6       29.25       31.24      2.41 o 
  -6   2   6        2.19        0.56      1.09 o 
  -5   2   6      596.92      607.39      7.19 o 
  -4   2   6      208.02      218.50      4.01 o 
  -3   2   6     1907.13     1923.13     14.30 o 
  -2   2   6     2059.17     1925.04     14.01 o 
  -1   2   6       95.09       80.90      3.12 o 
   0   2   6      304.59      360.78      4.98 o 
   1   2   6       39.86       45.09      2.08 o 
   2   2   6      106.94      115.71      3.59 o 
   3   2   6      733.36      792.27      9.76 o 
   4   2   6      119.32      113.90      4.84 o 
   5   2   6      124.87      120.12      9.24 o 
   6   2   6      229.73      231.50      8.32 o 
   7   2   6      229.46      233.96      7.53 o 
   8   2   6      125.04      113.21      6.79 o 
   9   2   6       22.99       22.96      6.43 o 
  10   2   6        6.73        3.71      5.50 o 
  11   2   6        2.74        0.25      9.88 o 
 -14   3   6       12.99       -2.12      8.47 o 
 -13   3   6        3.27       -1.78      7.25 o 
 -12   3   6        5.75       -1.43      6.09 o 
 -11   3   6       81.90       83.62      8.59 o 
 -10   3   6       75.65       65.84      5.11 o 
  -9   3   6      533.25      517.93      9.43 o 
  -8   3   6       17.66       13.73      2.41 o 
  -7   3   6        0.39       -1.40      1.40 o 
  -6   3   6      461.50      472.13      7.10 o 
  -5   3   6        3.72        3.91      1.49 o 
  -4   3   6      172.44      159.02      3.49 o 
  -3   3   6       50.48       55.65      2.40 o 
  -2   3   6      222.40      191.04      3.19 o 
  -1   3   6       39.74       36.26      1.72 o 
   0   3   6     5448.80     5248.23     30.90 o 
   1   3   6        7.58        3.22      1.54 o 
   2   3   6      836.19      868.07      9.83 o 
   3   3   6     1702.07     1741.97     21.51 o 
   4   3   6      472.03      470.54     13.29 o 
   5   3   6       28.94       25.88      3.66 o 
   6   3   6        2.88        1.65      3.09 o 
   7   3   6        8.26        6.08      3.46 o 
   8   3   6       35.71       29.08      5.29 o 
   9   3   6       26.42       29.06      7.91 o 
  10   3   6       33.94       37.26     10.57 o 
  11   3   6        0.97       -4.09      7.09 o 
 -13   4   6        0.10       -7.25      7.25 o 
 -12   4   6        9.98       11.74      7.33 o 
 -11   4   6        6.89        5.80      5.04 o 
 -10   4   6       17.53       21.05      3.97 o 
  -9   4   6        0.29        3.31      2.33 o 
  -8   4   6      195.10      185.51      6.52 o 
  -7   4   6       70.12       58.69      3.70 o 
  -6   4   6      422.11      470.57      8.01 o 
  -5   4   6      122.44      121.66      4.06 o 
  -4   4   6     1054.30     1073.09     11.81 o 
  -3   4   6        5.19       -0.67      1.43 o 
  -2   4   6      764.05      786.18      6.98 o 
  -1   4   6     1778.94     1994.39     13.70 o 
   0   4   6      257.06      272.14      5.46 o 
   1   4   6      420.38      512.41      8.31 o 
   2   4   6     1084.58     1013.96     13.16 o 
   3   4   6      129.61      132.04      5.82 o 
   4   4   6       22.71       17.67      2.99 o 
   5   4   6      455.94      488.50      7.69 o 
   6   4   6      440.83      462.59     12.84 o 
   7   4   6       65.84       63.26      5.42 o 
   8   4   6       18.34       12.85      5.03 o 
   9   4   6       10.33        2.92      5.55 o 
  10   4   6        4.41        4.68      6.49 o 
  11   4   6        1.68        1.46      7.59 o 
 -13   5   6       29.40       25.75      9.95 o 
 -12   5   6        5.51       17.67      8.29 o 
 -11   5   6        5.41       13.60      7.09 o 
 -10   5   6       10.65        9.74      9.32 o 
  -9   5   6      219.73      205.10     10.16 o 
  -8   5   6       63.55       59.73      2.33 o 
  -7   5   6        2.14        0.27      1.45 o 
  -6   5   6      253.92      238.80      6.81 o 
  -5   5   6      184.82      180.69      5.59 o 
  -4   5   6       54.18       61.31      3.10 o 
  -3   5   6       57.36       73.32      3.38 o 
  -2   5   6     1130.16     1221.53     11.81 o 
  -1   5   6      992.31     1008.08     10.79 o 
   0   5   6      295.42      287.21      6.41 o 
   1   5   6     1973.26     1933.56     19.04 o 
   2   5   6      234.76      274.80      8.31 o 
   3   5   6      200.39      203.42      8.53 o 
   4   5   6       22.76       11.68      3.76 o 
   5   5   6       45.98       48.73      6.73 o 
   6   5   6        1.88        2.40      4.11 o 
   7   5   6        8.81        7.38      4.05 o 
   8   5   6        4.38        2.38      6.41 o 
   9   5   6        2.93       -6.27      6.27 o 
  10   5   6       22.76       35.11      8.22 o 
 -13   6   6        5.65       -6.50      9.66 o 
 -12   6   6       79.32       99.74     13.76 o 
 -11   6   6       20.81       24.33      7.94 o 
 -10   6   6       54.25       62.32      9.17 o 
  -9   6   6       64.20       65.74      6.56 o 
  -8   6   6        3.44        1.91      2.27 o 
  -7   6   6       19.62       20.20      2.82 o 
  -6   6   6       84.54       86.31      5.85 o 
  -5   6   6       34.62       38.11      3.41 o 
  -4   6   6       18.48       14.73      2.38 o 
  -3   6   6        3.39        1.32      1.91 o 
  -2   6   6      103.12      101.29      4.25 o 
  -1   6   6       45.74       33.89      2.99 o 
   0   6   6      148.63      172.48      5.29 o 
   1   6   6        2.38        0.68      2.67 o 
   2   6   6      137.35      134.20      6.79 o 
   3   6   6     1336.17     1330.80     16.64 o 
   4   6   6       40.21       40.24      4.46 o 
   5   6   6      328.55      322.22     12.29 o 
   6   6   6       62.82       51.07      7.93 o 
   7   6   6       83.15       75.63      8.54 o 
   8   6   6        1.81        2.82      6.55 o 
   9   6   6       16.07       33.84      8.48 o 
  10   6   6        0.24       -1.26      9.16 o 
 -12   7   6       37.65       32.30     10.00 o 
 -11   7   6        2.43        2.54      6.94 o 
 -10   7   6       18.01       22.09      8.27 o 
  -9   7   6        4.37        0.42      4.47 o 
  -8   7   6        9.09       10.74      4.04 o 
  -7   7   6      132.96      126.02      7.46 o 
  -6   7   6      117.40      127.74      7.94 o 
  -5   7   6      304.28      317.78      7.61 o 
  -4   7   6       12.84        4.47      2.63 o 
  -3   7   6      259.20      256.31      6.53 o 
  -2   7   6      116.49      105.16      4.47 o 
  -1   7   6       39.51       36.55      3.55 o 
   0   7   6      313.80      288.68      7.67 o 
   1   7   6        0.38        2.34      2.71 o 
   2   7   6       94.61       77.20      5.26 o 
   3   7   6       33.89       32.94      4.11 o 
   4   7   6       36.33       28.03      5.15 o 
   5   7   6       10.37       12.82      6.18 o 
   6   7   6      108.62      116.70      7.69 o 
   7   7   6        5.61       -0.97      6.56 o 
   8   7   6      125.71      165.84     13.71 o 
   9   7   6       15.64        7.33     16.66 o 
 -11   8   6       24.28       15.92      8.66 o 
 -10   8   6        0.33       -5.16      5.16 o 
  -9   8   6      136.52      165.72     13.48 o 
  -8   8   6       98.43      115.01      7.87 o 
  -7   8   6       20.62       19.95      5.34 o 
  -6   8   6       26.42       26.70      4.31 o 
  -5   8   6      908.92      981.47     14.31 o 
  -4   8   6        8.87       13.90      3.98 o 
  -3   8   6       39.74       37.18      3.78 o 
  -2   8   6        8.20       16.30      3.11 o 
  -1   8   6      552.28      590.26     12.62 o 
   0   8   6       16.63       26.62      3.88 o 
   1   8   6      226.31      201.61      7.79 o 
   2   8   6      163.63      151.40      7.09 o 
   3   8   6      136.61      141.73      7.68 o 
   4   8   6      234.54      258.70      9.67 o 
   5   8   6      391.16      410.25     16.17 o 
   6   8   6       96.81      111.29      7.89 o 
   7   8   6        1.76        7.26      5.85 o 
   8   8   6       22.45       18.58      8.23 o 
   9   8   6      156.20      168.89     18.18 o 
 -11   9   6       55.16       37.55      8.26 o 
 -10   9   6        0.52       -4.88      6.16 o 
  -9   9   6        0.46       -5.44      5.44 o 
  -8   9   6      146.06      133.56      8.92 o 
  -7   9   6      212.84      217.41     10.74 o 
  -6   9   6       10.73        2.46      3.63 o 
  -5   9   6      115.11      131.62      7.24 o 
  -4   9   6       49.77       41.69      4.77 o 
  -3   9   6        1.69       10.72      4.06 o 
  -2   9   6        1.53       -3.20      3.20 o 
  -1   9   6      189.41      161.57      7.53 o 
   0   9   6       24.78       30.32      4.91 o 
   1   9   6       14.13       19.91      4.98 o 
   2   9   6        2.47       -0.90      4.08 o 
   3   9   6       63.08       47.33      6.50 o 
   4   9   6      319.94      328.21     12.40 o 
   5   9   6        3.24       -5.14      5.14 o 
   6   9   6       55.44       51.08      7.43 o 
   7   9   6       22.98       10.77      6.56 o 
   8   9   6        0.21        1.39      8.02 o 
 -10  10   6       79.60       85.81     11.04 o 
  -9  10   6      254.85      277.12     16.39 o 
  -8  10   6        5.77       11.61      7.16 o 
  -7  10   6      176.91      179.31     10.74 o 
  -6  10   6        1.11        9.24      5.23 o 
  -5  10   6       12.97       12.75      4.70 o 
  -4  10   6        0.91        3.14      4.39 o 
  -3  10   6     2141.83     2203.23     29.11 o 
  -2  10   6      140.86      164.30      9.32 o 
  -1  10   6      599.70      597.02     12.91 o 
   0  10   6       32.39       21.11      6.09 o 
   1  10   6       73.06       72.25      6.77 o 
   2  10   6       17.09       32.19      5.22 o 
   3  10   6       80.63       84.12      8.61 o 
   4  10   6        3.94       -3.93      5.25 o 
   5  10   6       37.80       34.53      7.10 o 
   6  10   6        5.05        6.58      5.95 o 
   7  10   6      113.30      134.52     11.21 o 
  -9  11   6       22.25        6.32      8.17 o 
  -8  11   6      107.36      115.07     11.03 o 
  -7  11   6       10.66       -5.22      5.22 o 
  -6  11   6      102.83      101.53     11.53 o 
  -5  11   6       17.40        8.86      6.03 o 
  -4  11   6      161.66      163.45      9.02 o 
  -3  11   6       29.03       27.56      5.48 o 
  -2  11   6       29.19       18.32      4.65 o 
  -1  11   6      165.91      192.78      8.91 o 
   0  11   6        4.64        1.13      4.22 o 
   1  11   6        4.00        2.54      4.82 o 
   2  11   6        7.07        3.54      5.19 o 
   3  11   6        0.46       -3.05      5.09 o 
   4  11   6       23.37       11.33      6.49 o 
   5  11   6       14.99        3.40      6.13 o 
   6  11   6        0.30       -3.52      6.27 o 
  -7  12   6        4.19       -2.20      8.60 o 
  -6  12   6        6.31       -5.03      5.82 o 
  -5  12   6        0.62       -3.41      5.90 o 
  -4  12   6      122.87      113.38      9.74 o 
  -3  12   6       39.38       35.98      7.14 o 
  -2  12   6        9.54        0.53      4.46 o 
  -1  12   6       21.83       24.58      5.57 o 
   0  12   6        0.02        0.68      6.56 o 
   1  12   6       70.24       39.96      6.83 o 
   2  12   6       16.29        5.50      6.13 o 
   3  12   6        5.06        3.13      6.23 o 
   4  12   6        1.72        5.66      7.54 o 
   5  12   6        0.79       -6.65      6.65 o 
  -5  13   6       29.26       23.92      8.13 o 
  -4  13   6       38.99       36.37      7.70 o 
  -3  13   6        1.58       -1.79      6.05 o 
  -2  13   6       45.54       28.73      7.27 o 
  -1  13   6        0.70       -5.03      5.21 o 
   0  13   6        3.42       -1.34      5.32 o 
   1  13   6       17.98        7.86      7.39 o 
   2  13   6       15.80        9.74      6.89 o 
 -13   0   7       18.14       19.92      6.34 o 
 -11   0   7        1.31        4.45      4.23 o 
  -9   0   7      203.76      190.87      8.75 o 
  -7   0   7      683.61      739.30     29.93 o 
  -5   0   7     3088.14     2954.79     48.39 o 
  -3   0   7     3541.04     3414.38     36.90 o 
  -1   0   7      130.77      181.25      4.67 o 
   1   0   7      296.21      325.20      5.92 o 
   3   0   7       43.81       48.91      4.07 o 
   5   0   7        1.90        2.68      3.01 o 
   7   0   7       98.04       91.48      6.57 o 
   9   0   7        7.49       -5.26      7.52 o 
  11   0   7        4.25        5.87     12.45 o 
 -14   1   7       21.65        4.17      7.25 o 
 -13   1   7       11.53       12.62      6.30 o 
 -12   1   7       58.72       57.22      6.43 o 
 -11   1   7       58.75       47.34      4.59 o 
 -10   1   7       42.94       41.92      3.48 o 
  -9   1   7       94.20       95.10      4.02 o 
  -8   1   7       60.68       53.35      2.94 o 
  -7   1   7        0.02        2.23      2.48 o 
  -6   1   7        7.21        6.11      1.26 o 
  -5   1   7       72.43      101.45      2.45 o 
  -4   1   7        6.76        3.65      1.32 o 
  -3   1   7      913.62      950.69      9.36 o 
  -2   1   7       30.41       37.19      1.91 o 
  -1   1   7     2862.59     2809.10     16.38 o 
   0   1   7      652.25      623.86      5.92 o 
   1   1   7      865.58      918.44      8.21 o 
   2   1   7       41.29       37.40      2.25 o 
   3   1   7      349.30      364.15      6.26 o 
   4   1   7      728.96      793.67      9.74 o 
   5   1   7        3.75        5.36      2.21 o 
   6   1   7       37.26       38.69      4.14 o 
   7   1   7       20.80       16.18      4.11 o 
   8   1   7        4.79        2.60      3.54 o 
   9   1   7      114.05      137.12      9.16 o 
  10   1   7       11.49        7.43      5.64 o 
  11   1   7        6.84        2.24      8.54 o 
 -14   2   7       26.11       31.49      8.89 o 
 -13   2   7       70.05       69.53     11.01 o 
 -12   2   7       32.91       29.36      6.41 o 
 -11   2   7        3.25        3.31      3.55 o 
 -10   2   7       13.66       16.43      2.99 o 
  -9   2   7      233.79      224.11      7.05 o 
  -8   2   7      256.20      257.28      5.36 o 
  -7   2   7       71.67       58.02      3.78 o 
  -6   2   7       78.15       71.90      4.94 o 
  -5   2   7      135.47      144.67      3.69 o 
  -4   2   7     1483.69     1354.23     14.42 o 
  -3   2   7      122.50      123.97      3.30 o 
  -2   2   7       58.96       34.72      1.91 o 
  -1   2   7       13.23       20.52      1.88 o 
   0   2   7       64.72       70.40      2.68 o 
   1   2   7       78.62       80.91      2.80 o 
   2   2   7      460.64      374.21      5.92 o 
   3   2   7      469.73      485.30      8.45 o 
   4   2   7      503.62      543.97     10.29 o 
   5   2   7      278.92      313.77      8.58 o 
   6   2   7      137.00      151.75      7.02 o 
   7   2   7      153.43      148.51      7.65 o 
   8   2   7        4.14        5.98      4.04 o 
   9   2   7        0.13       -1.29      5.38 o 
  10   2   7       10.76       15.55      7.04 o 
  11   2   7        1.26       -9.48     10.54 o 
 -14   3   7        1.00       -7.25      7.25 o 
 -13   3   7        8.65        8.60      7.09 o 
 -12   3   7       80.02       78.80      9.08 o 
 -11   3   7        0.02       -2.09      3.98 o 
 -10   3   7        4.91        6.59      2.79 o 
  -9   3   7        4.36        5.92      2.31 o 
  -8   3   7        0.98        1.57      1.52 o 
  -7   3   7      254.36      216.83      7.05 o 
  -6   3   7      483.90      460.19      6.55 o 
  -5   3   7       49.49       53.65      2.57 o 
  -4   3   7        6.22        6.85      1.85 o 
  -3   3   7      417.66      480.50      5.68 o 
  -2   3   7      297.66      291.05      4.78 o 
  -1   3   7      380.71      443.54      6.55 o 
   0   3   7     7752.51     7596.38     52.99 o 
   1   3   7        0.84        4.19      1.38 o 
   2   3   7       17.27       23.70      4.11 o 
   3   3   7      324.42      346.66      8.25 o 
   4   3   7       33.62       43.47      4.12 o 
   5   3   7       43.22       47.30      4.33 o 
   6   3   7       22.52       23.41      3.48 o 
   7   3   7      177.40      176.43      8.45 o 
   8   3   7        5.93        7.15      4.72 o 
   9   3   7       20.44       15.21      6.55 o 
  10   3   7        8.38       12.60      6.45 o 
  11   3   7        0.66       -8.89      8.89 o 
 -13   4   7       20.04        9.51      8.89 o 
 -12   4   7        0.61        7.79      6.77 o 
 -11   4   7      152.38      131.18     10.65 o 
 -10   4   7       43.86       53.01      7.26 o 
  -9   4   7      880.65      926.26     15.99 o 
  -8   4   7      173.80      172.97      6.45 o 
  -7   4   7       91.11       81.77      3.74 o 
  -6   4   7        5.60        1.18      1.87 o 
  -5   4   7      143.19      157.31      4.10 o 
  -4   4   7       86.29       94.05      3.87 o 
  -3   4   7      374.88      367.89      6.09 o 
  -2   4   7     1709.64     1775.74     15.63 o 
  -1   4   7       28.05       26.57      1.93 o 
   0   4   7       63.33       99.69      3.67 o 
   1   4   7     2828.31     2674.48     24.73 o 
   2   4   7     1911.15     2010.86     21.11 o 
   3   4   7      594.71      584.05     11.03 o 
   4   4   7      131.23      126.17      7.86 o 
   5   4   7        0.06        2.42      2.37 o 
   6   4   7        0.61        4.25      3.94 o 
   7   4   7       35.93       32.58      4.79 o 
   8   4   7        0.52       -1.90      4.72 o 
   9   4   7        5.21        0.12      5.68 o 
  10   4   7       30.74       21.38      9.44 o 
 -13   5   7        4.88       -3.33      8.05 o 
 -12   5   7       15.02        1.18      7.74 o 
 -11   5   7        9.55       12.75      5.46 o 
 -10   5   7        2.83        2.75      4.23 o 
  -9   5   7      386.37      382.39     12.06 o 
  -8   5   7       59.31       58.41      3.82 o 
  -7   5   7       25.22       25.53      3.15 o 
  -6   5   7       49.08       54.03      3.17 o 
  -5   5   7      873.28      975.95     12.73 o 
  -4   5   7      309.22      331.85      6.55 o 
  -3   5   7      817.59      861.56      9.80 o 
  -2   5   7       66.93       65.53      2.87 o 
  -1   5   7      210.07      212.61      5.24 o 
   0   5   7      811.73      844.13     11.12 o 
   1   5   7       16.29       22.69      3.16 o 
   2   5   7      838.57      847.30     13.66 o 
   3   5   7      237.15      256.94      7.53 o 
   4   5   7        9.41        3.65      3.23 o 
   5   5   7      149.16      145.41      4.88 o 
   6   5   7        0.04        6.62      3.76 o 
   7   5   7       21.43       22.70      6.45 o 
   8   5   7        7.82        5.50      5.23 o 
   9   5   7        1.94        0.83      7.13 o 
  10   5   7        5.37        0.12      7.77 o 
 -13   6   7       96.96      105.11     12.88 o 
 -12   6   7       15.26       15.86      8.75 o 
 -11   6   7        6.70        0.42      6.22 o 
 -10   6   7       34.62       32.82      7.68 o 
  -9   6   7      362.94      362.93     10.80 o 
  -8   6   7       31.40       28.64      2.64 o 
  -7   6   7      243.73      269.13      7.12 o 
  -6   6   7      139.07      147.89      5.23 o 
  -5   6   7       88.53      101.52      4.56 o 
  -4   6   7       38.77       52.82      3.16 o 
  -3   6   7       96.71       99.18      4.06 o 
  -2   6   7       41.48       39.12      2.90 o 
  -1   6   7       28.57       28.07      2.93 o 
   0   6   7      135.35      146.57      5.70 o 
   1   6   7      360.93      369.26      8.70 o 
   2   6   7      326.86      307.43     10.52 o 
   3   6   7       12.33       19.70      3.69 o 
   4   6   7      745.47      782.39     12.56 o 
   5   6   7       27.75       36.39      5.69 o 
   6   6   7      111.35      118.84      7.63 o 
   7   6   7      155.41      155.99     11.27 o 
   8   6   7       18.71        7.72      7.11 o 
   9   6   7       91.06      104.42     11.72 o 
  10   6   7        3.72        3.42      7.88 o 
 -12   7   7        0.33       -6.46      6.46 o 
 -11   7   7       11.07        5.34      5.25 o 
 -10   7   7        6.24        2.78      4.92 o 
  -9   7   7        3.50        8.40      4.07 o 
  -8   7   7       27.71       28.92      4.94 o 
  -7   7   7       39.17       46.56      4.38 o 
  -6   7   7      119.28      140.69      6.76 o 
  -5   7   7        5.81        2.79      3.70 o 
  -4   7   7       77.36       80.84      4.76 o 
  -3   7   7       12.38        5.93      2.45 o 
  -2   7   7        0.09        0.87      2.22 o 
  -1   7   7      148.41      148.54      5.65 o 
   0   7   7       53.29       45.61      4.43 o 
   1   7   7        1.12       -0.31      2.95 o 
   2   7   7       11.56        7.85      3.64 o 
   3   7   7       65.19       74.47      5.55 o 
   4   7   7       35.46       31.01      4.66 o 
   5   7   7      143.75      142.03     11.00 o 
   6   7   7       97.92      111.97      7.85 o 
   7   7   7      167.76      180.29     11.50 o 
   8   7   7      169.02      164.17     16.64 o 
   9   7   7       13.22       -3.10     10.45 o 
 -11   8   7       42.16       47.90      8.13 o 
 -10   8   7       10.72        3.96      6.07 o 
  -9   8   7        3.50        4.75      5.29 o 
  -8   8   7      580.59      606.87     14.78 o 
  -7   8   7      334.79      391.81     12.58 o 
  -6   8   7      273.22      313.78     10.63 o 
  -5   8   7       68.15       72.11      5.03 o 
  -4   8   7        0.32       -2.57      2.57 o 
  -3   8   7       68.91       81.17      4.75 o 
  -2   8   7        0.52        2.65      2.60 o 
  -1   8   7      260.22      263.59      8.30 o 
   0   8   7      168.62      166.03      8.83 o 
   1   8   7      190.38      198.69      8.15 o 
   2   8   7     1074.81     1033.35     21.15 o 
   3   8   7      126.83      101.42      6.80 o 
   4   8   7       21.65       11.48      4.57 o 
   5   8   7        3.93       -3.16      3.92 o 
   6   8   7       78.77       82.96      8.25 o 
   7   8   7      124.95      163.36     12.89 o 
   8   8   7       13.62       10.02      8.25 o 
 -11   9   7        4.43        1.52      6.66 o 
 -10   9   7       57.42       33.01      7.82 o 
  -9   9   7        8.51       12.35      6.34 o 
  -8   9   7        3.50       -4.78      4.78 o 
  -7   9   7       50.67       40.66      6.24 o 
  -6   9   7        2.81        6.09      4.37 o 
  -5   9   7       52.19       64.34      6.22 o 
  -4   9   7       14.26       16.92      5.18 o 
  -3   9   7      231.59      224.06      8.84 o 
  -2   9   7        1.82        1.68      3.37 o 
  -1   9   7       30.26       35.91      5.05 o 
   0   9   7        0.04       -3.16      3.73 o 
   1   9   7      120.80      115.48      9.34 o 
   2   9   7      323.87      359.27     15.28 o 
   3   9   7       32.74       41.27      5.65 o 
   4   9   7        0.06        1.59      5.44 o 
   5   9   7        5.81        5.29      5.28 o 
   6   9   7        6.72        8.80      5.82 o 
   7   9   7        6.58        5.13      6.30 o 
   8   9   7        5.57       13.18      7.54 o 
 -10  10   7       47.75       37.41      8.77 o 
  -9  10   7        0.38       -9.93     10.55 o 
  -8  10   7        8.44       -4.98      4.98 o 
  -7  10   7       74.07       72.29      7.91 o 
  -6  10   7      962.58      963.06     18.60 o 
  -5  10   7       77.07       75.78      7.12 o 
  -4  10   7      603.86      656.91     14.12 o 
  -3  10   7       14.75        8.10      4.57 o 
  -2  10   7       23.38       22.85      4.69 o 
  -1  10   7      123.54      111.32      6.81 o 
   0  10   7       86.18       58.62      7.67 o 
   1  10   7       67.17       58.58      7.58 o 
   2  10   7      119.86      110.45      8.10 o 
   3  10   7        7.45        0.91      4.34 o 
   4  10   7      165.10      187.67     12.21 o 
   5  10   7        0.07       -2.06      5.85 o 
   6  10   7       17.38        5.48      6.73 o 
   7  10   7       39.77       22.81      7.67 o 
  -9  11   7        0.03       -3.30      7.20 o 
  -8  11   7       42.71       28.60      8.53 o 
  -7  11   7      204.10      182.79     13.71 o 
  -6  11   7       16.28       -0.54      6.01 o 
  -5  11   7       30.67       30.30      6.03 o 
  -4  11   7      174.04      213.29     10.88 o 
  -3  11   7       42.31       49.24      6.32 o 
  -2  11   7       71.04       69.74      6.16 o 
  -1  11   7        6.12        5.88      4.32 o 
   0  11   7        5.48       -0.59      4.63 o 
   1  11   7        0.38       -3.45      4.63 o 
   2  11   7        5.92        4.91      5.15 o 
   3  11   7       10.94       11.67      5.90 o 
   4  11   7        0.64       -2.01      5.83 o 
   5  11   7        0.01       -5.64      5.75 o 
  -7  12   7       13.88       14.27      7.71 o 
  -6  12   7       54.57       51.44      7.63 o 
  -5  12   7        0.90       -1.14      6.00 o 
  -4  12   7        1.69       -4.96      4.96 o 
  -3  12   7        1.08       -1.87      5.18 o 
  -2  12   7       25.06       23.98      5.33 o 
  -1  12   7        2.32       -3.45      4.40 o 
   0  12   7        0.58       -3.53      5.13 o 
   1  12   7       11.51       10.13      5.59 o 
   2  12   7       30.83       38.47      8.05 o 
   3  12   7        0.03       -4.47      6.37 o 
   4  12   7       10.49       -4.42      6.93 o 
  -5  13   7        0.46       -2.67      7.04 o 
  -4  13   7        3.68       -3.40      7.03 o 
  -3  13   7       38.48       13.24      7.60 o 
  -2  13   7       34.73       24.07      9.28 o 
  -1  13   7        1.72       17.21      9.20 o 
   0  13   7       28.66       12.67      6.70 o 
   1  13   7        9.97       12.18      7.37 o 
   2  13   7        0.13       -5.36      7.39 o 
 -14   0   8       13.48       21.27      7.25 o 
 -12   0   8       13.73       11.98      5.00 o 
 -10   0   8      161.92      156.37      7.15 o 
  -8   0   8       17.15       19.56      3.29 o 
  -6   0   8     2104.66     2208.45     34.11 o 
  -4   0   8        2.22        3.63      1.98 o 
  -2   0   8      573.20      520.60      7.84 o 
   0   0   8     3138.43     3000.65     23.78 o 
   2   0   8      501.04      559.31     10.38 o 
   4   0   8      425.47      404.57     11.24 o 
   6   0   8       21.39       25.77      6.21 o 
   8   0   8      101.25      116.45     10.69 o 
  10   0   8       74.64       84.75     22.91 o 
 -14   1   8        0.01       -4.41      9.57 o 
 -13   1   8        1.34        1.72      5.40 o 
 -12   1   8        8.18       12.08      4.91 o 
 -11   1   8        4.38        1.51      3.48 o 
 -10   1   8        1.72       -0.91      2.00 o 
  -9   1   8       55.76       52.86      4.80 o 
  -8   1   8      272.27      246.16      8.73 o 
  -7   1   8        4.42       11.20      2.83 o 
  -6   1   8      931.80     1042.85     18.98 o 
  -5   1   8      508.07      504.65      6.55 o 
  -4   1   8     2136.70     2104.90     16.85 o 
  -3   1   8        3.57        0.00      1.38 o 
  -2   1   8     1632.99     1638.44     11.92 o 
  -1   1   8      534.08      512.99      5.41 o 
   0   1   8     2529.24     2691.47     17.24 o 
   1   1   8        3.85        4.56      1.67 o 
   2   1   8       70.09       64.66      3.27 o 
   3   1   8      460.51      497.64      8.32 o 
   4   1   8      250.93      259.94      7.12 o 
   5   1   8        3.74        2.44      3.03 o 
   6   1   8       15.35       13.51      3.35 o 
   7   1   8       24.11       28.90      4.75 o 
   8   1   8       57.32       56.29      5.85 o 
   9   1   8       23.36       39.05      7.30 o 
  10   1   8       55.22       51.89     16.92 o 
 -14   2   8        7.12        7.24      8.05 o 
 -13   2   8        2.00       -2.71      4.92 o 
 -12   2   8       27.72       21.62      6.22 o 
 -11   2   8       18.70        6.05      4.05 o 
 -10   2   8        4.50        9.03      1.75 o 
  -9   2   8      215.82      217.77      8.79 o 
  -8   2   8       94.98       83.53      4.02 o 
  -7   2   8      266.91      246.64      6.50 o 
  -6   2   8        3.20        1.96      1.46 o 
  -5   2   8       89.09       83.16      2.97 o 
  -4   2   8        0.27        3.69      1.33 o 
  -3   2   8      571.21      566.49      6.32 o 
  -2   2   8       28.52       18.09      1.75 o 
  -1   2   8      176.94      227.09      4.51 o 
   0   2   8     1126.54     1138.83     15.69 o 
   1   2   8      185.20      226.27      4.89 o 
   2   2   8       35.91       29.22      2.80 o 
   3   2   8      274.90      294.69      9.19 o 
   4   2   8       48.65       62.02      4.73 o 
   5   2   8       13.76        7.57      3.35 o 
   6   2   8      133.52      129.71      6.70 o 
   7   2   8       21.30       23.27      4.52 o 
   8   2   8        0.03       -4.72      4.72 o 
   9   2   8       31.53       24.91      6.85 o 
  10   2   8      137.19      152.69     13.05 o 
 -14   3   8        9.53       18.92      8.89 o 
 -13   3   8        4.19       -6.59      6.63 o 
 -12   3   8        0.01        4.94      5.17 o 
 -11   3   8       11.35       13.77      4.45 o 
 -10   3   8      129.60      136.46      5.76 o 
  -9   3   8      156.85      137.73     14.90 o 
  -8   3   8      168.86      176.10      9.97 o 
  -7   3   8       28.81       23.07      1.75 o 
  -6   3   8       93.25      122.19      6.25 o 
  -5   3   8       31.56       47.12      2.87 o 
  -4   3   8      183.74      156.10      3.91 o 
  -3   3   8     2433.58     2425.74     19.53 o 
  -2   3   8     1527.66     1788.93     15.26 o 
  -1   3   8      140.82      135.80      5.80 o 
   0   3   8      460.87      504.57      7.82 o 
   1   3   8      757.67      758.18     10.74 o 
   2   3   8      203.40      215.79      6.29 o 
   3   3   8        0.35        5.05      2.48 o 
   4   3   8      326.74      297.19      8.96 o 
   5   3   8       46.56       45.54      4.46 o 
   6   3   8        0.03       -1.86      3.60 o 
   7   3   8        6.62        8.49      4.18 o 
   8   3   8       28.71       23.43      6.53 o 
   9   3   8        2.52       -3.73      5.46 o 
  10   3   8       21.28        9.78      7.56 o 
 -13   4   8       66.10       49.99     14.96 o 
 -12   4   8      133.55      125.41     11.29 o 
 -11   4   8        2.58        1.30      4.85 o 
 -10   4   8      180.07      164.44      6.91 o 
  -9   4   8       84.03       88.17      4.18 o 
  -8   4   8      241.95      215.64      7.76 o 
  -7   4   8       63.91       55.67      4.11 o 
  -6   4   8      387.49      374.46      7.64 o 
  -5   4   8      377.91      377.83      6.37 o 
  -4   4   8      364.76      330.70      6.48 o 
  -3   4   8      260.59      255.16      6.09 o 
  -2   4   8      965.81      935.47     11.94 o 
  -1   4   8      482.99      509.58      9.93 o 
   0   4   8      146.26      151.91      5.37 o 
   1   4   8       90.99       81.11      3.75 o 
   2   4   8        0.68        2.09      2.61 o 
   3   4   8        0.12        0.36      2.48 o 
   4   4   8      182.45      191.45      7.90 o 
   5   4   8      145.67      148.50      5.69 o 
   6   4   8      319.98      322.51     11.43 o 
   7   4   8       12.25        7.50      4.11 o 
   8   4   8        4.03       -5.20      5.20 o 
   9   4   8        2.73       -5.19      6.17 o 
  10   4   8        1.21       -7.09      7.09 o 
 -13   5   8        0.38        0.55      7.95 o 
 -12   5   8       16.46        4.58      7.95 o 
 -11   5   8        2.93        6.03      4.80 o 
 -10   5   8        3.45        6.42      3.36 o 
  -9   5   8      141.02      125.99      6.51 o 
  -8   5   8       48.47       42.39      3.75 o 
  -7   5   8       18.28       12.70      3.03 o 
  -6   5   8      172.38      153.74      4.56 o 
  -5   5   8        0.56        0.18      1.77 o 
  -4   5   8      180.33      204.28      5.56 o 
  -3   5   8      346.76      366.55      6.99 o 
  -2   5   8        0.37        2.31      1.80 o 
  -1   5   8      598.71      594.01      8.05 o 
   0   5   8       13.57       15.59      2.32 o 
   1   5   8      210.93      221.93      6.76 o 
   2   5   8       89.81      118.04      5.59 o 
   3   5   8        0.49        1.42      2.94 o 
   4   5   8        4.82        9.15      2.93 o 
   5   5   8      101.57      105.88      6.08 o 
   6   5   8        2.10        1.77      3.91 o 
   7   5   8        7.38        0.69      5.39 o 
   8   5   8        1.87        5.42      6.77 o 
   9   5   8        0.44        3.82      6.24 o 
 -13   6   8       18.33       25.15      8.66 o 
 -12   6   8      123.87      118.72     10.82 o 
 -11   6   8        1.34        2.81      5.17 o 
 -10   6   8       13.84       12.75      4.98 o 
  -9   6   8      166.13      166.79      8.47 o 
  -8   6   8        2.06       -1.48      3.11 o 
  -7   6   8       21.99       23.45      2.71 o 
  -6   6   8        8.71        4.00      2.15 o 
  -5   6   8      141.24      132.26      5.23 o 
  -4   6   8       19.15       21.87      2.69 o 
  -3   6   8        0.10        1.91      1.95 o 
  -2   6   8       68.83       72.01      4.28 o 
  -1   6   8       51.60       50.03      3.53 o 
   0   6   8       46.47       39.51      3.69 o 
   1   6   8      372.65      300.43     12.57 o 
   2   6   8       19.28       17.70      3.61 o 
   3   6   8      338.93      339.03      9.98 o 
   4   6   8      906.37      913.70     14.59 o 
   5   6   8       98.61      105.34      6.24 o 
   6   6   8        0.67        0.67      4.04 o 
   7   6   8        3.91        3.56      6.58 o 
   8   6   8       62.50       52.76      8.24 o 
   9   6   8        3.12       -1.66      6.43 o 
 -12   7   8        4.25        4.17      5.39 o 
 -11   7   8        1.94        3.56      5.35 o 
 -10   7   8        1.04       -2.91      4.80 o 
  -9   7   8        2.17       -4.12      4.12 o 
  -8   7   8        9.05        5.85      3.68 o 
  -7   7   8       43.03       36.67      4.94 o 
  -6   7   8        0.76       -1.51      2.32 o 
  -5   7   8      176.04      173.34      8.20 o 
  -4   7   8       46.84       53.07      3.74 o 
  -3   7   8      153.48      159.57      5.16 o 
  -2   7   8       30.72       33.73      3.48 o 
  -1   7   8        3.84       -1.97      2.92 o 
   0   7   8       84.31       78.05      5.11 o 
   1   7   8      262.55      232.61      8.07 o 
   2   7   8      280.37      303.74      9.32 o 
   3   7   8      168.20      170.75      9.20 o 
   4   7   8      296.83      307.75      9.81 o 
   5   7   8      315.05      306.82     14.51 o 
   6   7   8        2.20        7.09      6.04 o 
   7   7   8        3.19        7.92      6.54 o 
   8   7   8       25.05        9.02      9.82 o 
 -11   8   8       74.32       89.22     13.62 o 
 -10   8   8       26.92       30.64      6.54 o 
  -9   8   8       95.73       97.94      8.42 o 
  -8   8   8        3.10       -0.61      4.20 o 
  -7   8   8      170.75      194.51      9.84 o 
  -6   8   8      116.89      115.98      7.18 o 
  -5   8   8       78.33       80.76      5.19 o 
  -4   8   8       23.32       20.51      3.44 o 
  -3   8   8      158.85      181.24      6.65 o 
  -2   8   8      283.83      300.27      8.22 o 
  -1   8   8      751.91      675.11     11.86 o 
   0   8   8      136.55      154.10      7.44 o 
   1   8   8       11.62        7.55      4.31 o 
   2   8   8       92.18      103.76      6.72 o 
   3   8   8       11.75       10.17      4.46 o 
   4   8   8       47.48       56.71      6.28 o 
   5   8   8       93.82       96.53      7.76 o 
   6   8   8       17.74       18.40      6.25 o 
   7   8   8        0.06       -6.34      6.34 o 
   8   8   8       13.75       -3.91      9.48 o 
 -11   9   8       55.76       56.75      9.48 o 
 -10   9   8        0.14       -1.08      6.39 o 
  -9   9   8       16.01       16.24      6.66 o 
  -8   9   8        0.67       -3.29      4.65 o 
  -7   9   8      261.91      284.05     12.27 o 
  -6   9   8        4.32        0.43      4.38 o 
  -5   9   8       19.23       20.56      4.27 o 
  -4   9   8        4.81        4.04      3.76 o 
  -3   9   8      120.26      137.89      7.31 o 
  -2   9   8       55.28       51.13      5.95 o 
  -1   9   8      951.45      935.12     16.04 o 
   0   9   8      272.03      305.05     12.93 o 
   1   9   8      126.96      113.58      7.55 o 
   2   9   8       88.83       92.10      7.21 o 
   3   9   8        0.74       -4.00      4.00 o 
   4   9   8      100.89      101.22      8.96 o 
   5   9   8        3.64        6.44      4.99 o 
   6   9   8        1.49       -5.27      5.27 o 
   7   9   8        2.22        2.13      8.72 o 
 -10  10   8        2.62       -6.42      6.42 o 
  -9  10   8      104.48      101.74     15.26 o 
  -8  10   8       30.08       25.62      7.07 o 
  -7  10   8      285.92      293.02     13.32 o 
  -6  10   8        7.11       15.03      5.37 o 
  -5  10   8       18.90       19.45      5.45 o 
  -4  10   8        0.67       -3.77      3.77 o 
  -3  10   8       16.06        3.95      4.15 o 
  -2  10   8       70.41       66.76      5.76 o 
  -1  10   8      146.50      158.90      8.33 o 
   0  10   8        9.28        2.49      4.52 o 
   1  10   8       35.35       19.43      5.92 o 
   2  10   8        2.24       -1.55      4.73 o 
   3  10   8        2.01       -5.11      5.11 o 
   4  10   8       37.06       25.39      6.74 o 
   5  10   8       11.14       16.86      6.60 o 
   6  10   8        4.46        2.35      8.89 o 
  -8  11   8       74.88      105.47     11.88 o 
  -7  11   8      184.02      181.74     11.83 o 
  -6  11   8        0.17        0.00      4.96 o 
  -5  11   8      123.66      130.30      9.02 o 
  -4  11   8        0.56        6.08      5.04 o 
  -3  11   8       54.39       50.69      8.06 o 
  -2  11   8        8.34        5.15      4.47 o 
  -1  11   8      144.92      149.88      8.20 o 
   0  11   8        0.94        2.63      4.95 o 
   1  11   8       50.09       50.38      7.58 o 
   2  11   8        1.39       -3.40      5.02 o 
   3  11   8       65.37       54.48      7.94 o 
   4  11   8        6.51        0.09      6.30 o 
   5  11   8       10.17        5.20      6.53 o 
  -7  12   8        8.99       13.61      7.31 o 
  -6  12   8       12.13        5.13      6.11 o 
  -5  12   8       31.85       20.13      6.77 o 
  -4  12   8       20.44       24.32      7.01 o 
  -3  12   8        0.07        5.44      5.92 o 
  -2  12   8       28.73       36.81      6.84 o 
  -1  12   8       27.39       29.90      6.49 o 
   0  12   8        0.31       -2.22      7.49 o 
   1  12   8        0.14       -5.85      5.85 o 
   2  12   8        1.80        4.89      7.10 o 
   3  12   8        0.22       -1.64      7.93 o 
  -4  13   8        0.00       -0.95      6.62 o 
  -3  13   8        0.05       -7.08      7.41 o 
  -2  13   8        1.32        9.63     10.67 o 
  -1  13   8       21.43       15.53      9.48 o 
   0  13   8        0.01        0.04      8.89 o 
 -13   0   9       90.41       96.92     10.06 o 
 -11   0   9       60.37       59.75      6.01 o 
  -9   0   9       80.60       81.35      6.23 o 
  -7   0   9      600.75      524.51     12.63 o 
  -5   0   9      198.11      190.91      4.72 o 
  -3   0   9     2326.22     2306.34     24.63 o 
  -1   0   9     2681.89     2956.90     30.20 o 
   1   0   9        0.85       -0.37      2.03 o 
   3   0   9        3.71        9.46      4.33 o 
   5   0   9       15.99       20.73      6.21 o 
   7   0   9       14.75       21.18      7.91 o 
   9   0   9       38.86       35.39     12.03 o 
 -14   1   9        3.28       14.56     13.69 o 
 -13   1   9       18.51       18.41      5.75 o 
 -12   1   9       13.90       17.49      3.87 o 
 -11   1   9       57.11       70.30      6.47 o 
 -10   1   9       40.77       29.73      4.63 o 
  -9   1   9       16.01       20.23      3.76 o 
  -8   1   9        4.67        9.33      3.48 o 
  -7   1   9      203.94      197.81      8.36 o 
  -6   1   9       50.33       45.52      2.21 o 
  -5   1   9      208.63      198.82      5.33 o 
  -4   1   9       11.51       15.21      2.02 o 
  -3   1   9     1939.89     2071.54     16.21 o 
  -2   1   9        7.05        7.60      1.56 o 
  -1   1   9      239.57      204.11      4.02 o 
   0   1   9     1438.66     1512.62     13.12 o 
   1   1   9        4.66        2.17      1.86 o 
   2   1   9      230.52      253.18      6.45 o 
   3   1   9      138.42      117.85      5.89 o 
   4   1   9       36.68       38.32      4.05 o 
   5   1   9       15.47       12.02      3.70 o 
   6   1   9        1.32       -0.11      3.39 o 
   7   1   9      250.96      247.25     10.61 o 
   8   1   9        4.08        3.58      4.89 o 
   9   1   9       73.18       88.32     10.35 o 
  10   1   9       67.36       54.10     10.63 o 
 -14   2   9        4.24       -4.58      6.77 o 
 -13   2   9        9.04        2.57      4.80 o 
 -12   2   9       19.24       14.93      4.57 o 
 -11   2   9       53.01       50.56      5.56 o 
 -10   2   9       19.62       17.13      5.43 o 
  -9   2   9       35.25       40.32      2.41 o 
  -8   2   9       42.61       45.41      3.47 o 
  -7   2   9      157.24      118.25      5.14 o 
  -6   2   9       14.37       25.39      2.14 o 
  -5   2   9        0.21        1.42      1.60 o 
  -4   2   9     1282.31     1409.38     12.96 o 
  -3   2   9      250.61      260.68      5.38 o 
  -2   2   9       11.13        7.86      1.48 o 
  -1   2   9      889.41      873.41      9.59 o 
   0   2   9      401.55      419.84      6.97 o 
   1   2   9      313.16      318.17      5.89 o 
   2   2   9      233.19      224.79      6.49 o 
   3   2   9      423.46      458.41     10.63 o 
   4   2   9        0.41        0.80      2.77 o 
   5   2   9      121.53      127.34      6.76 o 
   6   2   9       66.89       58.20      5.79 o 
   7   2   9       29.63       32.92      5.43 o 
   8   2   9        7.23       11.45      5.70 o 
   9   2   9       41.77       42.37      8.52 o 
  10   2   9       26.25       24.63      7.87 o 
 -13   3   9        0.78       -0.27      6.23 o 
 -12   3   9       27.63       26.05      6.77 o 
 -11   3   9        0.42        2.22      4.24 o 
 -10   3   9        0.08        5.88      4.50 o 
  -9   3   9       14.39       17.37      3.49 o 
  -8   3   9      179.52      168.65      8.95 o 
  -7   3   9       24.30       20.68      1.87 o 
  -6   3   9      696.67      694.65     10.23 o 
  -5   3   9      588.08      643.22     10.79 o 
  -4   3   9      948.02      919.12     10.52 o 
  -3   3   9       13.77       26.10      2.38 o 
  -2   3   9      592.13      532.93      7.35 o 
  -1   3   9        0.56        0.12      1.92 o 
   0   3   9      100.35      119.74      4.61 o 
   1   3   9      573.48      578.42      9.68 o 
   2   3   9      298.29      320.05      8.78 o 
   3   3   9       17.09       10.34      2.90 o 
   4   3   9       34.14       42.18      4.41 o 
   5   3   9       69.22       72.61      5.44 o 
   6   3   9       27.74       24.37      4.85 o 
   7   3   9      142.43      158.93      8.82 o 
   8   3   9       49.49       44.72      7.25 o 
   9   3   9       41.94       48.59      8.24 o 
  10   3   9        1.75       -1.06      7.72 o 
 -13   4   9       70.92       55.71      9.95 o 
 -12   4   9        2.01        0.49      5.63 o 
 -11   4   9       85.47       77.98      8.72 o 
 -10   4   9      132.66      145.80      9.18 o 
  -9   4   9      193.58      190.13     11.14 o 
  -8   4   9        4.73        0.89      1.75 o 
  -7   4   9      187.16      178.54      5.15 o 
  -6   4   9      257.93      276.63      6.39 o 
  -5   4   9      433.10      453.27      7.89 o 
  -4   4   9       94.77       97.83      3.64 o 
  -3   4   9       61.96       64.65      3.84 o 
  -2   4   9       14.81       22.24      2.84 o 
  -1   4   9       84.04       81.19      5.17 o 
   0   4   9       29.88       26.27      2.36 o 
   1   4   9     1549.31     1510.16     19.57 o 
   2   4   9      394.58      397.21     11.02 o 
   3   4   9      329.40      363.85     10.68 o 
   4   4   9        6.19        8.53      2.98 o 
   5   4   9       19.22       12.04      3.33 o 
   6   4   9       10.03        5.99      4.11 o 
   7   4   9      169.28      159.32     10.84 o 
   8   4   9        2.37        3.45      5.44 o 
   9   4   9        7.89       -4.24      7.87 o 
 -13   5   9       23.09       31.39      8.93 o 
 -12   5   9       29.01       27.28      8.33 o 
 -11   5   9        8.42        3.41      3.57 o 
 -10   5   9       38.21       34.97      4.92 o 
  -9   5   9      109.33      102.23      5.98 o 
  -8   5   9       53.84       62.80      5.19 o 
  -7   5   9       23.58       25.31      3.01 o 
  -6   5   9       52.20       58.09      3.22 o 
  -5   5   9       40.21       39.16      3.01 o 
  -4   5   9      464.16      435.43      7.80 o 
  -3   5   9       29.22       34.94      3.37 o 
  -2   5   9      417.87      453.23      8.96 o 
  -1   5   9      183.31      183.12      5.58 o 
   0   5   9      113.08      106.35      5.23 o 
   1   5   9      441.82      402.25      7.71 o 
   2   5   9        3.19       -0.94      2.84 o 
   3   5   9        6.22        3.66      3.47 o 
   4   5   9       47.42       50.35      4.38 o 
   5   5   9        5.67        7.54      3.30 o 
   6   5   9      100.11      106.04      7.58 o 
   7   5   9      123.25      103.18      9.20 o 
   8   5   9        6.48        1.12      5.84 o 
   9   5   9       11.25        5.66     10.78 o 
 -12   6   9        1.98        5.70      7.11 o 
 -11   6   9        3.03        2.37      3.84 o 
 -10   6   9        7.24        9.01      4.00 o 
  -9   6   9      110.74       95.07      6.98 o 
  -8   6   9      521.68      534.49     12.19 o 
  -7   6   9       22.61       19.78      2.88 o 
  -6   6   9      229.14      234.75      6.54 o 
  -5   6   9       10.19        7.26      2.80 o 
  -4   6   9        5.22        0.88      2.07 o 
  -3   6   9        8.51       10.79      2.97 o 
  -2   6   9        4.20       12.04      2.26 o 
  -1   6   9      803.55      769.13     10.95 o 
   0   6   9        3.12        2.32      3.40 o 
   1   6   9     1388.33     1349.02     16.96 o 
   2   6   9      831.08      931.04     13.75 o 
   3   6   9       19.70       19.38      4.07 o 
   4   6   9       40.05       45.31      5.28 o 
   5   6   9      840.36      839.04     19.29 o 
   6   6   9       13.16       14.26      5.20 o 
   7   6   9        0.03        4.34      5.24 o 
   8   6   9       37.76       30.63      8.97 o 
 -12   7   9        1.86       -7.45      9.04 o 
 -11   7   9        6.07        4.05      5.21 o 
 -10   7   9        9.79       10.37      6.98 o 
  -9   7   9        3.25       -1.45      4.23 o 
  -8   7   9       24.77       21.35      4.49 o 
  -7   7   9      138.43      146.73      9.01 o 
  -6   7   9      236.73      241.96      9.26 o 
  -5   7   9      125.46      138.49      5.95 o 
  -4   7   9      401.56      393.35      8.09 o 
  -3   7   9        0.76        1.08      2.44 o 
  -2   7   9      189.60      158.33      5.63 o 
  -1   7   9      260.77      241.76      8.10 o 
   0   7   9       91.79       99.04      5.58 o 
   1   7   9     1066.67     1086.40     18.42 o 
   2   7   9        0.01        1.15      3.71 o 
   3   7   9      303.40      311.49      9.90 o 
   4   7   9       29.85       27.29      4.21 o 
   5   7   9      257.25      236.60     11.64 o 
   6   7   9      326.44      359.73     19.43 o 
   7   7   9       85.72       93.22     10.47 o 
   8   7   9       83.23      101.64     12.45 o 
 -11   8   9        1.27       -2.03      6.66 o 
 -10   8   9       21.57        5.07      5.33 o 
  -9   8   9       56.11       38.38      6.53 o 
  -8   8   9        4.04        2.45      4.30 o 
  -7   8   9        0.29       -3.87      4.00 o 
  -6   8   9       50.13       58.09      6.33 o 
  -5   8   9      164.75      188.51      8.65 o 
  -4   8   9      392.94      367.31      9.91 o 
  -3   8   9      312.83      323.98      8.53 o 
  -2   8   9       72.77       76.16      5.21 o 
  -1   8   9        1.98        3.30      3.34 o 
   0   8   9      254.13      275.95      9.07 o 
   1   8   9        0.17        3.39      4.20 o 
   2   8   9       15.79       15.87      5.01 o 
   3   8   9      250.72      256.25     10.39 o 
   4   8   9       15.37        6.48      5.18 o 
   5   8   9       12.23       20.51      5.26 o 
   6   8   9        0.57       -3.79      8.09 o 
   7   8   9       11.95        5.28     12.54 o 
 -10   9   9       26.76       32.90      7.69 o 
  -9   9   9       10.29        7.86      5.78 o 
  -8   9   9       66.16       60.54      7.78 o 
  -7   9   9       11.89        7.04      5.14 o 
  -6   9   9      233.28      232.69     11.16 o 
  -5   9   9       27.36       34.01      5.08 o 
  -4   9   9      384.56      390.58     15.11 o 
  -3   9   9       59.12       79.14      6.01 o 
  -2   9   9      422.69      365.46     10.69 o 
  -1   9   9      108.81       85.15      6.97 o 
   0   9   9        0.31       -3.99      4.04 o 
   1   9   9       14.17        8.04      4.48 o 
   2   9   9       75.59       78.12      7.22 o 
   3   9   9       22.52        6.70      4.59 o 
   4   9   9       26.59       32.82      6.97 o 
   5   9   9        0.29       -1.03      5.73 o 
   6   9   9       39.50       46.88      8.17 o 
  -9  10   9        4.94       -9.95      9.95 o 
  -8  10   9        5.91        3.84      5.78 o 
  -7  10   9        1.01       -4.80      4.80 o 
  -6  10   9       25.64       21.95      6.53 o 
  -5  10   9       86.78       65.58      6.65 o 
  -4  10   9        2.28       -3.83      4.29 o 
  -3  10   9        0.37       -5.50      5.50 o 
  -2  10   9       33.18       38.91      5.08 o 
  -1  10   9       81.97       78.79      6.93 o 
   0  10   9        0.23        0.98      4.33 o 
   1  10   9       24.61       12.94      4.90 o 
   2  10   9       36.01       32.96      6.01 o 
   3  10   9       19.08       10.73      6.10 o 
   4  10   9       55.57       43.95      7.86 o 
   5  10   9        0.80       -3.36      5.58 o 
  -8  11   9       22.34       22.34     10.29 o 
  -7  11   9        0.01       -3.95      5.60 o 
  -6  11   9      145.78      148.83     10.48 o 
  -5  11   9       20.80        9.35      5.99 o 
  -4  11   9      144.55      154.32     14.27 o 
  -3  11   9       22.10       20.57      8.73 o 
  -2  11   9      110.40       87.57      7.51 o 
  -1  11   9        0.24       -4.75      4.75 o 
   0  11   9        4.98       -5.37      5.47 o 
   1  11   9        5.03       -3.64      5.71 o 
   2  11   9        1.31        5.56      6.96 o 
   3  11   9        7.89        5.01      7.46 o 
   4  11   9       17.29       31.32      8.47 o 
  -6  12   9       13.89        3.67      6.47 o 
  -5  12   9        0.01       -2.29      6.20 o 
  -4  12   9        0.04        3.30      6.48 o 
  -3  12   9        0.00       -5.72      5.72 o 
  -2  12   9       16.00       18.96      6.74 o 
  -1  12   9        0.57       -0.54      6.93 o 
   0  12   9       89.11       97.83      9.24 o 
   1  12   9        9.22       20.81      7.61 o 
   2  12   9       30.38       30.18      8.84 o 
 -14   0  10        1.99        4.89      9.68 o 
 -12   0  10       48.29       42.04      5.03 o 
 -10   0  10       85.16       73.78     13.04 o 
  -8   0  10      363.02      370.80     11.25 o 
  -6   0  10      181.37      184.61     10.24 o 
  -4   0  10     3685.95     3585.43     38.24 o 
  -2   0  10       26.34       28.12      3.28 o 
   0   0  10       15.51       18.84      2.73 o 
   2   0  10     1129.79     1099.54     17.36 o 
   4   0  10       77.46       85.16      8.33 o 
   6   0  10       60.07       52.02      7.93 o 
   8   0  10       22.73       16.78      9.37 o 
 -14   1  10        0.22       -1.75      7.47 o 
 -13   1  10        1.56        1.15      5.65 o 
 -12   1  10        0.83        0.65      3.05 o 
 -11   1  10        0.01       -1.16      2.76 o 
 -10   1  10       11.08        9.55      3.69 o 
  -9   1  10       89.68       82.21      6.39 o 
  -8   1  10      142.96      154.39      7.68 o 
  -7   1  10        3.87        2.73      1.44 o 
  -6   1  10      968.38     1001.23     10.85 o 
  -5   1  10      203.96      203.41      4.23 o 
  -4   1  10      230.54      218.77      5.02 o 
  -3   1  10      153.53      157.05      4.31 o 
  -2   1  10     1330.44     1407.27     12.33 o 
  -1   1  10      915.15      930.69      9.03 o 
   0   1  10       25.19       25.22      2.22 o 
   1   1  10      345.34      408.74      7.37 o 
   2   1  10      774.04      788.25     11.32 o 
   3   1  10        6.35        5.85      3.10 o 
   4   1  10      460.49      512.59     12.89 o 
   5   1  10        0.40       -2.83      5.20 o 
   6   1  10       93.75      114.70      7.81 o 
   7   1  10      214.22      233.69     17.62 o 
   8   1  10       46.39       23.58      7.03 o 
   9   1  10        0.21       -5.71      6.43 o 
 -14   2  10       19.30       38.01     14.09 o 
 -13   2  10        2.94        2.56      4.73 o 
 -12   2  10       72.00       75.68      7.30 o 
 -11   2  10        2.64        1.41      3.40 o 
 -10   2  10       16.22        4.80      3.34 o 
  -9   2  10       10.87        6.08      3.76 o 
  -8   2  10      302.24      274.29      6.71 o 
  -7   2  10      101.12      123.02      5.01 o 
  -6   2  10      524.02      524.33      9.02 o 
  -5   2  10      198.50      182.64      4.47 o 
  -4   2  10        1.84        7.06      1.85 o 
  -3   2  10      783.99      874.89     11.68 o 
  -2   2  10      134.45      126.04      3.42 o 
  -1   2  10      564.53      603.68      8.15 o 
   0   2  10       52.51       36.10      3.01 o 
   1   2  10        4.63        7.37      2.32 o 
   2   2  10      169.54      172.00      6.10 o 
   3   2  10       38.91       37.53      4.49 o 
   4   2  10        2.00        3.46      3.45 o 
   5   2  10      208.55      224.90      9.28 o 
   6   2  10        0.04       -3.94      3.94 o 
   7   2  10        3.14       -3.04      4.74 o 
   8   2  10      139.69      142.68     10.97 o 
   9   2  10        9.39        2.46     10.12 o 
 -13   3  10       30.32       21.03      5.97 o 
 -12   3  10       18.31       20.79      6.32 o 
 -11   3  10       13.21        3.72      4.48 o 
 -10   3  10        4.63        2.78      3.75 o 
  -9   3  10      601.00      602.55     12.89 o 
  -8   3  10      932.75      924.43     16.15 o 
  -7   3  10      572.04      567.69      8.39 o 
  -6   3  10      315.18      307.05      6.16 o 
  -5   3  10        3.87        3.01      1.84 o 
  -4   3  10       30.59       23.98      2.52 o 
  -3   3  10      109.64      120.66      4.71 o 
  -2   3  10      301.54      319.74      8.19 o 
  -1   3  10      788.14      830.81     11.90 o 
   0   3  10      319.42      316.36      7.76 o 
   1   3  10      137.54      154.78      7.42 o 
   2   3  10      786.58      775.26     12.36 o 
   3   3  10       40.58       56.31      4.83 o 
   4   3  10      196.33      210.05     11.58 o 
   5   3  10        1.05       -1.45      3.47 o 
   6   3  10       46.16       67.39      7.14 o 
   7   3  10       80.01       81.26      9.48 o 
   8   3  10       42.98       34.89      7.87 o 
   9   3  10       61.24       70.34     13.27 o 
 -13   4  10       13.43       10.29      9.10 o 
 -12   4  10       59.61       67.20      9.01 o 
 -11   4  10        1.11       -1.71      3.93 o 
 -10   4  10       40.22       25.17      4.79 o 
  -9   4  10      299.58      302.09     13.04 o 
  -8   4  10       71.55       71.75      3.44 o 
  -7   4  10        9.34        9.73      2.70 o 
  -6   4  10       85.59       99.75      4.92 o 
  -5   4  10        2.97        3.15      1.86 o 
  -4   4  10        1.56        3.65      2.27 o 
  -3   4  10       34.90       41.63      3.49 o 
  -2   4  10      344.74      327.40     12.85 o 
  -1   4  10       11.60       10.29      3.03 o 
   0   4  10      171.87      194.00      6.98 o 
   1   4  10        1.31       -1.08      2.56 o 
   2   4  10        0.93       -1.94      1.94 o 
   3   4  10       23.80       36.99      3.87 o 
   4   4  10      691.44      700.78     12.71 o 
   5   4  10       14.04       17.96      3.88 o 
   6   4  10       35.63       43.81      5.94 o 
   7   4  10        0.05       -6.24      7.58 o 
   8   4  10        4.75        1.06      6.73 o 
   9   4  10       10.23        6.15      8.97 o 
 -13   5  10        4.09       12.22      7.63 o 
 -12   5  10       34.69       25.12      6.40 o 
 -11   5  10        0.33        1.90      4.95 o 
 -10   5  10       28.04       23.78      6.17 o 
  -9   5  10        9.71       17.74      3.79 o 
  -8   5  10       56.92       71.58      5.18 o 
  -7   5  10      434.45      407.41     12.58 o 
  -6   5  10       65.96       68.19      3.38 o 
  -5   5  10      304.48      302.67      6.38 o 
  -4   5  10       13.45       13.60      3.32 o 
  -3   5  10        0.32       -1.29      2.48 o 
  -2   5  10       14.32       13.66      2.57 o 
  -1   5  10      227.27      226.97      8.73 o 
   0   5  10      723.99      644.26     10.01 o 
   1   5  10      345.53      376.81      9.42 o 
   2   5  10      201.80      190.68      6.13 o 
   3   5  10      292.57      324.84      8.07 o 
   4   5  10      113.02      116.03      6.13 o 
   5   5  10       87.90       79.27      6.54 o 
   6   5  10        1.58       -3.68      3.68 o 
   7   5  10        6.66        1.08      7.08 o 
   8   5  10        0.72        0.02     12.32 o 
 -12   6  10        9.05       16.41      7.45 o 
 -11   6  10       30.92        9.94      7.09 o 
 -10   6  10       28.93       28.94      4.34 o 
  -9   6  10       90.14      102.42      7.18 o 
  -8   6  10       95.54       97.27      6.27 o 
  -7   6  10      168.34      183.98      8.52 o 
  -6   6  10       91.06       82.67      4.43 o 
  -5   6  10      119.12      110.35      5.22 o 
  -4   6  10       62.68       69.43      4.90 o 
  -3   6  10       48.24       53.44      4.86 o 
  -2   6  10      110.84      120.07      6.16 o 
  -1   6  10      390.89      388.68      9.25 o 
   0   6  10        8.99        8.26      3.24 o 
   1   6  10        1.63        0.02      3.31 o 
   2   6  10      413.47      339.58      8.96 o 
   3   6  10        6.89        4.33      4.25 o 
   4   6  10       51.78       52.68      7.15 o 
   5   6  10      109.42      105.23      7.36 o 
   6   6  10       40.40       47.50      8.65 o 
   7   6  10        9.71       -3.45      8.76 o 
   8   6  10        4.53       -1.07      9.89 o 
 -12   7  10        3.63        2.48      7.50 o 
 -11   7  10        5.96       -4.44      5.94 o 
 -10   7  10        1.69        2.21      4.29 o 
  -9   7  10      115.33      101.74      7.61 o 
  -8   7  10      113.24      127.77      8.75 o 
  -7   7  10      700.53      754.20     17.29 o 
  -6   7  10      189.40      205.25      9.94 o 
  -5   7  10       52.22       53.59      5.06 o 
  -4   7  10       12.70       13.26      2.60 o 
  -3   7  10        6.22        1.11      3.23 o 
  -2   7  10      762.90      777.70     10.68 o 
  -1   7  10      436.31      453.08     13.88 o 
   0   7  10        0.84       -0.54      3.05 o 
   1   7  10      158.85      125.53      7.39 o 
   2   7  10      515.44      472.02     11.58 o 
   3   7  10      394.53      394.05     11.21 o 
   4   7  10      127.59      139.80      8.87 o 
   5   7  10      185.81      198.95     11.06 o 
   6   7  10       13.97       28.68     11.18 o 
   7   7  10        8.96        2.32      7.76 o 
 -11   8  10       13.19       10.65      8.40 o 
 -10   8  10        0.33       -2.47      5.19 o 
  -9   8  10        5.93       -6.56      6.56 o 
  -8   8  10      126.92      142.34      9.62 o 
  -7   8  10       31.48       18.10      5.68 o 
  -6   8  10      205.93      218.68     10.43 o 
  -5   8  10       51.99       73.22      6.92 o 
  -4   8  10       48.31       63.34      6.28 o 
  -3   8  10      444.21      461.97     10.81 o 
  -2   8  10      295.17      315.21      9.27 o 
  -1   8  10        1.17       -0.37      3.95 o 
   0   8  10      380.09      399.27     11.41 o 
   1   8  10      216.20      209.50      9.47 o 
   2   8  10       14.83       14.38      5.64 o 
   3   8  10      121.39      140.90      7.94 o 
   4   8  10        0.18        5.11      4.49 o 
   5   8  10        9.85        9.15      5.63 o 
   6   8  10       15.27        4.98      6.79 o 
   7   8  10        0.38       -4.64      7.13 o 
 -10   9  10       24.38       22.25      6.97 o 
  -9   9  10      103.89      102.60     14.00 o 
  -8   9  10        0.36       -4.95      4.95 o 
  -7   9  10      200.08      191.27     10.50 o 
  -6   9  10      104.06      111.11      8.48 o 
  -5   9  10      325.08      337.07     13.47 o 
  -4   9  10      219.13      196.07     10.52 o 
  -3   9  10       47.54       45.45      5.09 o 
  -2   9  10       12.44        9.86      3.97 o 
  -1   9  10      419.30      413.32     16.64 o 
   0   9  10      258.69      248.99     10.46 o 
   1   9  10       54.04       40.99      5.91 o 
   2   9  10        1.67       -2.67      4.05 o 
   3   9  10      116.78      123.15      9.72 o 
   4   9  10       40.51       38.72      6.56 o 
   5   9  10       20.40       16.32      7.09 o 
   6   9  10        1.01        1.21      6.97 o 
  -9  10  10        2.56       -4.09      6.83 o 
  -8  10  10        0.12       -2.52      6.71 o 
  -7  10  10       60.56       80.44      8.48 o 
  -6  10  10       15.94        2.69      5.38 o 
  -5  10  10       25.57       22.47      6.22 o 
  -4  10  10       24.29       15.12      8.59 o 
  -3  10  10        8.18       15.21      5.65 o 
  -2  10  10      127.66      120.44      8.82 o 
  -1  10  10       29.45       23.16      6.26 o 
   0  10  10       20.90        9.65      6.18 o 
   1  10  10        1.92       -5.04      5.04 o 
   2  10  10        0.35        3.49      6.73 o 
   3  10  10        1.00       -7.58      7.58 o 
   4  10  10       32.93       22.45      6.91 o 
   5  10  10        4.36       -3.17      7.45 o 
  -8  11  10        4.93        3.29      7.07 o 
  -7  11  10      146.98      134.84     12.98 o 
  -6  11  10        1.77       -2.66      5.84 o 
  -5  11  10       22.49       19.38      6.41 o 
  -4  11  10        1.24        2.81      6.29 o 
  -3  11  10       24.45       12.97      7.73 o 
  -2  11  10        0.15       -5.20      5.39 o 
  -1  11  10        9.19        7.67      5.75 o 
   0  11  10        0.04       -0.74      5.65 o 
   1  11  10       64.42       78.58      8.59 o 
   2  11  10        0.00       -2.12      6.72 o 
   3  11  10       58.80       53.61      9.73 o 
  -5  12  10       47.56       49.97      8.63 o 
  -4  12  10       10.80        4.10      6.89 o 
  -3  12  10       98.92       94.69     10.05 o 
  -2  12  10        0.56       -1.50      5.63 o 
  -1  12  10        8.82        2.90      6.22 o 
   0  12  10       20.71       21.34      8.01 o 
   1  12  10        2.28       -6.79      6.79 o 
 -13   0  11       15.17       13.69     13.69 o 
 -11   0  11       45.33       41.99     10.31 o 
  -9   0  11      152.17      157.55      8.21 o 
  -7   0  11     2841.31     2759.76     32.64 o 
  -5   0  11      287.37      326.73      8.44 o 
  -3   0  11      817.61      854.65     15.03 o 
  -1   0  11     3795.58     3749.78     37.99 o 
   1   0  11       29.21       26.68      4.27 o 
   3   0  11      137.07      124.11     15.53 o 
   5   0  11        1.40        3.32      7.51 o 
   7   0  11      304.24      283.59     27.95 o 
   9   0  11       25.25       12.59     11.79 o 
 -14   1  11       12.27       12.00      8.61 o 
 -13   1  11        1.88        9.78      6.64 o 
 -12   1  11       17.56       15.48      5.30 o 
 -11   1  11        3.11        1.00      4.40 o 
 -10   1  11        0.87       -1.75      3.50 o 
  -9   1  11       28.66       33.18      4.70 o 
  -8   1  11        0.05        2.75      3.28 o 
  -7   1  11        0.33       -1.83      2.00 o 
  -6   1  11        4.23        1.57      1.59 o 
  -5   1  11      696.98      718.60      9.53 o 
  -4   1  11      422.81      469.09      8.05 o 
  -3   1  11        2.55        0.46      1.87 o 
  -2   1  11       30.36       41.00      2.64 o 
  -1   1  11      914.70      858.84      9.32 o 
   0   1  11       27.25       20.37      2.28 o 
   1   1  11      140.66      138.13      5.44 o 
   2   1  11        1.95        2.65      2.73 o 
   3   1  11        9.17        4.94      3.39 o 
   4   1  11      221.24      216.42     11.51 o 
   5   1  11        4.07       -4.14      4.14 o 
   6   1  11       51.29       48.81      6.25 o 
   7   1  11       41.29       39.57      6.44 o 
   8   1  11        9.50       -1.15      6.88 o 
   9   1  11       10.65        4.72      7.19 o 
 -13   2  11        0.17       -4.00      4.00 o 
 -12   2  11        3.82        0.40      3.71 o 
 -11   2  11      138.03      125.20      8.02 o 
 -10   2  11        7.30       13.20      3.45 o 
  -9   2  11       19.09       25.17      4.15 o 
  -8   2  11      340.22      323.77      6.86 o 
  -7   2  11      321.94      284.74      8.69 o 
  -6   2  11      371.04      386.71      7.53 o 
  -5   2  11       18.77       26.25      2.54 o 
  -4   2  11      275.78      283.80      7.22 o 
  -3   2  11      260.24      247.61      6.13 o 
  -2   2  11       35.19       27.47      2.93 o 
  -1   2  11      539.94      611.19     10.42 o 
   0   2  11       45.86       52.16      3.89 o 
   1   2  11      417.03      423.88      9.39 o 
   2   2  11      638.28      610.89     10.86 o 
   3   2  11        1.25       -0.82      3.76 o 
   4   2  11        5.87        6.02      4.11 o 
   5   2  11      150.21      152.42      8.57 o 
   6   2  11      132.63      152.61      9.13 o 
   7   2  11        6.58       -3.83      5.14 o 
   8   2  11        8.04        0.16      5.86 o 
   9   2  11       95.84       98.19     17.90 o 
 -13   3  11        1.28        5.05      5.25 o 
 -12   3  11       75.05       67.70      6.92 o 
 -11   3  11      209.30      223.58      9.83 o 
 -10   3  11        7.72        8.78      3.83 o 
  -9   3  11        3.91        1.51      4.27 o 
  -8   3  11       39.25       41.71      4.18 o 
  -7   3  11      496.30      480.59     11.58 o 
  -6   3  11        0.54       -1.84      1.84 o 
  -5   3  11      736.83      756.83      8.71 o 
  -4   3  11      253.69      245.32      8.81 o 
  -3   3  11       64.78       58.01      3.45 o 
  -2   3  11      119.49      135.95      7.86 o 
  -1   3  11      255.71      228.96      8.33 o 
   0   3  11       30.53       37.51      4.55 o 
   1   3  11      227.92      208.03      8.03 o 
   2   3  11        2.80        2.16      2.97 o 
   3   3  11        0.65       -3.04      3.04 o 
   4   3  11      714.32      747.61     14.85 o 
   5   3  11       30.76       24.40      5.01 o 
   6   3  11       60.74       60.52      6.81 o 
   7   3  11      142.60      157.71     11.47 o 
   8   3  11       51.68       32.42      8.64 o 
 -13   4  11        2.84       10.29      6.64 o 
 -12   4  11       45.17       50.51      7.65 o 
 -11   4  11       20.32       16.96      5.39 o 
 -10   4  11       62.96       61.57      6.97 o 
  -9   4  11        1.31       -1.10      4.05 o 
  -8   4  11        0.32        2.68      2.10 o 
  -7   4  11      187.78      186.58      5.68 o 
  -6   4  11       10.88        7.77      2.52 o 
  -5   4  11        3.89        7.96      2.24 o 
  -4   4  11        8.56        4.69      2.43 o 
  -3   4  11      564.66      571.07     13.48 o 
  -2   4  11        0.91        5.12      2.62 o 
  -1   4  11      492.58      500.42     10.57 o 
   0   4  11       98.99       94.84      5.27 o 
   1   4  11      872.34      826.69     13.47 o 
   2   4  11        3.90        2.44      3.17 o 
   3   4  11       26.79       23.60      3.46 o 
   4   4  11        0.28       -2.90      2.90 o 
   5   4  11      121.83      129.62      7.14 o 
   6   4  11       37.43       48.16      7.50 o 
   7   4  11        1.76       -5.22      7.37 o 
   8   4  11       43.73       44.40     12.77 o 
 -13   5  11       55.98       67.41     10.06 o 
 -12   5  11       16.58        4.23      5.85 o 
 -11   5  11       23.09       27.75      9.35 o 
 -10   5  11       14.67        6.27      4.91 o 
  -9   5  11       34.47       32.99      4.30 o 
  -8   5  11       92.70       91.11      5.79 o 
  -7   5  11       45.37       58.67      4.27 o 
  -6   5  11      294.32      289.05      7.79 o 
  -5   5  11     1097.42     1070.32     25.95 o 
  -4   5  11       45.97       53.82      4.34 o 
  -3   5  11      119.83      106.17      5.74 o 
  -2   5  11      462.82      451.52     10.88 o 
  -1   5  11       66.46       74.13      5.43 o 
   0   5  11       14.75       16.42      2.82 o 
   1   5  11        3.26       -1.19      2.80 o 
   2   5  11      124.59      130.19      6.88 o 
   3   5  11       21.01       11.81      3.38 o 
   4   5  11      257.47      273.87      9.16 o 
   5   5  11       42.96       29.81      6.25 o 
   6   5  11       12.14        4.60      7.44 o 
   7   5  11        5.05        6.81      7.67 o 
   8   5  11       19.49       16.77      9.18 o 
 -12   6  11        1.41       -3.25      6.46 o 
 -11   6  11        9.00        3.59      6.58 o 
 -10   6  11      180.12      170.93     11.98 o 
  -9   6  11        6.96        9.29      4.23 o 
  -8   6  11       10.70        4.49      3.82 o 
  -7   6  11        0.42       -3.36      3.36 o 
  -6   6  11      144.93      136.28      7.73 o 
  -5   6  11      407.53      383.33      7.61 o 
  -4   6  11       12.49       10.59      3.20 o 
  -3   6  11      245.94      252.35      8.78 o 
  -2   6  11       19.49       11.41      4.15 o 
  -1   6  11      251.12      242.38     15.96 o 
   0   6  11      339.66      353.07      9.91 o 
   1   6  11     1231.40     1217.32     17.57 o 
   2   6  11      119.58      108.23      6.57 o 
   3   6  11       14.91        9.62      4.90 o 
   4   6  11       49.51       45.56      5.64 o 
   5   6  11       27.86       10.95      5.73 o 
   6   6  11        1.09        7.14      6.92 o 
   7   6  11        3.40       -2.80      7.74 o 
 -11   7  11       13.76       10.56      8.47 o 
 -10   7  11       55.81       58.68      6.44 o 
  -9   7  11        8.71        2.18      4.14 o 
  -8   7  11       24.98       27.94      6.79 o 
  -7   7  11      345.72      403.37     12.25 o 
  -6   7  11       80.67      100.37      7.37 o 
  -5   7  11       82.45       80.30      5.98 o 
  -4   7  11      144.95      146.95      8.10 o 
  -3   7  11      254.44      253.97      9.90 o 
  -2   7  11       24.27        8.82      4.29 o 
  -1   7  11        0.06       -3.74      5.69 o 
   0   7  11       17.40       14.57      3.78 o 
   1   7  11      204.98      186.69      9.33 o 
   2   7  11      284.69      249.76      9.23 o 
   3   7  11       49.71       48.25      5.33 o 
   4   7  11       44.93       49.83      8.05 o 
   5   7  11        3.80        1.28      5.40 o 
   6   7  11       39.81       46.83      9.34 o 
   7   7  11       20.97        9.61      9.57 o 
 -11   8  11        0.64        2.37      9.88 o 
 -10   8  11        6.11        3.81      6.44 o 
  -9   8  11      124.09      112.65      9.06 o 
  -8   8  11        9.77        8.91      5.44 o 
  -7   8  11       33.18       26.85      6.26 o 
  -6   8  11      274.31      248.20     14.39 o 
  -5   8  11       25.72       35.58      5.94 o 
  -4   8  11        4.11        5.48      4.24 o 
  -3   8  11      177.35      183.76      9.36 o 
  -2   8  11      668.39      733.01     17.05 o 
  -1   8  11      184.78      232.46     11.45 o 
   0   8  11      463.11      418.97     14.39 o 
   1   8  11       40.56       37.99      7.49 o 
   2   8  11       91.56       94.80      6.82 o 
   3   8  11       45.14       26.72      5.53 o 
   4   8  11        5.93       -4.86      4.86 o 
   5   8  11        1.81       10.44      7.41 o 
   6   8  11        4.42        3.86      7.65 o 
 -10   9  11       30.22       30.62      8.68 o 
  -9   9  11       10.51        2.99      6.21 o 
  -8   9  11        8.13       -4.89      4.89 o 
  -7   9  11       44.73       32.64      6.72 o 
  -6   9  11       42.96       64.64      7.20 o 
  -5   9  11        0.00       -4.61      4.61 o 
  -4   9  11      315.82      303.83     12.84 o 
  -3   9  11      180.03      163.97     12.09 o 
  -2   9  11       44.40       53.50      7.12 o 
  -1   9  11       11.82        1.25      4.72 o 
   0   9  11        7.20        6.10      5.12 o 
   1   9  11       11.87        4.34      5.66 o 
   2   9  11        0.02       -4.78      4.78 o 
   3   9  11        2.74       -1.62      5.61 o 
   4   9  11        0.80       -6.64      6.64 o 
   5   9  11        1.24        2.42      7.89 o 
  -9  10  11       22.25        4.53     15.78 o 
  -8  10  11       37.89       29.43      7.73 o 
  -7  10  11        0.04       -2.61      6.27 o 
  -6  10  11       51.27       47.38      7.23 o 
  -5  10  11        3.71       -1.29      5.62 o 
  -4  10  11       17.88       24.05      6.85 o 
  -3  10  11        3.56       -3.54      5.55 o 
  -2  10  11       53.54       58.29      8.46 o 
  -1  10  11        0.20        3.12      5.15 o 
   0  10  11       53.65       50.16      7.34 o 
   1  10  11        0.02       -1.82      5.47 o 
   2  10  11       30.49       16.00      7.42 o 
   3  10  11       17.31       11.84      6.40 o 
   4  10  11       33.07       37.94      9.55 o 
  -7  11  11        4.40       15.41      8.58 o 
  -6  11  11       23.29        7.56      6.75 o 
  -5  11  11        3.90        1.30      5.84 o 
  -4  11  11       32.27       25.17      7.14 o 
  -3  11  11        1.25       -2.33      6.19 o 
  -2  11  11       24.24       31.82      7.25 o 
  -1  11  11        5.54        0.94      6.08 o 
   0  11  11       37.02       32.01      8.60 o 
   1  11  11       21.80       32.25      8.11 o 
   2  11  11        2.23       -0.69      7.00 o 
  -4  12  11        0.31       -6.62      6.62 o 
  -3  12  11       24.95       29.21      8.02 o 
  -2  12  11       29.06       22.53      8.27 o 
  -1  12  11       21.92       24.25      7.80 o 
 -12   0  12       65.42       76.29     13.09 o 
 -10   0  12      227.49      270.69     21.41 o 
  -8   0  12        6.15       11.80      2.51 o 
  -6   0  12      571.72      605.33      9.35 o 
  -4   0  12     1145.68     1055.79     17.62 o 
  -2   0  12       95.91       93.33      5.58 o 
   0   0  12       19.92       19.44      3.68 o 
   2   0  12      113.62      125.66     12.42 o 
   4   0  12      685.13      703.31     23.15 o 
   6   0  12       89.34       90.25     14.40 o 
   8   0  12       12.33        4.61     11.82 o 
 -13   1  12        0.03        3.24      6.30 o 
 -12   1  12        8.72        3.21      8.75 o 
 -11   1  12       22.90       16.43      6.34 o 
 -10   1  12        1.52        3.25      3.98 o 
  -9   1  12       25.25       26.74      4.03 o 
  -8   1  12      209.16      214.61      5.06 o 
  -7   1  12      195.19      199.31      4.04 o 
  -6   1  12      237.45      231.52      7.54 o 
  -5   1  12      226.56      208.27      6.04 o 
  -4   1  12       19.81       18.80      2.66 o 
  -3   1  12        0.92       -1.71      1.88 o 
  -2   1  12      195.56      197.80      4.94 o 
  -1   1  12       17.84       17.96      2.27 o 
   0   1  12      193.00      199.87      6.55 o 
   1   1  12      247.34      243.31      7.05 o 
   2   1  12       36.16       37.38      4.51 o 
   3   1  12      430.61      420.99     12.33 o 
   4   1  12      141.45      166.08      8.88 o 
   5   1  12       23.30       12.02      5.83 o 
   6   1  12       18.96        7.97      5.32 o 
   7   1  12        4.80        5.62      5.72 o 
   8   1  12       10.15        6.85      9.04 o 
 -13   2  12        0.30       -6.09      6.30 o 
 -12   2  12       22.87       32.88      5.55 o 
 -11   2  12      109.35      105.75      7.76 o 
 -10   2  12       75.32       87.96      6.52 o 
  -9   2  12       18.28       20.10      6.90 o 
  -8   2  12      235.92      252.12      7.35 o 
  -7   2  12      243.30      257.24      5.69 o 
  -6   2  12      305.16      320.33      7.26 o 
  -5   2  12       34.14       34.06      2.96 o 
  -4   2  12      618.96      606.00      9.33 o 
  -3   2  12      160.17      180.46      6.05 o 
  -2   2  12      350.41      336.87      8.57 o 
  -1   2  12      344.04      306.34      7.09 o 
   0   2  12       54.06       48.04      4.39 o 
   1   2  12      388.77      442.59     11.32 o 
   2   2  12       16.84        5.86      3.45 o 
   3   2  12       14.10        6.21      4.20 o 
   4   2  12        9.42       11.30      4.53 o 
   5   2  12        1.37       -3.21      4.59 o 
   6   2  12      179.88      159.76      9.81 o 
   7   2  12      213.28      220.19     14.65 o 
   8   2  12       68.61       88.11     13.07 o 
 -13   3  12        0.18        5.86      4.63 o 
 -12   3  12       11.68        4.99      5.83 o 
 -11   3  12       18.38       20.47      4.58 o 
 -10   3  12      184.93      167.53      8.75 o 
  -9   3  12       56.90       61.68      6.06 o 
  -8   3  12      252.02      255.98      9.05 o 
  -7   3  12        1.89        1.88      1.96 o 
  -6   3  12      229.29      211.70      5.20 o 
  -5   3  12       25.38       28.99      3.40 o 
  -4   3  12       12.27       11.59      2.78 o 
  -3   3  12       14.71       20.62      2.24 o 
  -2   3  12       41.33       39.51      3.78 o 
  -1   3  12       84.81       82.87      5.76 o 
   0   3  12      453.76      453.01     10.35 o 
   1   3  12      708.37      740.33     13.78 o 
   2   3  12       48.82       48.13      5.43 o 
   3   3  12        6.72        9.87      4.04 o 
   4   3  12      285.02      336.79     11.73 o 
   5   3  12      392.60      438.32     20.12 o 
   6   3  12       83.40       83.22      8.58 o 
   7   3  12       21.83       23.48      8.24 o 
   8   3  12       11.98       -0.67      8.08 o 
 -13   4  12       27.10       21.26      5.76 o 
 -12   4  12        0.07        1.92      4.91 o 
 -11   4  12        0.70       -1.61      4.23 o 
 -10   4  12       35.26       38.09      6.75 o 
  -9   4  12       52.81       58.21      7.19 o 
  -8   4  12       96.26       95.17      6.54 o 
  -7   4  12       22.36       23.05      3.04 o 
  -6   4  12       27.52       22.88      2.69 o 
  -5   4  12      102.87      111.01      6.15 o 
  -4   4  12      134.75      137.18      6.89 o 
  -3   4  12      145.43      136.74      6.77 o 
  -2   4  12      525.71      551.73     12.52 o 
  -1   4  12        6.44       12.67      3.45 o 
   0   4  12      102.38      102.48      5.10 o 
   1   4  12        3.35       -0.28      3.32 o 
   2   4  12      122.05      110.68      6.58 o 
   3   4  12        8.10        1.24      3.97 o 
   4   4  12        5.47       -0.35      3.94 o 
   5   4  12        0.80       -2.45      4.97 o 
   6   4  12        0.38        0.77      6.93 o 
   7   4  12        0.02       -8.74      8.74 o 
 -12   5  12       12.13       10.83      6.24 o 
 -11   5  12        3.78        2.36      5.24 o 
 -10   5  12      101.32      111.89      9.55 o 
  -9   5  12       78.51       65.47      7.87 o 
  -8   5  12      317.41      305.63     13.56 o 
  -7   5  12        2.79        3.07      3.60 o 
  -6   5  12       33.05       31.92      4.38 o 
  -5   5  12        7.13       -2.37      2.37 o 
  -4   5  12       19.95       15.50      3.41 o 
  -3   5  12       51.99       52.32      5.45 o 
  -2   5  12       57.20       60.18      5.09 o 
  -1   5  12      426.34      464.49     15.53 o 
   0   5  12      515.15      539.38     12.39 o 
   1   5  12      265.87      246.34      7.90 o 
   2   5  12      116.96      114.20      7.41 o 
   3   5  12       39.42       57.69      6.10 o 
   4   5  12        6.25        8.55      4.33 o 
   5   5  12       27.95       26.26      6.56 o 
   6   5  12        0.13       -7.25      7.26 o 
   7   5  12        0.72        5.01      8.19 o 
 -12   6  12        0.62       -2.83      5.46 o 
 -11   6  12       42.05       45.15      9.10 o 
 -10   6  12        4.71        6.61      5.93 o 
  -9   6  12       58.38       59.68      5.60 o 
  -8   6  12      166.32      168.63     11.81 o 
  -7   6  12       15.39        7.87      3.88 o 
  -6   6  12       18.49        8.12      3.90 o 
  -5   6  12      352.62      357.83     11.34 o 
  -4   6  12      316.24      329.48     10.32 o 
  -3   6  12      122.73      142.73      9.12 o 
  -2   6  12     1046.97     1049.47     18.00 o 
  -1   6  12       45.08       31.96      5.18 o 
   0   6  12        3.07        2.98      2.88 o 
   1   6  12       11.05       11.22      3.44 o 
   2   6  12       20.52       14.55      4.05 o 
   3   6  12       21.81       19.69      5.08 o 
   4   6  12       24.25       16.73      7.24 o 
   5   6  12       17.98        9.45      8.12 o 
   6   6  12        5.90       -6.86      6.86 o 
   7   6  12        3.03        1.83      8.30 o 
 -11   7  12        0.00       -0.04      6.78 o 
 -10   7  12      117.83      139.01     11.69 o 
  -9   7  12       96.22       93.51      8.89 o 
  -8   7  12        8.28       12.41      4.68 o 
  -7   7  12      119.85      102.53      7.56 o 
  -6   7  12      654.96      731.42     15.86 o 
  -5   7  12        0.85       -2.80      3.94 o 
  -4   7  12        0.22        1.89      4.34 o 
  -3   7  12      190.31      178.47     10.29 o 
  -2   7  12      126.27      126.65      9.96 o 
  -1   7  12       18.25        2.86      4.66 o 
   0   7  12        7.82        6.24      5.05 o 
   1   7  12        5.85       10.47      4.47 o 
   2   7  12        2.71        1.37      4.21 o 
   3   7  12      130.09      150.49      8.94 o 
   4   7  12        0.20        2.90      5.37 o 
   5   7  12        0.09       -3.43      6.79 o 
   6   7  12       12.95        4.62      7.26 o 
 -10   8  12       45.15       46.18     10.00 o 
  -9   8  12        0.05       -3.78      5.69 o 
  -8   8  12        5.22        6.84      5.70 o 
  -7   8  12        4.11       10.35      5.54 o 
  -6   8  12      249.45      277.01     12.12 o 
  -5   8  12      436.04      471.07     14.10 o 
  -4   8  12      303.65      351.54     17.35 o 
  -3   8  12      643.27      631.74     17.33 o 
  -2   8  12        0.01       -3.49      4.26 o 
  -1   8  12      145.50      146.74     10.50 o 
   0   8  12       82.69       71.80      7.85 o 
   1   8  12       20.41       17.31      5.27 o 
   2   8  12       23.26       10.12      4.84 o 
   3   8  12       24.14       29.37      6.64 o 
   4   8  12        1.35        2.41      5.98 o 
   5   8  12       25.02       16.29     10.64 o 
  -9   9  12        2.77       -2.85      5.10 o 
  -8   9  12        1.46       -5.44      5.44 o 
  -7   9  12      158.72      159.78     10.98 o 
  -6   9  12       11.48       -3.16      6.12 o 
  -5   9  12        7.75        2.65      5.73 o 
  -4   9  12       21.37       13.86      6.29 o 
  -3   9  12       30.38       32.19      8.15 o 
  -2   9  12        5.54       -1.92      5.71 o 
  -1   9  12       17.82       14.62      5.71 o 
   0   9  12       10.19        3.89      5.42 o 
   1   9  12       24.12       26.98      6.49 o 
   2   9  12       37.45       22.61      6.75 o 
   3   9  12       74.38       76.82      9.18 o 
   4   9  12       13.54        8.08      7.57 o 
  -8  10  12       10.43        3.37      7.00 o 
  -7  10  12      117.70      120.99     11.56 o 
  -6  10  12       11.11       14.60      7.31 o 
  -5  10  12      107.45      125.75     10.57 o 
  -4  10  12       16.25       -1.76      5.84 o 
  -3  10  12       82.13       95.38      9.92 o 
  -2  10  12        0.17       -6.15      8.31 o 
  -1  10  12        0.50       -8.48      8.48 o 
   0  10  12        0.08       -3.15      5.56 o 
   1  10  12        1.22       12.14      7.51 o 
   2  10  12        8.26       -2.25      6.49 o 
   3  10  12        0.02       -0.15      6.52 o 
  -6  11  12        3.09        2.86      6.80 o 
  -5  11  12        0.39       -5.92      5.92 o 
  -4  11  12        1.23       -1.44      6.85 o 
  -3  11  12        0.00       -8.89      8.89 o 
  -2  11  12        7.27        5.31      7.68 o 
  -1  11  12       19.74       27.45      7.55 o 
   0  11  12        0.08       -6.71      6.71 o 
   1  11  12       47.52       47.86     13.60 o 
 -13   0  13        1.60       -4.89      8.30 o 
 -11   0  13       30.68       23.74     10.31 o 
  -9   0  13        1.04        5.01      3.27 o 
  -7   0  13     1487.05     1389.75     22.98 o 
  -5   0  13      391.18      414.15     11.41 o 
  -3   0  13       46.48       49.75      5.07 o 
  -1   0  13        0.22       -1.77      2.71 o 
   1   0  13     1101.27     1088.73     21.57 o 
   3   0  13     1001.71     1107.26     39.20 o 
   5   0  13        7.89       11.46      7.09 o 
   7   0  13        3.93      -14.81     21.52 o 
 -13   1  13       37.05       41.57     13.27 o 
 -12   1  13        4.83        1.13      4.95 o 
 -11   1  13       10.15       10.11      3.12 o 
 -10   1  13       83.14       80.24      6.36 o 
  -9   1  13       44.46       38.36      4.49 o 
  -8   1  13       62.89       70.43      4.53 o 
  -7   1  13      391.02      394.10      6.84 o 
  -6   1  13        4.16        1.42      1.84 o 
  -5   1  13      156.50      168.49      7.60 o 
  -4   1  13        3.58        4.16      2.35 o 
  -3   1  13       37.54       34.35      3.12 o 
  -2   1  13      110.02      125.75      4.28 o 
  -1   1  13        5.65        5.19      2.56 o 
   0   1  13      515.50      512.07     10.15 o 
   1   1  13       20.69       16.98      3.50 o 
   2   1  13        0.00       -3.30      3.30 o 
   3   1  13       26.09       15.19      5.08 o 
   4   1  13       20.21       16.26      5.44 o 
   5   1  13        0.63       -4.78      4.78 o 
   6   1  13        0.46       -5.84      5.84 o 
   7   1  13       42.19       29.12     11.91 o 
 -13   2  13        0.00        6.41      6.60 o 
 -12   2  13        0.50       -2.52      3.68 o 
 -11   2  13       13.32       15.51      4.30 o 
 -10   2  13      216.50      215.58      9.33 o 
  -9   2  13      180.19      174.65      9.45 o 
  -8   2  13       73.87       69.43      4.53 o 
  -7   2  13      832.42      840.86     14.97 o 
  -6   2  13       20.27       16.64      2.89 o 
  -5   2  13      272.76      253.98      6.52 o 
  -4   2  13      100.37       99.09      5.24 o 
  -3   2  13       17.12       12.85      2.45 o 
  -2   2  13      401.74      393.39     12.69 o 
  -1   2  13      668.63      667.01     10.96 o 
   0   2  13       50.04       57.49      4.53 o 
   1   2  13        6.28        9.69      3.88 o 
   2   2  13       81.40       82.79      5.48 o 
   3   2  13      555.08      562.69     13.57 o 
   4   2  13      369.87      420.25     15.70 o 
   5   2  13      222.85      275.87     14.14 o 
   6   2  13       28.85       38.14      7.03 o 
   7   2  13        3.55       -6.79      6.79 o 
 -13   3  13       34.99       31.66      7.77 o 
 -12   3  13        1.15       -0.94      4.00 o 
 -11   3  13       84.51      108.10      7.62 o 
 -10   3  13       16.46       13.29      4.72 o 
  -9   3  13       17.44       12.32      4.53 o 
  -8   3  13        2.24        2.10      2.19 o 
  -7   3  13      319.15      299.13     10.46 o 
  -6   3  13       49.83       55.60      3.20 o 
  -5   3  13       74.62       73.20      5.05 o 
  -4   3  13       25.90       34.88      3.93 o 
  -3   3  13        9.64        2.82      2.68 o 
  -2   3  13      447.51      397.17     10.19 o 
  -1   3  13        3.70        7.63      4.16 o 
   0   3  13       58.93       51.12      5.34 o 
   1   3  13        0.99       -4.05      5.48 o 
   2   3  13      427.88      408.51     13.43 o 
   3   3  13        4.28        3.71      4.85 o 
   4   3  13       21.10       31.29      6.57 o 
   5   3  13       46.46       42.24      7.25 o 
   6   3  13        3.40        0.60      6.04 o 
   7   3  13        0.87       -6.74      6.97 o 
 -12   4  13       19.50       18.48      5.78 o 
 -11   4  13        3.79        2.35      4.32 o 
 -10   4  13       17.38       19.09      5.23 o 
  -9   4  13       22.69       22.15      5.14 o 
  -8   4  13      105.53      103.00      6.15 o 
  -7   4  13       23.95       21.65      4.62 o 
  -6   4  13      240.40      241.65      9.32 o 
  -5   4  13     1302.64     1292.27     18.10 o 
  -4   4  13       49.18       40.56      3.70 o 
  -3   4  13       12.07       16.13      3.74 o 
  -2   4  13       45.65       59.22      5.18 o 
  -1   4  13      243.69      228.08      9.55 o 
   0   4  13      458.58      520.76     10.60 o 
   1   4  13      952.61      943.65     17.32 o 
   2   4  13       11.89        8.63      4.59 o 
   3   4  13        9.34        4.66      4.24 o 
   4   4  13       68.37       56.12      6.24 o 
   5   4  13        2.19       -3.28      5.21 o 
   6   4  13        0.84       -6.49      6.49 o 
   7   4  13        6.61       -8.81      8.81 o 
 -12   5  13        7.58        9.14      5.93 o 
 -11   5  13       16.07       14.95      6.07 o 
 -10   5  13        0.01       -4.67      4.69 o 
  -9   5  13        6.96        1.17      3.21 o 
  -8   5  13       35.89       47.54      5.22 o 
  -7   5  13      273.03      284.52     12.26 o 
  -6   5  13      107.33      125.20      7.76 o 
  -5   5  13       40.88       44.88      5.67 o 
  -4   5  13      357.91      374.31     14.88 o 
  -3   5  13      141.15      146.77      8.26 o 
  -2   5  13       68.49       56.65      5.20 o 
  -1   5  13        0.75        0.62      3.79 o 
   0   5  13      200.04      226.21     10.10 o 
   1   5  13       13.34        8.78      3.53 o 
   2   5  13       29.07       19.69      5.55 o 
   3   5  13        0.00        2.41      4.14 o 
   4   5  13        0.01       -4.73      5.20 o 
   5   5  13       32.50       27.08      8.00 o 
   6   5  13       43.91       31.80     11.00 o 
 -11   6  13        8.67        4.41      6.94 o 
 -10   6  13       62.40       76.12      8.97 o 
  -9   6  13        7.48        1.28      3.23 o 
  -8   6  13      119.90      145.29      8.47 o 
  -7   6  13       85.07       79.49      6.95 o 
  -6   6  13       61.19       63.41      6.80 o 
  -5   6  13      611.32      577.19     14.71 o 
  -4   6  13        6.42        3.75      4.31 o 
  -3   6  13      185.84      179.48     10.07 o 
  -2   6  13       12.51       14.80      4.57 o 
  -1   6  13      227.74      236.25     10.29 o 
   0   6  13      289.12      299.52     13.96 o 
   1   6  13      392.52      402.80     12.87 o 
   2   6  13        4.70        0.99      4.17 o 
   3   6  13       20.09       19.67      6.83 o 
   4   6  13        3.12        5.59      5.52 o 
   5   6  13       14.07       12.83      7.47 o 
   6   6  13        3.39      -10.04     10.04 o 
 -11   7  13        0.33        2.11      7.50 o 
 -10   7  13       85.82       91.66     10.28 o 
  -9   7  13      298.35      290.14     12.01 o 
  -8   7  13       98.95      105.46     10.62 o 
  -7   7  13      111.76      117.43      8.92 o 
  -6   7  13      344.12      342.01     12.20 o 
  -5   7  13        0.27       -5.25      5.25 o 
  -4   7  13       20.48       21.51      6.43 o 
  -3   7  13        6.51        4.91      5.54 o 
  -2   7  13       85.06       84.00      8.76 o 
  -1   7  13      181.66      172.81      9.46 o 
   0   7  13      102.16       91.36      7.50 o 
   1   7  13        5.59        2.37      4.64 o 
   2   7  13       21.45       19.44      6.75 o 
   3   7  13       23.63       20.85      6.33 o 
   4   7  13        2.70       -4.89      5.40 o 
   5   7  13       10.22       10.16      9.48 o 
 -10   8  13        7.12       -2.02      6.66 o 
  -9   8  13       95.71      108.55      9.04 o 
  -8   8  13       67.31       62.69      9.92 o 
  -7   8  13      222.31      242.51     13.89 o 
  -6   8  13      698.22      763.26     19.16 o 
  -5   8  13       50.04       66.33     10.76 o 
  -4   8  13        5.11       -5.74      5.74 o 
  -3   8  13       86.11       67.01      8.71 o 
  -2   8  13       69.83       55.91      7.04 o 
  -1   8  13        5.51        8.28      5.12 o 
   0   8  13      105.13      121.18      8.55 o 
   1   8  13       53.36       36.51      6.19 o 
   2   8  13       84.36       77.56      8.95 o 
   3   8  13       89.54       94.19      9.37 o 
   4   8  13        7.54        3.56      7.60 o 
  -9   9  13        0.11       -5.81      5.81 o 
  -8   9  13        9.10       -2.82      9.50 o 
  -7   9  13        3.17       -4.44      6.31 o 
  -6   9  13       72.31       84.70     12.97 o 
  -5   9  13        0.00       -6.78      7.30 o 
  -4   9  13       92.69       91.40      9.27 o 
  -3   9  13       10.36        5.51      7.20 o 
  -2   9  13       36.84       36.67      7.61 o 
  -1   9  13        1.06       -2.21      6.45 o 
   0   9  13       14.28       10.73      6.02 o 
   1   9  13        8.62        2.06      5.01 o 
   2   9  13       21.62       12.38      7.00 o 
   3   9  13        1.40        1.41      9.39 o 
  -7  10  13       34.96       36.11      8.79 o 
  -6  10  13       26.19       27.91      7.76 o 
  -5  10  13        4.31        6.53      6.18 o 
  -4  10  13        4.61        5.74      6.16 o 
  -3  10  13        0.47       -6.00      6.00 o 
  -2  10  13       15.47        5.06      6.83 o 
  -1  10  13       10.58       16.56      7.11 o 
   0  10  13        3.06        3.13      6.62 o 
   1  10  13        1.21       -5.58      5.58 o 
   2  10  13       15.75        6.16      7.17 o 
  -5  11  13        5.87       -1.16      6.80 o 
  -4  11  13       19.37       21.13      7.70 o 
  -3  11  13        5.24        0.71      6.86 o 
  -2  11  13       32.63       36.97      8.38 o 
  -1  11  13        0.00       -0.78      6.47 o 
 -12   0  14        0.86       -4.32      7.47 o 
 -10   0  14      523.63      555.69     22.69 o 
  -8   0  14       68.62       62.09      8.32 o 
  -6   0  14      153.87      152.47      9.00 o 
  -4   0  14      138.40      151.92      8.08 o 
  -2   0  14      260.03      226.97      8.41 o 
   0   0  14     1242.86     1215.71     36.68 o 
   2   0  14        0.14       -6.33      6.33 o 
   4   0  14        0.66       -6.78      6.78 o 
   6   0  14       57.24       65.23     21.52 o 
 -13   1  14        0.40       10.54      5.91 o 
 -12   1  14       36.21       34.35      7.36 o 
 -11   1  14       10.41        9.81      5.85 o 
 -10   1  14       59.02       59.67      5.17 o 
  -9   1  14       36.50       38.19      3.02 o 
  -8   1  14       13.06       18.10      3.28 o 
  -7   1  14        6.02        9.24      3.21 o 
  -6   1  14      245.42      246.09      7.79 o 
  -5   1  14        2.59        1.86      2.54 o 
  -4   1  14       43.02       51.05      3.90 o 
  -3   1  14      275.02      287.21      9.66 o 
  -2   1  14      118.00      111.91      4.70 o 
  -1   1  14      310.81      302.40      7.42 o 
   0   1  14      137.31      137.29      6.66 o 
   1   1  14        4.35        3.05      3.82 o 
   2   1  14       62.95       52.88      5.87 o 
   3   1  14        1.85        0.78      5.02 o 
   4   1  14       45.21       38.79      8.46 o 
   5   1  14        3.24        5.16      5.74 o 
   6   1  14       39.67       54.23      8.90 o 
   7   1  14        1.50       -6.74      6.74 o 
 -13   2  14       42.29       33.81      7.93 o 
 -12   2  14       87.62       94.25      9.13 o 
 -11   2  14       27.42       28.09      5.32 o 
 -10   2  14      231.09      245.57     10.12 o 
  -9   2  14       42.14       36.12      5.23 o 
  -8   2  14       52.46       48.62      4.32 o 
  -7   2  14        8.57       13.32      3.47 o 
  -6   2  14      127.70       94.11      5.63 o 
  -5   2  14       21.91       23.11      3.04 o 
  -4   2  14     1351.09     1377.28     18.06 o 
  -3   2  14      100.50       89.29      3.78 o 
  -2   2  14       43.76       32.00      5.15 o 
  -1   2  14      107.77      104.13      6.24 o 
   0   2  14      162.93      170.49      7.73 o 
   1   2  14      216.25      203.53      9.94 o 
   2   2  14      333.49      335.91     12.78 o 
   3   2  14      189.55      232.51     12.17 o 
   4   2  14        2.79       -5.48      5.48 o 
   5   2  14       23.01       19.01      6.42 o 
   6   2  14       24.54       13.86      6.99 o 
 -12   3  14        8.94        0.17      4.57 o 
 -11   3  14        6.79        7.30      4.33 o 
 -10   3  14       86.12       85.39      7.38 o 
  -9   3  14        6.25        8.05      4.39 o 
  -8   3  14       34.11       31.94      3.66 o 
  -7   3  14       40.93       52.15      4.97 o 
  -6   3  14       78.47       77.90      6.05 o 
  -5   3  14      379.76      372.02     10.53 o 
  -4   3  14       38.79       29.34      4.25 o 
  -3   3  14      335.18      371.92     10.03 o 
  -2   3  14       55.86       46.40      5.37 o 
  -1   3  14      532.61      532.10     13.58 o 
   0   3  14        2.81        8.20      4.55 o 
   1   3  14      515.32      573.08     14.87 o 
   2   3  14      188.34      171.77      9.95 o 
   3   3  14       34.66       22.56      6.21 o 
   4   3  14        0.20        1.23      5.39 o 
   5   3  14        1.86       -4.42      6.42 o 
   6   3  14        1.00        3.04      8.30 o 
 -12   4  14       12.83       14.22      6.85 o 
 -11   4  14        8.79        7.80      5.37 o 
 -10   4  14       11.20       10.66      5.20 o 
  -9   4  14        3.15       -3.75      3.75 o 
  -8   4  14       31.21       28.16      3.91 o 
  -7   4  14      170.60      175.45      8.29 o 
  -6   4  14       88.03       84.62      5.83 o 
  -5   4  14      171.15      215.81     10.57 o 
  -4   4  14      492.15      513.08     11.41 o 
  -3   4  14       80.09       96.72      6.95 o 
  -2   4  14      590.83      560.06     14.06 o 
  -1   4  14       26.56       40.49      5.36 o 
   0   4  14        5.18        6.83      4.46 o 
   1   4  14      169.31      153.51      8.59 o 
   2   4  14       11.03       -0.12      4.49 o 
   3   4  14        7.53        9.95      4.62 o 
   4   4  14       33.54       30.61      6.54 o 
   5   4  14       24.86        3.19      9.48 o 
   6   4  14        0.15      -10.20     11.00 o 
 -12   5  14        0.18       -4.83      5.26 o 
 -11   5  14        2.86       -1.13      5.02 o 
 -10   5  14       46.70       32.28      7.08 o 
  -9   5  14        0.48       -4.23      4.88 o 
  -8   5  14       10.03        3.71      3.97 o 
  -7   5  14       33.40       17.83      4.43 o 
  -6   5  14       47.36       42.65      4.93 o 
  -5   5  14      235.53      224.94      9.76 o 
  -4   5  14      186.24      163.86      9.81 o 
  -3   5  14       19.45       11.11      4.46 o 
  -2   5  14        2.75       -3.71      3.71 o 
  -1   5  14        0.44       -3.00      4.07 o 
   0   5  14      127.33      133.06      8.97 o 
   1   5  14       28.30       23.73      5.89 o 
   2   5  14        0.21        0.73      4.13 o 
   3   5  14       13.21       13.59      4.86 o 
   4   5  14        2.75        6.82      5.83 o 
   5   5  14        4.76       15.21      7.97 o 
 -11   6  14        6.16        8.30      6.34 o 
 -10   6  14        2.06       -5.16      5.16 o 
  -9   6  14        9.66        1.94      5.68 o 
  -8   6  14       43.17       43.60      5.94 o 
  -7   6  14      107.23      120.03      8.43 o 
  -6   6  14       17.59        8.65      4.80 o 
  -5   6  14       91.95      110.90      9.46 o 
  -4   6  14      212.10      200.89     11.27 o 
  -3   6  14      183.94      180.11      9.75 o 
  -2   6  14      173.75      174.22      9.44 o 
  -1   6  14        0.53        4.22      4.40 o 
   0   6  14        0.00        0.49      4.11 o 
   1   6  14       12.27       12.66      4.86 o 
   2   6  14        2.77        7.88      4.95 o 
   3   6  14        9.26        6.89      5.50 o 
   4   6  14        8.78        9.06      5.91 o 
   5   6  14       28.24       27.87     10.21 o 
 -10   7  14      143.71      158.08     12.41 o 
  -9   7  14      194.92      212.62     11.63 o 
  -8   7  14        0.35       -4.17      5.24 o 
  -7   7  14       21.96       16.61      5.76 o 
  -6   7  14       25.41       32.14      6.86 o 
  -5   7  14       57.74       54.92      7.31 o 
  -4   7  14       14.88       14.86      6.58 o 
  -3   7  14        1.27       -4.69      4.69 o 
  -2   7  14        8.56        7.60      5.17 o 
  -1   7  14       16.26        4.37      4.46 o 
   0   7  14        0.29       -1.90      4.41 o 
   1   7  14       94.53       87.97      7.67 o 
   2   7  14        0.03       -5.87      5.87 o 
   3   7  14       41.51       54.40      8.01 o 
   4   7  14        0.01       -3.76      5.41 o 
  -9   8  14      148.98      168.13     16.64 o 
  -8   8  14       23.26       18.30      6.93 o 
  -7   8  14       12.90        8.32      6.99 o 
  -6   8  14       45.14       43.61      8.03 o 
  -5   8  14       69.52       78.00      9.48 o 
  -4   8  14        5.19        0.25      5.74 o 
  -3   8  14       71.95       81.91      9.89 o 
  -2   8  14       29.03       25.78      6.75 o 
  -1   8  14       18.30       24.37      7.25 o 
   0   8  14        1.23       -3.17      4.61 o 
   1   8  14        0.65       -3.05      4.75 o 
   2   8  14       19.01       15.86      6.73 o 
   3   8  14        1.31        2.96      6.49 o 
  -8   9  14        6.32        2.65      6.27 o 
  -7   9  14       75.48       90.72     10.35 o 
  -6   9  14        5.86        0.02      6.70 o 
  -5   9  14        3.89       -2.32      6.19 o 
  -4   9  14        8.43       -4.58      5.66 o 
  -3   9  14       11.47        5.27      6.48 o 
  -2   9  14        8.45       11.46      6.51 o 
  -1   9  14       56.54       62.84     13.56 o 
   0   9  14       11.95        5.79      6.04 o 
   1   9  14      118.68      136.50     12.08 o 
   2   9  14       18.39       11.88      7.03 o 
  -6  10  14        1.60       -5.22      6.37 o 
  -5  10  14       76.93       82.42     10.49 o 
  -4  10  14        3.33        7.91      6.69 o 
  -3  10  14       16.22        1.18      7.16 o 
  -2  10  14        3.28        7.93      6.70 o 
  -1  10  14       10.13       14.20      7.29 o 
   0  10  14        0.00       -0.31      6.09 o 
 -11   0  15        4.76       18.71      8.23 o 
  -9   0  15       72.46       59.91      7.01 o 
  -7   0  15       93.68      104.73      9.12 o 
  -5   0  15       38.24       35.33      6.77 o 
  -3   0  15      443.19      478.57     17.52 o 
  -1   0  15        0.27       -3.26      4.32 o 
   1   0  15      124.35      100.50      9.95 o 
   3   0  15       92.87      113.34     17.25 o 
   5   0  15       23.84       41.08     30.32 o 
 -12   1  15       11.94       14.77      6.73 o 
 -11   1  15        1.88        1.45      4.83 o 
 -10   1  15        8.54        8.84      3.91 o 
  -9   1  15       17.52       16.58      3.47 o 
  -8   1  15        0.17       -1.29      3.06 o 
  -7   1  15      231.61      248.61      8.61 o 
  -6   1  15      131.01      142.65      7.51 o 
  -5   1  15      205.42      205.33      8.66 o 
  -4   1  15      484.35      418.34     11.20 o 
  -3   1  15       78.39       58.91      4.87 o 
  -2   1  15        2.99        6.23      4.95 o 
  -1   1  15       76.51       62.62      8.02 o 
   0   1  15        3.87        7.30      5.03 o 
   1   1  15      126.49      142.07     10.25 o 
   2   1  15        4.95       10.84      5.97 o 
   3   1  15       46.88       33.01      6.99 o 
   4   1  15        0.17        1.78      6.67 o 
   5   1  15        0.44       -5.70      5.70 o 
   6   1  15       31.10       42.28     10.10 o 
 -12   2  15       18.42       22.85      6.80 o 
 -11   2  15        2.28        6.56      3.81 o 
 -10   2  15        4.70        8.34      4.30 o 
  -9   2  15       53.54       62.71      6.50 o 
  -8   2  15       21.24       25.72      5.15 o 
  -7   2  15      615.69      641.46     14.80 o 
  -6   2  15      213.50      225.40     10.44 o 
  -5   2  15       50.63       68.55      6.66 o 
  -4   2  15       94.60      104.95      6.34 o 
  -3   2  15       93.35      137.86      9.38 o 
  -2   2  15       49.77       33.26      6.11 o 
  -1   2  15      378.27      363.88     15.39 o 
   0   2  15      206.91      226.97     10.31 o 
   1   2  15      110.60      107.75      9.69 o 
   2   2  15        2.33       -2.26      4.47 o 
   3   2  15       36.69       24.90      6.45 o 
   4   2  15        0.08       -5.23      5.23 o 
   5   2  15        4.78        4.08      6.93 o 
   6   2  15        2.83       -7.21      8.04 o 
 -12   3  15        0.00        5.64      5.48 o 
 -11   3  15        6.06        3.10      4.35 o 
 -10   3  15        1.45        3.79      4.31 o 
  -9   3  15       29.88       18.44      5.14 o 
  -8   3  15       31.78       34.54      4.58 o 
  -7   3  15      189.11      212.93      9.46 o 
  -6   3  15      179.01      212.79      9.27 o 
  -5   3  15       56.97       46.27      5.97 o 
  -4   3  15      457.56      531.22     14.60 o 
  -3   3  15       81.95       82.14      8.31 o 
  -2   3  15      562.11      542.24     14.93 o 
  -1   3  15        0.14       -0.38      5.74 o 
   0   3  15        2.60       -2.91      4.33 o 
   1   3  15        0.08        0.26      4.38 o 
   2   3  15        0.26       -4.35      4.35 o 
   3   3  15        0.06       -2.96      5.15 o 
   4   3  15       20.30       21.46      6.66 o 
   5   3  15        0.78       -5.66      5.66 o 
 -12   4  15        7.47       -1.01      5.20 o 
 -11   4  15        8.39       10.49      5.37 o 
 -10   4  15       11.36       11.75      5.02 o 
  -9   4  15        0.93       -4.34      4.34 o 
  -8   4  15       36.38       36.91      5.58 o 
  -7   4  15       75.98       81.27      6.56 o 
  -6   4  15        2.56       -3.38      3.38 o 
  -5   4  15      165.12      148.80      9.77 o 
  -4   4  15       27.45       25.32      5.66 o 
  -3   4  15       56.41       66.21      6.30 o 
  -2   4  15      193.13      199.02     12.35 o 
  -1   4  15       80.37       79.21      6.76 o 
   0   4  15      230.37      257.70     10.97 o 
   1   4  15      152.53      159.93      9.08 o 
   2   4  15        2.86        1.03      4.52 o 
   3   4  15        5.05        8.64      4.99 o 
   4   4  15        7.63        8.27      6.28 o 
   5   4  15        1.38       -2.80      7.36 o 
 -11   5  15       18.59        5.77      5.99 o 
 -10   5  15        0.07        5.44      5.02 o 
  -9   5  15       28.24       24.58      6.29 o 
  -8   5  15        8.27        3.43      3.94 o 
  -7   5  15        1.45        0.21      4.10 o 
  -6   5  15       68.94       59.71      7.14 o 
  -5   5  15      113.52      119.53      9.02 o 
  -4   5  15        0.33       -3.25      4.42 o 
  -3   5  15      218.14      232.04     11.87 o 
  -2   5  15        0.15       -3.61      3.61 o 
  -1   5  15       20.76       11.42      4.71 o 
   0   5  15        0.79        0.74      4.28 o 
   1   5  15       15.75       12.47      4.86 o 
   2   5  15        1.52        8.11      4.75 o 
   3   5  15        6.28        3.34      5.05 o 
   4   5  15        0.24        1.28      5.71 o 
 -10   6  15       14.40        9.88      7.94 o 
  -9   6  15       37.44       28.36      8.27 o 
  -8   6  15      105.10      113.68      9.41 o 
  -7   6  15        0.63       -5.34      5.34 o 
  -6   6  15       31.34       40.10      6.42 o 
  -5   6  15      151.60      133.09      9.68 o 
  -4   6  15        1.46       -3.68      4.83 o 
  -3   6  15        6.87       -1.32      6.42 o 
  -2   6  15      111.95      121.64      9.64 o 
  -1   6  15        6.07       -1.34      4.38 o 
   0   6  15       24.50       18.45      5.24 o 
   1   6  15       19.04       11.16      4.97 o 
   2   6  15       72.02       61.81      7.22 o 
   3   6  15       24.04       18.81      6.80 o 
   4   6  15        0.61        1.21      5.92 o 
 -10   7  15       18.31       10.06      8.04 o 
  -9   7  15       10.34        9.27      7.99 o 
  -8   7  15       87.03       80.20      8.79 o 
  -7   7  15       15.41        8.85      5.93 o 
  -6   7  15      124.84      102.37      9.86 o 
  -5   7  15      105.22      110.13     11.88 o 
  -4   7  15       36.73       38.26      7.25 o 
  -3   7  15        8.27       -4.62      4.66 o 
  -2   7  15       73.71       55.73      8.18 o 
  -1   7  15        0.52       -0.94      4.90 o 
   0   7  15        0.60        5.72      5.36 o 
   1   7  15        4.76        2.04      4.33 o 
   2   7  15        0.05        6.25      5.96 o 
   3   7  15        2.77        2.01      6.16 o 
  -9   8  15       19.80        3.30      7.63 o 
  -8   8  15       56.72       60.76      9.40 o 
  -7   8  15       15.16        7.46      8.06 o 
  -6   8  15        5.98       -5.93      5.93 o 
  -5   8  15        0.67       -5.93      5.93 o 
  -4   8  15        0.92       -5.63      5.63 o 
  -3   8  15       15.59        1.30      5.47 o 
  -2   8  15        0.17        3.12      6.02 o 
  -1   8  15       21.37       20.42      9.98 o 
   0   8  15       15.84       22.77      6.65 o 
   1   8  15        1.63       -3.14      5.79 o 
   2   8  15       32.33       20.16      7.16 o 
  -7   9  15        0.18       -5.64      5.64 o 
  -6   9  15       25.56       13.40      7.27 o 
  -5   9  15        1.81       -3.97      8.22 o 
  -4   9  15       54.43       52.65      8.90 o 
  -3   9  15        6.66        9.44      7.45 o 
  -2   9  15      109.39      115.84     11.01 o 
  -1   9  15        2.15       -5.41      5.69 o 
   0   9  15        7.26       19.59      6.68 o 
  -4  10  15       33.25       27.14      8.30 o 
  -3  10  15        3.14       -4.93      7.41 o 
 -12   0  16       61.04       45.97     13.83 o 
 -10   0  16        0.60        7.17      7.91 o 
  -8   0  16      197.78      205.38     11.27 o 
  -6   0  16        3.82        1.37      5.42 o 
  -4   0  16        0.29       -0.56      4.82 o 
  -2   0  16        5.40       16.87      6.33 o 
   0   0  16        0.00        4.56      7.96 o 
   2   0  16        0.51        3.16      8.91 o 
   4   0  16        4.43        7.09     10.81 o 
 -12   1  16        0.72        0.87      5.78 o 
 -11   1  16        0.05        0.61      6.05 o 
 -10   1  16        3.68       -0.07      4.97 o 
  -9   1  16       25.91       29.65      4.57 o 
  -8   1  16      137.48      141.75      8.01 o 
  -7   1  16      168.04      159.83     11.14 o 
  -6   1  16      149.52      153.48     15.54 o 
  -5   1  16      126.55      144.88      9.20 o 
  -4   1  16      270.90      257.46     12.40 o 
  -3   1  16       33.30       29.41      6.30 o 
  -2   1  16       49.74       43.28      6.76 o 
  -1   1  16        2.84       -2.15      4.95 o 
   0   1  16      127.54      148.90     10.54 o 
   1   1  16       37.21       37.63      8.47 o 
   2   1  16      161.01      191.01     22.39 o 
   3   1  16        6.81        7.85      6.94 o 
   4   1  16        4.37        0.15      7.58 o 
   5   1  16        3.07        5.21      7.94 o 
 -12   2  16       40.06       33.74      7.03 o 
 -11   2  16       11.79        2.55      5.76 o 
 -10   2  16       81.27       77.30      7.47 o 
  -9   2  16       53.10       59.19      6.69 o 
  -8   2  16        3.59        8.03      3.41 o 
  -7   2  16      155.72      187.77      9.78 o 
  -6   2  16      596.24      653.09     14.29 o 
  -5   2  16        4.21        3.99      4.66 o 
  -4   2  16      163.60      157.60     10.38 o 
  -3   2  16      169.30      166.88     10.79 o 
  -2   2  16       23.04       20.11      5.85 o 
  -1   2  16      111.89      106.78     10.68 o 
   0   2  16        8.33       10.50      5.28 o 
   1   2  16       10.25       12.09      4.93 o 
   2   2  16       11.71        9.13      5.53 o 
   3   2  16        0.58       -3.66      6.19 o 
   4   2  16        1.26       -2.76      6.55 o 
   5   2  16        1.97       -5.18      6.72 o 
 -11   3  16       10.24        8.80      5.19 o 
 -10   3  16      121.24      144.89      9.64 o 
  -9   3  16       30.25       35.02      6.28 o 
  -8   3  16       49.93       53.29      5.13 o 
  -7   3  16        3.71        6.23      3.63 o 
  -6   3  16      197.25      217.73     10.88 o 
  -5   3  16      535.50      544.49     15.20 o 
  -4   3  16        0.29       -4.23      4.23 o 
  -3   3  16        1.52       -4.16      4.16 o 
  -2   3  16        0.13       -2.12      5.14 o 
  -1   3  16       47.12       34.93      6.53 o 
   0   3  16       38.95       46.30      8.44 o 
   1   3  16       66.79       94.27      9.49 o 
   2   3  16       26.91       31.80      6.38 o 
   3   3  16        4.39        1.85      5.93 o 
   4   3  16       25.32       36.98      7.92 o 
 -11   4  16        0.37        0.05      5.10 o 
 -10   4  16       16.78        4.12      5.43 o 
  -9   4  16        7.61       15.54      7.25 o 
  -8   4  16       31.19       28.62      5.62 o 
  -7   4  16        0.02        0.36      3.97 o 
  -6   4  16        4.09       -2.28      4.31 o 
  -5   4  16      132.86      153.32     12.25 o 
  -4   4  16       38.76       28.48      6.06 o 
  -3   4  16      313.13      312.14     13.91 o 
  -2   4  16       45.04       48.48      6.31 o 
  -1   4  16        9.65       10.32      5.85 o 
   0   4  16        7.63       -0.21      4.83 o 
   1   4  16       69.04       57.71      6.52 o 
   2   4  16        0.60        2.13      4.61 o 
   3   4  16        6.50       -0.71      4.49 o 
   4   4  16        0.99       -6.16      6.16 o 
 -10   5  16       19.48       13.65      6.32 o 
  -9   5  16        6.11        4.02      6.05 o 
  -8   5  16       39.43       37.34      5.94 o 
  -7   5  16        5.91        5.32      4.86 o 
  -6   5  16       96.04       80.16      7.93 o 
  -5   5  16        4.50        3.95      5.14 o 
  -4   5  16       21.82        9.37      5.18 o 
  -3   5  16       14.98       13.74      5.95 o 
  -2   5  16       36.36       32.34      6.45 o 
  -1   5  16       15.60       31.38      5.55 o 
   0   5  16       50.25       49.93      6.30 o 
   1   5  16       14.96       26.78      5.92 o 
   2   5  16        4.09        3.93      5.12 o 
   3   5  16        6.10       -5.75      5.75 o 
 -10   6  16       21.14       18.00      8.26 o 
  -9   6  16       10.37       10.70      6.34 o 
  -8   6  16       43.26       56.62      7.21 o 
  -7   6  16       33.22       33.04      6.23 o 
  -6   6  16       17.74       19.63      6.09 o 
  -5   6  16       88.15       84.13      8.61 o 
  -4   6  16        4.25       11.15      5.98 o 
  -3   6  16       43.99       47.69      8.60 o 
  -2   6  16        0.01       -4.95      4.95 o 
  -1   6  16        5.77       -2.14      4.83 o 
   0   6  16        0.01        1.23      5.54 o 
   1   6  16        1.71       -4.74      4.74 o 
   2   6  16        1.38       -2.41      5.66 o 
   3   6  16        2.45        6.77      6.15 o 
  -9   7  16       91.13       79.48     11.68 o 
  -8   7  16       54.97       59.22      7.73 o 
  -7   7  16       20.65       26.63      6.47 o 
  -6   7  16       44.90       43.73      8.65 o 
  -5   7  16        0.47       -0.75      5.29 o 
  -4   7  16        3.10       -0.55      5.62 o 
  -3   7  16        1.70        2.73      5.46 o 
  -2   7  16        7.92        3.57      5.54 o 
  -1   7  16        7.98        6.31      5.26 o 
   0   7  16       30.05       37.75      6.99 o 
   1   7  16       17.30        9.47      5.98 o 
   2   7  16        0.54        6.10      6.63 o 
  -8   8  16        9.01        5.89      6.78 o 
  -7   8  16       27.52       23.02      7.19 o 
  -6   8  16       10.43        6.34      7.58 o 
  -5   8  16       13.53       10.13      6.29 o 
  -4   8  16        0.33       -5.69      5.69 o 
  -3   8  16       27.97       27.55      7.85 o 
  -2   8  16        9.71        2.26      6.06 o 
  -1   8  16        5.43       -1.67      7.69 o 
   0   8  16        6.27        6.87      7.25 o 
  -5   9  16       62.58      100.68     11.15 o 
  -4   9  16       24.66       16.34      7.90 o 
  -3   9  16        0.02       -2.22      7.48 o 
  -2   9  16       16.91       15.70      7.10 o 
 -11   0  17       80.04       84.51     16.43 o 
  -9   0  17        9.10       -0.08      9.20 o 
  -7   0  17       30.89       18.42      7.96 o 
  -5   0  17       47.99       75.27     12.66 o 
  -3   0  17        9.05       -4.62      7.83 o 
  -1   0  17        9.85        9.48      9.78 o 
   1   0  17       26.47       36.44     24.45 o 
   3   0  17       18.80       28.83     13.09 o 
 -11   1  17       56.87       60.89     10.15 o 
 -10   1  17       47.36       54.24      7.38 o 
  -9   1  17       79.15       88.69      7.08 o 
  -8   1  17      106.76      113.12      7.87 o 
  -7   1  17        4.23        0.31      4.67 o 
  -6   1  17       70.29       58.50      7.08 o 
  -5   1  17       47.68       38.57      6.34 o 
  -4   1  17        4.75        5.26      4.95 o 
  -3   1  17      412.39      460.44     16.00 o 
  -2   1  17       15.11       21.11      5.85 o 
  -1   1  17       31.26       23.60      6.46 o 
   0   1  17        1.25        7.67      6.30 o 
   1   1  17       15.82        1.35      7.91 o 
   2   1  17       25.76       18.70      8.27 o 
   3   1  17        3.28        6.36      7.83 o 
   4   1  17       25.06       20.87     10.45 o 
 -11   2  17        0.09       -5.32      5.32 o 
 -10   2  17       79.15       87.58      7.52 o 
  -9   2  17       60.94       51.39      7.00 o 
  -8   2  17        9.42        9.75      4.56 o 
  -7   2  17       21.52       39.26      5.68 o 
  -6   2  17       93.97       89.00      7.89 o 
  -5   2  17      221.05      253.42     15.47 o 
  -4   2  17       25.54       18.37      6.05 o 
  -3   2  17       35.57       23.42      6.43 o 
  -2   2  17        7.73       11.35      5.39 o 
  -1   2  17        6.79        6.41      5.66 o 
   0   2  17        7.86       23.77      6.63 o 
   1   2  17        0.25        0.88      7.06 o 
   2   2  17        1.67       -3.16      7.16 o 
   3   2  17       34.18       31.74     13.26 o 
   4   2  17        1.57        0.14      8.98 o 
 -11   3  17       64.27       69.06      7.87 o 
 -10   3  17       64.87       52.34      7.92 o 
  -9   3  17       34.63       31.34      6.63 o 
  -8   3  17      200.00      203.94     12.54 o 
  -7   3  17       91.71       99.61      8.21 o 
  -6   3  17        0.03       -2.69      4.72 o 
  -5   3  17      195.46      208.71     12.63 o 
  -4   3  17       22.17        5.71      5.14 o 
  -3   3  17       34.97       38.58      6.89 o 
  -2   3  17        5.87        1.04      5.39 o 
  -1   3  17        1.23        4.46      6.01 o 
   0   3  17        9.39        6.70      5.67 o 
   1   3  17        7.72        3.48      5.37 o 
   2   3  17        0.00       -0.43      6.30 o 
   3   3  17        3.04        0.68      6.86 o 
 -10   4  17        9.20        1.76      6.83 o 
  -9   4  17       35.47       23.45      7.04 o 
  -8   4  17       28.97       28.20      5.71 o 
  -7   4  17        1.88        0.30      4.44 o 
  -6   4  17      123.92      126.22      9.92 o 
  -5   4  17       40.08       34.91      6.86 o 
  -4   4  17       22.80        6.24      5.23 o 
  -3   4  17       13.46       10.60      5.29 o 
  -2   4  17       10.35        1.46      5.23 o 
  -1   4  17        0.36        3.90      5.06 o 
   0   4  17       10.02       11.30      4.80 o 
   1   4  17        0.11        8.47      4.95 o 
   2   4  17       16.29       10.19      5.79 o 
   3   4  17        1.97       -4.12      7.22 o 
 -10   5  17        9.53        6.49      6.71 o 
  -9   5  17        9.11        1.49      6.70 o 
  -8   5  17        7.58        6.05      5.00 o 
  -7   5  17        2.94        7.96      5.81 o 
  -6   5  17      115.16      129.07      9.78 o 
  -5   5  17      184.99      179.33     11.71 o 
  -4   5  17       32.92       21.26      6.57 o 
  -3   5  17       32.22       38.05      6.95 o 
  -2   5  17        0.95       -0.39      5.16 o 
  -1   5  17        0.61       -5.02      5.02 o 
   0   5  17       50.94       39.44      6.88 o 
   1   5  17       16.07       20.98      5.85 o 
   2   5  17        6.51       12.55      6.15 o 
  -9   6  17        0.26        3.01      6.58 o 
  -8   6  17       22.02       22.42      5.97 o 
  -7   6  17        0.77       -4.79      4.79 o 
  -6   6  17       20.96       23.53      6.75 o 
  -5   6  17        3.99        5.43      5.74 o 
  -4   6  17        0.40       -4.83      4.83 o 
  -3   6  17       11.52        9.99      5.84 o 
  -2   6  17        3.84        7.08      5.80 o 
  -1   6  17        4.15        1.87      5.37 o 
   0   6  17       20.45       23.57      6.38 o 
   1   6  17        0.00        0.48      5.39 o 
  -8   7  17        5.95        3.58      5.66 o 
  -7   7  17        6.84        6.30      5.60 o 
  -6   7  17       18.54       11.19      5.94 o 
  -5   7  17       46.73       48.93      7.89 o 
  -4   7  17       12.24       -5.83      5.83 o 
  -3   7  17       12.35       14.78      6.86 o 
  -2   7  17        8.38        2.06      5.92 o 
  -1   7  17        2.43        3.82      5.28 o 
   0   7  17        0.83       -1.74      8.54 o 
  -6   8  17        0.23        2.64      5.79 o 
  -5   8  17        0.27       -3.29      5.98 o 
  -4   8  17        2.82       -4.20      8.17 o 
  -3   8  17       12.99        7.98      9.92 o 
  -2   8  17        8.35        3.26      6.37 o 
 -10   0  18       47.40       38.34     13.63 o 
  -8   0  18       26.63       17.71      7.33 o 
  -6   0  18       25.99       53.02     13.69 o 
  -4   0  18       14.73       31.69     12.72 o 
  -2   0  18       76.26       97.63     15.86 o 
   0   0  18        7.50       13.17     10.31 o 
   2   0  18       27.30       43.04     13.83 o 
 -10   1  18        5.69        8.43      7.16 o 
  -9   1  18        2.90        1.11      4.20 o 
  -8   1  18        0.16        6.23      4.36 o 
  -7   1  18        0.03        1.07      4.83 o 
  -6   1  18      137.61      132.07     11.24 o 
  -5   1  18        4.27        2.70      5.57 o 
  -4   1  18        2.15        5.09      5.46 o 
  -3   1  18       48.98       67.00      9.53 o 
  -2   1  18        2.89       -0.43      6.07 o 
  -1   1  18        4.03        7.13      7.06 o 
   0   1  18        9.65        6.57      8.19 o 
   1   1  18        6.45        4.05      7.54 o 
   2   1  18       12.39        8.26      8.60 o 
   3   1  18        0.28       -7.83      7.83 o 
 -10   2  18        0.04       11.27      5.50 o 
  -9   2  18       10.13        6.85      6.58 o 
  -8   2  18      130.68      128.37      9.65 o 
  -7   2  18       62.77       80.77      8.20 o 
  -6   2  18        2.86        3.60      6.49 o 
  -5   2  18       96.48      107.36      9.76 o 
  -4   2  18       18.10       21.04      6.61 o 
  -3   2  18        7.67        6.17      5.72 o 
  -2   2  18        0.86        2.70      5.39 o 
  -1   2  18       18.06       15.37      7.80 o 
   0   2  18        0.23       -5.46      5.85 o 
   1   2  18        0.87       -0.13      7.88 o 
   2   2  18       12.55        9.04      7.54 o 
 -10   3  18       41.51       63.23      9.60 o 
  -9   3  18       82.71       91.99      9.70 o 
  -8   3  18       64.32       61.07      6.91 o 
  -7   3  18        0.53        1.04      4.87 o 
  -6   3  18        0.13        1.03      4.76 o 
  -5   3  18        3.00        9.46      5.16 o 
  -4   3  18        1.17        3.70      5.14 o 
  -3   3  18        1.62        3.61      5.15 o 
  -2   3  18        5.22        8.80      5.54 o 
  -1   3  18        5.74       -5.39      5.39 o 
   0   3  18        0.79       -5.20      5.66 o 
   1   3  18        0.04        0.45      5.76 o 
   2   3  18        5.80       11.41      7.81 o 
  -9   4  18       20.58       19.32      7.61 o 
  -8   4  18        5.37        4.63      4.82 o 
  -7   4  18       11.09        0.74      6.42 o 
  -6   4  18        3.61        0.25      5.14 o 
  -5   4  18       20.59       14.79      6.04 o 
  -4   4  18        8.13        6.28      5.48 o 
  -3   4  18        0.45       -3.71      5.28 o 
  -2   4  18        4.15       -4.83      4.83 o 
  -1   4  18       10.40        3.28      5.23 o 
   0   4  18        6.30        3.05      5.46 o 
   1   4  18        5.06       -3.28      5.37 o 
  -9   5  18       30.84       21.12      7.62 o 
  -8   5  18       12.88       15.07      5.82 o 
  -7   5  18        7.68       12.42      5.74 o 
  -6   5  18       18.12       19.64      6.39 o 
  -5   5  18        2.84       -2.26      5.49 o 
  -4   5  18        0.72       -6.71      6.71 o 
  -3   5  18       18.98        4.38      5.42 o 
  -2   5  18        6.15        0.84      5.86 o 
  -1   5  18       21.11       10.45      6.45 o 
   0   5  18        7.30       12.63      6.56 o 
   1   5  18        0.68        3.48      5.92 o 
  -8   6  18        0.00       -4.90      4.90 o 
  -7   6  18        0.45       -2.30      6.12 o 
  -6   6  18        0.78       -0.92      5.92 o 
  -5   6  18       17.83       14.15      6.59 o 
  -4   6  18        1.97       -5.76      5.76 o 
  -3   6  18        4.65        2.96      5.80 o 
  -2   6  18        1.63       -3.55      5.74 o 
  -1   6  18        0.38        1.83      6.06 o 
   0   6  18       13.78       13.93      6.46 o 
  -6   7  18        2.17       -2.37      5.97 o 
  -5   7  18        0.03       -0.90      6.24 o 
  -4   7  18        7.03        4.30      6.11 o 
  -3   7  18        2.07       -6.04      6.04 o 
  -2   7  18       10.00        7.54      6.67 o 
  -9   0  19        3.63        7.79      6.34 o 
  -7   0  19        0.30       -5.12      8.29 o 
  -5   0  19       21.44       10.56     15.65 o 
  -3   0  19       19.74       51.31     18.58 o 
  -1   0  19       16.47       27.72     28.37 o 
   1   0  19        0.76        0.58     24.45 o 
  -9   1  19        2.41       -5.79      5.86 o 
  -8   1  19        0.46       -4.73      4.73 o 
  -7   1  19        0.50       -4.45      4.45 o 
  -6   1  19       18.89       11.36      7.91 o 
  -5   1  19       35.69       46.11     10.45 o 
  -4   1  19        1.44       -0.98      7.91 o 
  -3   1  19       20.18       19.62      7.21 o 
  -2   1  19        0.06        5.32      6.56 o 
  -1   1  19        9.50        3.53      6.74 o 
   0   1  19        3.89       -3.59      7.46 o 
   1   1  19       40.65       43.16     11.29 o 
  -9   2  19       29.30       35.62      8.10 o 
  -8   2  19       20.65       25.85      6.16 o 
  -7   2  19        0.01       -0.84      4.87 o 
  -6   2  19        1.42       -4.84      4.84 o 
  -5   2  19        0.82        1.50      7.67 o 
  -4   2  19       13.76       -0.43      6.17 o 
  -3   2  19        1.99        1.01      6.74 o 
  -2   2  19        1.63        3.20      6.46 o 
  -1   2  19        0.06       -1.40      7.09 o 
   0   2  19       20.57        5.81      8.45 o 
   1   2  19       15.50       36.28      9.71 o 
  -9   3  19        1.59        0.37      6.22 o 
  -8   3  19       21.66       14.78      5.55 o 
  -7   3  19        2.01        0.66      5.39 o 
  -6   3  19       13.03        9.43      5.66 o 
  -5   3  19       19.76       23.59      7.08 o 
  -4   3  19        2.02        6.05      5.72 o 
  -3   3  19        0.66       -5.55      5.55 o 
  -2   3  19        0.51        1.34      6.19 o 
  -1   3  19        3.85       -6.85      6.85 o 
   0   3  19        2.54        3.37      7.73 o 
  -8   4  19        0.52        1.29      5.35 o 
  -7   4  19        2.50       -1.25      5.46 o 
  -6   4  19        6.95        7.22      5.36 o 
  -5   4  19        0.29       -4.90      4.90 o 
  -4   4  19        1.74       -0.79      5.36 o 
  -3   4  19        6.71        1.39      5.98 o 
  -2   4  19        3.59        1.40      5.82 o 
  -1   4  19        0.33       -5.85      6.27 o 
   0   4  19       10.07        9.14      6.63 o 
  -7   5  19        5.28       -1.67      5.49 o 
  -6   5  19       18.77       17.29      7.58 o 
  -5   5  19        7.42        4.98      6.34 o 
  -4   5  19       27.79       33.29      7.47 o 
  -3   5  19        1.32        1.97      5.80 o 
  -2   5  19        0.89       -3.99      5.78 o 
  -1   5  19        0.01       -2.76      7.73 o 
  -5   6  19        0.01       -5.51      5.51 o 
  -4   6  19        0.39       -5.72      5.72 o 
  -8   0  20        1.84        1.76      6.77 o 
  -6   0  20        8.09        9.39      9.77 o 
  -4   0  20      109.99      159.84     20.02 o 
  -2   0  20        1.74       12.26     10.31 o 
  -8   1  20        4.20       -1.58      5.08 o 
  -7   1  20        8.84       -2.99      5.39 o 
  -6   1  20       34.88       18.19      8.19 o 
  -5   1  20        1.85       -3.41      6.07 o 
  -4   1  20       57.29       72.73     10.58 o 
  -3   1  20        0.49       -6.64      6.64 o 
  -2   1  20        0.23       -0.98      7.21 o 
  -1   1  20        0.01        9.51      8.10 o 
  -8   2  20        7.33        4.57      5.55 o 
  -7   2  20        0.24       -3.38      4.98 o 
  -6   2  20        3.79       -0.92      5.85 o 
  -5   2  20       15.86        8.71      6.34 o 
  -4   2  20       10.74        7.34      6.74 o 
  -3   2  20        0.30       -6.32      6.32 o 
  -2   2  20        9.49       30.86      9.00 o 
  -1   2  20        0.06       -7.06      7.06 o 
  -7   3  20        0.76        1.10      5.66 o 
  -6   3  20        2.23       -5.55      5.55 o 
  -5   3  20        0.86       -6.34      6.34 o 
  -4   3  20        9.49        6.34      6.30 o 
  -3   3  20        8.18        4.25      7.08 o 
  -2   3  20        2.76        3.15      6.73 o 
  -5   4  20        6.74        6.52      6.43 o 
  -4   4  20        6.46       17.88      7.44 o 
  -3   4  20        0.61        2.74      6.40 o 
                                                 
