# Supplementary material for: Crystal structures of two new carbazole derivatives: 12-(4-nitro­phen­yl)-7-phenyl­sulfonyl-7H-benzofuro[2,3-b]carbazole and 2-methyl-4-(4-nitro­phen­yl)-9-phenyl­sulfonyl-9H-thieno[2,3-b]carbazole
Source: Acta Crystallogr E Crystallogr Commun. 2016 Nov 4;72(Pt 12):1739–43. doi: 10.1107/S2056989016016996 (PMC5137598; doi:10.1107/S2056989016016996)
Supplement: Supplementary file 3 [file e-72-01739-IIsup3.hkl]

# 
# h,k,l, Fc-squared, Fo-squared, sigma(Fo-squared) and status flag 
# 
data_II
_shelx_title ' G3 in P2(1)/n' 
_shelx_refln_list_code          4 
_shelx_F_calc_maximum      233.40 
_exptl_crystal_F_000      1032.00 
_reflns_d_resolution_high  0.7828 
 
loop_ 
 _symmetry_equiv_pos_as_xyz 
 'x, y, z' 
 '-x+1/2, y+1/2, -z+1/2' 
 '-x, -y, -z' 
 'x-1/2, -y-1/2, z-1/2' 
 
_cell_length_a    12.5052 
_cell_length_b    11.2594 
_cell_length_c    17.0731 
_cell_angle_alpha  90.000 
_cell_angle_beta  102.914 
_cell_angle_gamma  90.000 
 
_shelx_F_squared_multiplier     1.000 
 
loop_ 
 _refln_index_h 
 _refln_index_k 
 _refln_index_l 
 _refln_F_squared_calc 
 _refln_F_squared_meas 
 _refln_F_squared_sigma 
 _refln_observed_status 
   2   0   0      888.88      963.50      7.51 o 
   4   0   0      988.56     1259.46     14.31 o 
   6   0   0     4264.84     4635.40     34.12 o 
   8   0   0      285.52      279.64      7.70 o 
  10   0   0      198.78      219.65     10.34 o 
  12   0   0      115.07      134.48     10.91 o 
  14   0   0       68.82       84.14     13.06 o 
   1   1   0      323.49      318.84      5.94 o 
   2   1   0     4149.12     4546.88     22.41 o 
   3   1   0     4837.52     4998.87     33.53 o 
   4   1   0     7692.18     8254.89     40.02 o 
   5   1   0      439.79      471.79      4.36 o 
   6   1   0      452.69      469.32     11.61 o 
   7   1   0      431.83      520.36      8.69 o 
   8   1   0      108.02      114.74      3.91 o 
   9   1   0        1.46       -3.39      3.39 o 
  10   1   0      479.13      451.47     10.03 o 
  11   1   0        4.43       -5.17      5.17 o 
  12   1   0      177.93      188.96      8.63 o 
  13   1   0       62.20       58.46      7.03 o 
  14   1   0        4.56       -6.35      6.35 o 
  15   1   0        0.09       -9.66      9.66 o 
   0   2   0    32952.54    33076.79    219.15 o 
   1   2   0     4910.42     4714.03     23.03 o 
   2   2   0     1758.88     1840.21      9.94 o 
   3   2   0     7646.23     7460.05     36.71 o 
   4   2   0     2835.66     2797.30     15.66 o 
   5   2   0       80.14      104.19      2.41 o 
   6   2   0       10.45        1.92      1.81 o 
   7   2   0      117.26      141.35      5.10 o 
   8   2   0        0.10        7.49      2.92 o 
   9   2   0        0.06       -3.09      3.09 o 
  10   2   0      449.15      505.72     10.73 o 
  11   2   0      333.18      356.48     10.61 o 
  12   2   0       16.18       22.29      5.80 o 
  13   2   0      156.28      161.49      9.55 o 
  14   2   0       22.50       29.51      7.63 o 
  15   2   0       13.44       18.09      8.45 o 
   1   3   0      242.84      230.67      2.44 o 
   2   3   0        4.53        0.47      1.19 o 
   3   3   0      294.91      257.17      2.90 o 
   4   3   0      849.69      935.52      6.57 o 
   5   3   0      551.32      674.27      5.82 o 
   6   3   0      383.64      376.60      4.98 o 
   7   3   0     1431.43     1521.39     12.29 o 
   8   3   0      399.84      452.03      6.46 o 
   9   3   0       55.34       64.73      3.12 o 
  10   3   0      490.78      430.61      9.03 o 
  11   3   0      210.51      188.64      7.66 o 
  12   3   0      133.79      132.21      8.37 o 
  13   3   0      141.24      137.30      8.56 o 
  14   3   0       58.47       32.34      8.73 o 
  15   3   0        0.62       -4.86      8.51 o 
   0   4   0      106.77      138.69      2.96 o 
   1   4   0     8584.93     8319.54     40.16 o 
   2   4   0     1133.05     1051.62      7.21 o 
   3   4   0     1513.82     1503.90      9.42 o 
   4   4   0        3.36        0.46      1.26 o 
   5   4   0     1476.80     1431.35      9.60 o 
   6   4   0       52.04       35.84      2.48 o 
   7   4   0       62.53       96.38      4.06 o 
   8   4   0        0.36       10.51      3.53 o 
   9   4   0       74.74       67.03      3.81 o 
  10   4   0      129.39      108.85      5.05 o 
  11   4   0       99.76      101.08      6.81 o 
  12   4   0        3.10        1.34      5.35 o 
  13   4   0      197.36      212.00     11.82 o 
  14   4   0       53.22       40.36      9.33 o 
   1   5   0     1771.27     1812.08     10.64 o 
   2   5   0     2496.63     2655.65     15.47 o 
   3   5   0      122.31      136.85      2.88 o 
   4   5   0        6.66        6.94      1.68 o 
   5   5   0     2328.12     2508.97     15.02 o 
   6   5   0       54.59       54.52      2.99 o 
   7   5   0      598.23      567.80      8.60 o 
   8   5   0        0.07       15.69      3.53 o 
   9   5   0      131.55      115.99      4.89 o 
  10   5   0       20.13        8.11      3.14 o 
  11   5   0        6.19        4.98      5.55 o 
  12   5   0       22.75        1.10      6.56 o 
  13   5   0       40.26       24.21      7.39 o 
  14   5   0        0.36        9.44      9.88 o 
   0   6   0     1179.15     1025.23     10.05 o 
   1   6   0      369.47      437.85      4.38 o 
   2   6   0      319.49      298.07      3.86 o 
   3   6   0     1804.28     1862.59     11.98 o 
   4   6   0      556.71      536.51      6.77 o 
   5   6   0     1657.77     1780.73     16.02 o 
   6   6   0        2.62        4.15      2.98 o 
   7   6   0       91.01       86.69      4.60 o 
   8   6   0      152.35      210.46     11.99 o 
   9   6   0       10.67        6.54      3.69 o 
  10   6   0      277.09      294.38     11.17 o 
  11   6   0       15.11       26.57      5.76 o 
  12   6   0      116.56      130.74      9.74 o 
  13   6   0        1.05       -6.95      6.95 o 
  14   6   0       89.10       99.58     12.02 o 
   1   7   0      113.52      107.23      3.17 o 
   2   7   0       34.12       29.26      2.52 o 
   3   7   0      520.95      487.50      6.63 o 
   4   7   0      124.36      131.49      4.59 o 
   5   7   0     1445.87     1461.72     14.53 o 
   6   7   0      212.21      219.06      6.29 o 
   7   7   0      544.76      500.97      8.96 o 
   8   7   0      260.13      315.18      7.84 o 
   9   7   0       26.95       34.71      5.14 o 
  10   7   0      246.80      233.71      8.93 o 
  11   7   0       68.43       65.85      8.24 o 
  12   7   0        6.37       -2.38      7.20 o 
  13   7   0        2.51       -8.06      8.06 o 
   0   8   0     2634.18     2615.40     26.01 o 
   1   8   0       64.04       60.40      3.14 o 
   2   8   0     1801.08     1804.41     16.09 o 
   3   8   0      205.72      209.64      5.89 o 
   4   8   0       42.61       44.58      3.79 o 
   5   8   0        0.79       -3.13      3.13 o 
   6   8   0        0.33       -3.54      3.54 o 
   7   8   0       71.69       60.45      4.91 o 
   8   8   0      168.84      158.57      6.87 o 
   9   8   0        0.40       -4.47      4.47 o 
  10   8   0       48.28       48.16      7.70 o 
  11   8   0       56.33       66.56     12.02 o 
  12   8   0       42.09       25.81      8.20 o 
   1   9   0       22.62       24.85      3.33 o 
   2   9   0      655.40      624.44      8.77 o 
   3   9   0        5.05        0.50      3.34 o 
   4   9   0      411.07      390.08      8.14 o 
   5   9   0      166.38      164.73      6.16 o 
   6   9   0        1.79       -2.09      4.10 o 
   7   9   0      164.06      162.80      7.50 o 
   8   9   0      420.04      457.28     10.31 o 
   9   9   0       74.01       55.97      8.13 o 
  10   9   0      298.72      311.83     13.47 o 
  11   9   0       79.21       89.99      9.73 o 
  12   9   0       55.70       53.65      8.97 o 
   0  10   0      626.18      582.17     13.18 o 
   1  10   0      269.36      256.40      9.04 o 
   2  10   0      547.78      529.78      9.51 o 
   3  10   0      389.18      385.13      9.08 o 
   4  10   0      300.00      324.43      8.19 o 
   5  10   0        0.18        6.71      4.43 o 
   6  10   0        1.80        4.25      4.59 o 
   7  10   0      255.05      233.49      8.45 o 
   8  10   0      150.70      150.94      9.97 o 
   9  10   0       31.33       19.60      6.80 o 
  10  10   0        1.04       -6.25      6.91 o 
  11  10   0        3.57       -5.77      7.25 o 
   1  11   0        5.48       -1.45      4.68 o 
   2  11   0       16.97       15.55      4.79 o 
   3  11   0       83.80       90.03      6.12 o 
   4  11   0       13.72       37.24      5.24 o 
   5  11   0      648.34      652.47     12.18 o 
   6  11   0      280.28      261.39     10.92 o 
   7  11   0      184.50      206.45     13.10 o 
   8  11   0      114.83      111.73      8.77 o 
   9  11   0       46.82       46.57      7.87 o 
  10  11   0       27.55       20.68      8.07 o 
   0  12   0      116.37      107.71     10.06 o 
   1  12   0       16.57       -2.06      4.78 o 
   2  12   0        7.36       -4.79      4.79 o 
   3  12   0        4.39       -1.84      4.78 o 
   4  12   0       59.94       53.98      6.90 o 
   5  12   0      124.97      126.09      8.55 o 
   6  12   0       65.38       66.21      9.15 o 
   7  12   0        4.27        5.42      7.28 o 
   8  12   0        0.26       -6.29      8.19 o 
   1  13   0        2.26       11.65      5.82 o 
   2  13   0      139.48      157.45      9.78 o 
   3  13   0      160.01      196.60     10.90 o 
   4  13   0        4.95       14.28      6.80 o 
   5  13   0      214.75      242.16     11.92 o 
   6  13   0        8.00       33.36      7.96 o 
   0  14   0      200.41      213.92     19.82 o 
   1  14   0        4.48       12.68      9.26 o 
   2  14   0        6.14        8.45      8.29 o 
   3  14   0       38.37       58.34      8.72 o 
 -15   0   1       14.01       19.05     15.32 o 
 -13   0   1        2.94        2.27      8.83 o 
 -11   0   1        0.05       -1.32      7.51 o 
  -9   0   1        1.26       -2.66      2.66 o 
  -7   0   1        4.59       13.46      4.97 o 
  -5   0   1     3754.33     3677.80     27.34 o 
   1   0   1     5564.50     4614.70    177.54 o 
   3   0   1     2886.42     3184.20     23.92 o 
   5   0   1     5160.92     4881.29     36.96 o 
   7   0   1     1260.82     1101.23     12.53 o 
   9   0   1      831.28      807.55     17.28 o 
  11   0   1      122.29      101.04     13.15 o 
  13   0   1       47.22       21.62     10.12 o 
  15   0   1        1.55       -7.55     13.62 o 
 -15   1   1       32.57       36.21     14.99 o 
 -14   1   1        0.71       -6.57      6.57 o 
 -13   1   1      102.77      100.35      7.84 o 
 -12   1   1        3.74        5.94      5.66 o 
 -11   1   1       20.51       19.47      6.60 o 
 -10   1   1      341.64      367.25      8.49 o 
  -9   1   1       64.99       58.85      3.21 o 
  -8   1   1        2.16       33.52      5.05 o 
  -7   1   1     4690.77     4802.92     26.15 o 
  -6   1   1      155.71      159.40      4.68 o 
  -5   1   1        6.32        5.11      1.36 o 
  -4   1   1    11363.80    12018.79     61.23 o 
  -3   1   1      382.69      372.64      4.22 o 
  -2   1   1      297.80      252.12      2.20 o 
  -1   1   1     3306.42     2959.98     53.78 o 
   0   1   1     8030.82     4695.72    211.93 o 
   1   1   1     3723.93     3773.84     18.83 o 
   2   1   1      467.33      498.77      3.38 o 
   3   1   1      727.54      731.90      4.99 o 
   4   1   1      321.48      374.81      3.72 o 
   5   1   1       43.26       74.67      2.03 o 
   6   1   1       14.59       11.98      1.65 o 
   7   1   1      158.18      144.39      3.69 o 
   8   1   1      138.99      120.39      4.00 o 
   9   1   1        0.02       -3.60      3.60 o 
  10   1   1       57.06       48.69      3.90 o 
  11   1   1        0.90       -4.52      4.52 o 
  12   1   1        2.84       -5.35      5.35 o 
  13   1   1        8.04        4.00      6.01 o 
  14   1   1        2.57       -7.17      7.17 o 
  15   1   1       76.32       60.48      9.95 o 
 -15   2   1       11.70        7.93      9.56 o 
 -14   2   1       59.55       54.58      7.72 o 
 -13   2   1       96.85       90.47      8.46 o 
 -12   2   1       51.99       28.01      6.65 o 
 -11   2   1      279.23      271.52     11.61 o 
 -10   2   1       48.14       43.24      5.12 o 
  -9   2   1      471.00      419.72      7.11 o 
  -8   2   1      209.52      193.70      5.23 o 
  -7   2   1     1910.95     1967.03     14.72 o 
  -6   2   1     1802.71     1680.44     10.55 o 
  -5   2   1      711.56      701.67      5.46 o 
  -4   2   1     4618.41     4381.97     22.88 o 
  -3   2   1     2074.04     2315.92     12.31 o 
  -2   2   1       31.89       66.96      1.36 o 
  -1   2   1      244.75      402.03      2.88 o 
   0   2   1    11505.55    11433.27     53.44 o 
   1   2   1       61.18       67.95      1.18 o 
   2   2   1     2127.27     2166.14     11.77 o 
   3   2   1      157.09      138.56      2.41 o 
   4   2   1      201.70      190.95      2.79 o 
   5   2   1     1248.58     1311.93      8.46 o 
   6   2   1      645.54      577.22      5.47 o 
   7   2   1       40.08       33.44      2.49 o 
   8   2   1     1395.99     1418.67     12.53 o 
   9   2   1      568.96      531.73      8.25 o 
  10   2   1      195.34      241.49      7.19 o 
  11   2   1       20.99       14.01      4.88 o 
  12   2   1       54.76       43.60      6.31 o 
  13   2   1       91.63       76.28      7.64 o 
  14   2   1        0.23       -4.04      7.72 o 
  15   2   1        0.97       -9.70      9.70 o 
 -15   3   1       18.01       11.65     10.81 o 
 -14   3   1        1.10       -6.43      7.73 o 
 -13   3   1       17.76       13.35      6.66 o 
 -12   3   1       13.65       24.43      5.94 o 
 -11   3   1        0.34       -4.94      4.94 o 
 -10   3   1       21.45       13.43      3.01 o 
  -9   3   1      292.40      316.38      6.41 o 
  -8   3   1        1.95        5.65      2.49 o 
  -7   3   1      334.18      386.05      5.55 o 
  -6   3   1      814.61      701.85      6.12 o 
  -5   3   1      101.31       73.82      2.63 o 
  -4   3   1     1074.54      956.13      6.68 o 
  -3   3   1      239.53      251.85      2.90 o 
  -2   3   1      632.91      603.16      4.37 o 
  -1   3   1       12.85        3.26      0.77 o 
   0   3   1     6221.43     6706.89     31.54 o 
   1   3   1      617.64      724.73      4.83 o 
   2   3   1      717.33      820.76      5.48 o 
   3   3   1     4007.81     3998.14     21.61 o 
   4   3   1     1883.54     2200.88     12.59 o 
   5   3   1     2882.35     3051.26     17.05 o 
   6   3   1     1463.01     1540.30     10.92 o 
   7   3   1     1066.52     1035.77      9.43 o 
   8   3   1      308.85      286.84      5.97 o 
   9   3   1       31.93       27.94      3.93 o 
  10   3   1       49.66       51.78      4.59 o 
  11   3   1       46.93       61.85      5.96 o 
  12   3   1       64.28       65.86      6.44 o 
  13   3   1      125.79      136.25      9.24 o 
  14   3   1        2.60       -2.62      7.86 o 
  15   3   1        0.39       -8.76      8.76 o 
 -15   4   1        0.69       -3.53     14.32 o 
 -14   4   1        6.66        6.75     14.97 o 
 -13   4   1        7.54        7.24      6.46 o 
 -12   4   1       22.40       11.74      5.58 o 
 -11   4   1       24.84       30.99      5.75 o 
 -10   4   1       11.09        1.46      3.29 o 
  -9   4   1      398.58      402.48      7.42 o 
  -8   4   1     2806.67     2801.74     22.14 o 
  -7   4   1       12.18       21.02      2.89 o 
  -6   4   1      553.65      507.47      5.85 o 
  -5   4   1       12.61       22.35      2.16 o 
  -4   4   1     2060.15     1841.23     11.48 o 
  -3   4   1     1350.40     1352.70      8.52 o 
  -2   4   1     4055.10     3960.73     20.84 o 
  -1   4   1     2290.69     2210.37     11.85 o 
   0   4   1        2.92        7.48      1.26 o 
   1   4   1     1138.72     1130.36      7.01 o 
   2   4   1     1980.39     2167.95     12.34 o 
   3   4   1       25.32       28.73      1.60 o 
   4   4   1      546.61      697.57      5.59 o 
   5   4   1      207.82      242.34      3.55 o 
   6   4   1     2968.19     2937.82     19.24 o 
   7   4   1       27.68       28.36      2.92 o 
   8   4   1     1265.36     1212.94     11.14 o 
   9   4   1        0.42        5.18      3.34 o 
  10   4   1      408.58      430.78      9.83 o 
  11   4   1       98.99      105.58      6.90 o 
  12   4   1       71.83       59.38      6.66 o 
  13   4   1      114.49      109.20      9.06 o 
  14   4   1       18.18       13.53      7.58 o 
 -14   5   1        6.61       12.24      8.15 o 
 -13   5   1       34.33       31.76      7.69 o 
 -12   5   1       10.18       -5.23      5.50 o 
 -11   5   1       13.61        8.01      5.60 o 
 -10   5   1        0.59       -3.21      3.21 o 
  -9   5   1        4.24        0.45      3.18 o 
  -8   5   1      566.28      635.78     14.29 o 
  -7   5   1      108.62      128.20      5.63 o 
  -6   5   1        3.07       12.17      2.63 o 
  -5   5   1     3348.52     3414.64     20.44 o 
  -4   5   1     1020.70     1092.58      8.06 o 
  -3   5   1      968.66     1022.16      7.79 o 
  -2   5   1     2103.67     2213.06     13.04 o 
  -1   5   1      797.27     1045.97      6.95 o 
   0   5   1       55.00       52.84      1.77 o 
   1   5   1     1142.81     1151.96      7.56 o 
   2   5   1     4470.97     4963.89     25.79 o 
   3   5   1      231.59      195.50      3.28 o 
   4   5   1     1837.78     1962.20     11.95 o 
   5   5   1       49.11       53.46      2.43 o 
   6   5   1       28.50       13.58      2.64 o 
   7   5   1       62.87       60.62      3.38 o 
   8   5   1      310.15      328.07      7.02 o 
   9   5   1       50.02       30.72      2.77 o 
  10   5   1       16.05       11.16      4.78 o 
  11   5   1      320.96      306.07     10.27 o 
  12   5   1        6.86        8.92      6.40 o 
  13   5   1       33.33       18.60      7.02 o 
  14   5   1       48.88       57.80      9.06 o 
 -14   6   1        0.56       -3.15      9.66 o 
 -13   6   1       24.83       27.78      8.59 o 
 -12   6   1        0.01       -4.35      7.02 o 
 -11   6   1       41.66       52.02      6.79 o 
 -10   6   1      451.52      409.73     10.18 o 
  -9   6   1      114.83      107.41      5.51 o 
  -8   6   1     2009.36     2052.34     25.33 o 
  -7   6   1      120.11      124.24      5.10 o 
  -6   6   1      696.73      663.65      8.52 o 
  -5   6   1      522.03      529.16      7.80 o 
  -4   6   1      309.62      336.44      5.71 o 
  -3   6   1      213.22      186.58      3.62 o 
  -2   6   1      293.54      373.47      4.36 o 
  -1   6   1        3.59       -1.21      1.21 o 
   0   6   1       17.28        8.93      1.43 o 
   1   6   1      597.29      573.50      4.98 o 
   2   6   1       31.51      108.42      2.77 o 
   3   6   1       94.87      100.33      2.85 o 
   4   6   1       91.46      127.80      3.97 o 
   5   6   1      218.94      259.91      5.72 o 
   6   6   1      201.21      225.97      5.34 o 
   7   6   1     1006.51      968.79     10.33 o 
   8   6   1      367.09      366.45      7.54 o 
   9   6   1      360.92      373.54      8.01 o 
  10   6   1       12.36       17.13      5.15 o 
  11   6   1      432.72      443.91     14.07 o 
  12   6   1       26.04       18.89      7.32 o 
  13   6   1        4.31       -3.20      7.05 o 
 -13   7   1       32.83       30.04      8.59 o 
 -12   7   1        3.52       -5.16      7.35 o 
 -11   7   1       53.13       71.77      7.23 o 
 -10   7   1       32.43       29.82      5.12 o 
  -9   7   1        0.39        5.30      4.23 o 
  -8   7   1     1172.48     1127.99     14.54 o 
  -7   7   1       52.99       51.49      4.52 o 
  -6   7   1      194.47      178.04      5.88 o 
  -5   7   1        0.24       -2.79      2.79 o 
  -4   7   1       77.40       58.01      3.46 o 
  -3   7   1      148.90      165.91      4.29 o 
  -2   7   1      395.24      425.15      5.79 o 
  -1   7   1      698.11      653.40      6.70 o 
   0   7   1      849.76      807.61      7.64 o 
   1   7   1     2188.53     2260.26     15.51 o 
   2   7   1     2685.71     2871.14     18.89 o 
   3   7   1       59.45       69.34      3.45 o 
   4   7   1     2015.15     1824.84     16.59 o 
   5   7   1      153.48      186.39      5.56 o 
   6   7   1       28.56       20.38      3.44 o 
   7   7   1        0.30       -3.06      3.06 o 
   8   7   1      361.26      340.81      7.30 o 
   9   7   1      162.95      164.42      7.18 o 
  10   7   1       55.87       55.69      7.52 o 
  11   7   1       60.70       64.52     10.54 o 
  12   7   1       46.57       39.90     10.32 o 
  13   7   1       45.08       50.74      8.68 o 
 -13   8   1        2.44       -8.07      8.07 o 
 -12   8   1        0.01       -5.10      7.40 o 
 -11   8   1        0.85        5.07      6.79 o 
 -10   8   1       18.80       12.88      5.57 o 
  -9   8   1      151.90      152.34      7.66 o 
  -8   8   1      357.14      321.30      9.12 o 
  -7   8   1      138.83      133.22      5.99 o 
  -6   8   1       24.95       24.63      3.90 o 
  -5   8   1      326.07      322.98      7.56 o 
  -4   8   1      389.01      348.98      7.28 o 
  -3   8   1     1598.37     1547.48     14.88 o 
  -2   8   1      106.72      102.58      4.49 o 
  -1   8   1      205.18      243.07      5.64 o 
   0   8   1     2612.51     2406.97     16.80 o 
   1   8   1      363.96      367.39      5.65 o 
   2   8   1       32.22       39.99      3.25 o 
   3   8   1      608.81      593.74      8.22 o 
   4   8   1       87.27       89.99      4.41 o 
   5   8   1      330.38      317.81      7.11 o 
   6   8   1       30.21       25.15      4.03 o 
   7   8   1      359.76      341.08      8.06 o 
   8   8   1       10.90       19.29      4.53 o 
   9   8   1        0.91       -5.00      5.92 o 
  10   8   1       77.18       86.25      8.61 o 
  11   8   1       16.00       23.11      8.18 o 
  12   8   1      104.17      119.93     12.84 o 
 -12   9   1       79.03       69.62     12.86 o 
 -11   9   1       63.51       87.21      9.23 o 
 -10   9   1        6.48       28.85      7.96 o 
  -9   9   1        4.10       -0.26      5.85 o 
  -8   9   1      165.55      181.30      8.23 o 
  -7   9   1       24.34       29.87      5.05 o 
  -6   9   1      194.52      186.45      7.10 o 
  -5   9   1      109.89       94.87      5.48 o 
  -4   9   1      384.28      356.87      8.01 o 
  -3   9   1       18.83       21.15      3.76 o 
  -2   9   1      189.78      188.48      6.06 o 
  -1   9   1     2622.55     2604.55     22.31 o 
   0   9   1      170.71      191.45      6.29 o 
   1   9   1      796.31      775.80      9.58 o 
   2   9   1      342.28      274.16      6.32 o 
   3   9   1       68.54       67.58      4.39 o 
   4   9   1      598.15      546.60      9.29 o 
   5   9   1      195.80      222.12      6.84 o 
   6   9   1        4.08        2.66      4.21 o 
   7   9   1      119.63      144.15      6.67 o 
   8   9   1       30.65       35.00      6.31 o 
   9   9   1        0.09       -5.82      5.82 o 
  10   9   1      105.17       83.32      8.44 o 
  11   9   1       40.43       44.86      8.55 o 
 -11  10   1      192.47      214.07     13.50 o 
 -10  10   1       41.38       35.07      9.27 o 
  -9  10   1      151.01      156.37     10.84 o 
  -8  10   1       30.39       22.18      6.46 o 
  -7  10   1        5.22        8.13      5.08 o 
  -6  10   1      326.40      330.30      9.18 o 
  -5  10   1      226.41      222.52      7.96 o 
  -4  10   1      177.99      169.85      7.10 o 
  -3  10   1      141.92      114.30      5.78 o 
  -2  10   1      332.20      290.13      8.26 o 
  -1  10   1       23.77       24.89      4.31 o 
   0  10   1      118.93      100.91      5.34 o 
   1  10   1      289.41      290.62      7.32 o 
   2  10   1        0.16        3.38      3.63 o 
   3  10   1      712.14      661.06     10.52 o 
   4  10   1      695.05      681.56     11.69 o 
   5  10   1      326.03      330.68      8.92 o 
   6  10   1      261.55      256.23      8.51 o 
   7  10   1       96.04       95.47      7.73 o 
   8  10   1       13.13       16.95      6.35 o 
   9  10   1       40.13       32.83      6.70 o 
  10  10   1       19.99       16.19      8.00 o 
  11  10   1       17.54        0.84      8.40 o 
 -10  11   1       45.31       36.09      8.80 o 
  -9  11   1        8.31       -1.50      6.98 o 
  -8  11   1      193.06      197.29     12.24 o 
  -7  11   1        0.10       11.08      6.92 o 
  -6  11   1        0.39        1.42      4.76 o 
  -5  11   1       14.26       22.42      5.38 o 
  -4  11   1      260.41      242.01      8.45 o 
  -3  11   1       12.53       11.37      5.14 o 
  -2  11   1      138.78      138.43      7.14 o 
  -1  11   1       69.19       72.84      6.10 o 
   0  11   1       45.79       45.66      5.50 o 
   1  11   1      299.91      322.28      9.53 o 
   2  11   1      835.87      897.70     13.35 o 
   3  11   1      376.11      389.09      9.47 o 
   4  11   1       41.66       43.41      5.38 o 
   5  11   1       79.10       85.93      7.53 o 
   6  11   1       19.55       33.33      6.77 o 
   7  11   1       50.28       60.97      7.51 o 
   8  11   1       27.12       21.75      7.16 o 
   9  11   1        0.02       -4.24      6.35 o 
  -8  12   1       82.76      104.09      9.14 o 
  -7  12   1       24.74       26.11      7.03 o 
  -6  12   1       19.14       20.29      8.66 o 
  -5  12   1       12.12       17.67      6.52 o 
  -4  12   1        2.73       -5.10      5.10 o 
  -3  12   1        1.71       -5.16      5.16 o 
  -2  12   1        0.94        1.64      5.25 o 
  -1  12   1      123.44      128.68      7.52 o 
   0  12   1       96.65       89.67      6.73 o 
   1  12   1        6.30        8.40      5.35 o 
   2  12   1        0.71        6.90      5.15 o 
   3  12   1      143.31      157.69      9.30 o 
   4  12   1      114.52      108.94      7.89 o 
   5  12   1        0.12        6.93      6.18 o 
   6  12   1       54.79       45.46      8.82 o 
   7  12   1        7.45       -4.60      6.96 o 
   8  12   1       43.18       42.20      7.84 o 
  -6  13   1       12.22       22.56      7.49 o 
  -5  13   1       19.10       22.79      7.74 o 
  -4  13   1       28.98       34.53      7.94 o 
  -3  13   1       53.45       60.34      8.10 o 
  -2  13   1       87.41       97.00      7.28 o 
  -1  13   1       11.62       24.78      6.12 o 
   0  13   1      109.86      129.64      8.59 o 
   1  13   1        1.08        8.42      6.73 o 
   2  13   1      494.70      559.20     15.20 o 
   3  13   1        5.75       22.11      7.23 o 
   4  13   1       79.10      117.28      9.53 o 
   5  13   1        1.80       18.09      7.39 o 
   6  13   1       38.75       46.22      7.48 o 
  -3  14   1      114.89      133.86     12.46 o 
  -2  14   1       20.29       39.33      9.26 o 
  -1  14   1       10.41       -1.38      9.03 o 
   0  14   1        2.54        3.86      8.04 o 
   1  14   1       24.09       21.60      9.11 o 
   2  14   1        0.42       -6.79      6.79 o 
   3  14   1       12.44        4.70      7.06 o 
 -14   0   2       62.05       55.52     10.69 o 
 -12   0   2       54.68       82.50     10.19 o 
 -10   0   2      781.57      754.89     14.37 o 
  -8   0   2     1075.20     1085.15     17.48 o 
  -6   0   2    16083.28    16734.59    121.30 o 
  -4   0   2    54474.90    56987.08    414.40 o 
  -2   0   2    11913.42    13113.88     97.48 o 
   0   0   2     7700.30     7903.45    221.01 o 
   2   0   2    11564.31    12082.52     85.31 o 
   4   0   2      963.52      846.22      8.16 o 
   6   0   2       79.50       62.08      2.61 o 
   8   0   2     1306.08     1265.72     18.58 o 
  10   0   2       98.14       76.82      6.88 o 
  12   0   2       71.77       66.47      9.66 o 
  14   0   2       24.72        3.95     11.15 o 
 -15   1   2        4.06       -0.87      7.33 o 
 -14   1   2       39.17       46.61      7.71 o 
 -13   1   2      113.15       94.69      7.97 o 
 -12   1   2        1.47       12.16      5.67 o 
 -11   1   2        0.78      119.15     19.57 o 
 -10   1   2      377.52      388.96      9.55 o 
  -9   1   2      340.98      358.63      9.42 o 
  -8   1   2     3636.12     3649.82     24.88 o 
  -7   1   2     7233.42     7383.13     38.61 o 
  -6   1   2     3772.43     3849.84     21.30 o 
  -5   1   2      196.59      162.10      3.97 o 
  -4   1   2    16686.86    16879.65     82.76 o 
  -3   1   2     5259.19     5737.04     28.98 o 
  -2   1   2       55.96       32.72      1.33 o 
  -1   1   2     1280.29     1394.68      7.95 o 
   0   1   2     4876.43     5061.79     25.63 o 
   1   1   2     5693.66     6177.76     33.27 o 
   2   1   2      960.30      824.70      4.90 o 
   3   1   2      109.53       71.92      1.71 o 
   4   1   2      960.26      784.52      6.03 o 
   5   1   2     1215.67     1201.15      8.38 o 
   6   1   2     2409.98     2403.62     14.44 o 
   7   1   2        2.26        0.85      1.87 o 
   8   1   2      101.31       89.93      3.48 o 
   9   1   2       10.55       -0.31      2.52 o 
  10   1   2      198.55      170.75      5.22 o 
  11   1   2        5.73       -4.69      4.69 o 
  12   1   2        0.37       -5.54      5.54 o 
  13   1   2       14.73       -3.83      6.70 o 
  14   1   2       16.48        6.00      7.64 o 
  15   1   2        0.83        0.52      8.40 o 
 -15   2   2       24.94       12.44      7.42 o 
 -14   2   2       84.51       79.74      8.53 o 
 -13   2   2        0.12       -5.00      5.91 o 
 -12   2   2      119.41      128.90      9.39 o 
 -11   2   2        9.62       12.92      7.11 o 
 -10   2   2        3.64        0.25      3.76 o 
  -9   2   2      264.94      263.69      6.96 o 
  -8   2   2        1.94        3.72      2.37 o 
  -7   2   2      761.86      724.65      6.77 o 
  -6   2   2       25.10       26.37      2.23 o 
  -5   2   2      163.89      151.12      2.70 o 
  -4   2   2      228.99      270.43      3.20 o 
  -3   2   2      255.43      210.43      2.61 o 
  -2   2   2     1055.92     1150.99      6.89 o 
  -1   2   2     2779.82     3170.56     15.95 o 
   0   2   2     4675.86     4767.70     22.61 o 
   1   2   2    11412.93    12059.20     58.78 o 
   2   2   2     2516.20     2432.50     13.37 o 
   3   2   2       84.64       98.94      1.80 o 
   4   2   2      580.26      575.99      4.50 o 
   5   2   2     1003.86     1051.64      7.51 o 
   6   2   2     1637.44     1637.44     10.81 o 
   7   2   2        0.28       -1.92      1.92 o 
   8   2   2       91.69       92.90      3.62 o 
   9   2   2      630.47      604.74      8.26 o 
  10   2   2      183.54      191.43      7.13 o 
  11   2   2       14.67        1.57      5.19 o 
  12   2   2       17.91        3.67      5.54 o 
  13   2   2        0.15       -0.39      7.06 o 
  14   2   2       22.77       11.66      8.44 o 
  15   2   2        0.01       -8.60      8.60 o 
 -15   3   2       20.37        5.63     10.46 o 
 -14   3   2       32.55       19.27      7.68 o 
 -13   3   2        0.19       -6.65      6.65 o 
 -12   3   2       46.48       50.05      6.30 o 
 -11   3   2       63.48       52.70      4.41 o 
 -10   3   2      123.43       95.60      5.06 o 
  -9   3   2      872.92      809.34     10.05 o 
  -8   3   2      159.79      164.83      5.83 o 
  -7   3   2     1962.29     1892.05     14.04 o 
  -6   3   2      213.90      220.65      3.52 o 
  -5   3   2     2826.41     2563.09     15.19 o 
  -4   3   2      131.67      126.62      2.49 o 
  -3   3   2     1218.93     1191.99      7.53 o 
  -2   3   2      144.99      194.83      2.44 o 
  -1   3   2        7.22        6.98      0.91 o 
   0   3   2    10495.47    11089.22     51.69 o 
   1   3   2      167.01      253.77      2.46 o 
   2   3   2     1057.12     1198.94      7.13 o 
   3   3   2       18.25       25.10      1.94 o 
   4   3   2      536.07      549.48      4.62 o 
   5   3   2     2339.46     2237.40     13.17 o 
   6   3   2        9.18       23.96      1.91 o 
   7   3   2     1530.13     1473.44     12.57 o 
   8   3   2       61.33       69.96      3.46 o 
   9   3   2      450.82      439.92      8.25 o 
  10   3   2      671.86      684.27     10.66 o 
  11   3   2       37.89       35.02      5.49 o 
  12   3   2        0.05        5.53      6.20 o 
  13   3   2      147.15      134.14      9.18 o 
  14   3   2       71.40       40.40      8.91 o 
 -15   4   2       42.19       18.32     10.80 o 
 -14   4   2       28.19       13.54      9.14 o 
 -13   4   2       22.67        9.14      6.65 o 
 -12   4   2       42.19       38.35      6.34 o 
 -11   4   2      309.92      299.32      8.47 o 
 -10   4   2        0.16       -3.84      3.84 o 
  -9   4   2       21.36       32.70      3.59 o 
  -8   4   2        0.30       11.72      3.01 o 
  -7   4   2       71.07       67.72      3.42 o 
  -6   4   2     1928.15     1984.47     14.37 o 
  -5   4   2      892.29      888.05      7.10 o 
  -4   4   2       84.26       77.06      2.29 o 
  -3   4   2     1989.44     2232.59     12.71 o 
  -2   4   2     2178.75     2139.95     12.28 o 
  -1   4   2      903.05      911.14      6.05 o 
   0   4   2       61.92       79.93      1.78 o 
   1   4   2     1808.53     1588.70      9.19 o 
   2   4   2      389.77      360.65      3.58 o 
   3   4   2     3264.82     3329.89     20.13 o 
   4   4   2      794.98      897.51      6.50 o 
   5   4   2      919.91      907.02      6.90 o 
   6   4   2      217.24      205.63      3.83 o 
   7   4   2        0.65       -1.92      1.92 o 
   8   4   2       17.35       13.07      3.23 o 
   9   4   2      250.99      259.51      6.70 o 
  10   4   2      445.09      433.40      9.11 o 
  11   4   2       56.23       33.84      5.56 o 
  12   4   2       35.02       40.46      6.95 o 
  13   4   2       13.91       13.89      6.79 o 
  14   4   2        2.13       -6.78      6.78 o 
 -14   5   2        1.50       -8.04      8.04 o 
 -13   5   2        5.21       -4.39      6.61 o 
 -12   5   2       12.43        9.55      6.17 o 
 -11   5   2       26.43       23.78      4.82 o 
 -10   5   2      180.68      215.37      7.46 o 
  -9   5   2      645.81      675.16     10.50 o 
  -8   5   2     1064.13     1061.30     13.86 o 
  -7   5   2     1669.37     1669.46     17.24 o 
  -6   5   2     1273.18     1354.92     13.07 o 
  -5   5   2       13.54       39.35      2.75 o 
  -4   5   2      700.97      839.90      6.62 o 
  -3   5   2      367.61      321.19      3.52 o 
  -2   5   2     2169.67     2227.87     12.89 o 
  -1   5   2     2424.76     2649.81     14.51 o 
   0   5   2       86.09      133.84      2.47 o 
   1   5   2     3229.99     3620.92     18.65 o 
   2   5   2      775.30      669.36      5.30 o 
   3   5   2       45.05       46.71      1.94 o 
   4   5   2      370.83      330.94      3.98 o 
   5   5   2     2021.44     2104.60     13.40 o 
   6   5   2      452.21      434.03      5.95 o 
   7   5   2      656.48      624.38      7.80 o 
   8   5   2      842.19      800.33      9.95 o 
   9   5   2      344.56      320.88      7.78 o 
  10   5   2      106.39      105.85      6.40 o 
  11   5   2       63.06       71.26      6.87 o 
  12   5   2       23.84       24.17      6.96 o 
  13   5   2       29.85       28.31      7.57 o 
  14   5   2        7.67        6.69      7.80 o 
 -14   6   2       28.16       17.28      9.79 o 
 -13   6   2       98.73       96.33     11.24 o 
 -12   6   2       39.72       28.82      7.23 o 
 -11   6   2      180.86      184.01      9.13 o 
 -10   6   2       52.18       55.36      5.63 o 
  -9   6   2      378.83      402.36      9.47 o 
  -8   6   2       65.64      126.44     10.98 o 
  -7   6   2       11.74       12.47      3.32 o 
  -6   6   2        4.00       32.40      4.01 o 
  -5   6   2      693.34      683.62      7.63 o 
  -4   6   2       24.05       16.78      2.48 o 
  -3   6   2     4206.46     4348.71     28.26 o 
  -2   6   2       10.99        7.31      1.37 o 
  -1   6   2      815.59      672.72      5.62 o 
   0   6   2        0.00       -1.25      1.25 o 
   1   6   2      148.75      175.73      2.94 o 
   2   6   2       71.88       71.25      2.13 o 
   3   6   2      760.22      848.11      6.43 o 
   4   6   2      366.88      306.24      4.52 o 
   5   6   2       26.10       32.96      2.49 o 
   6   6   2      714.13      710.79      8.26 o 
   7   6   2       45.38       34.97      3.18 o 
   8   6   2      246.22      218.91      6.00 o 
   9   6   2        1.12       -4.24      4.24 o 
  10   6   2        9.95        3.18      5.09 o 
  11   6   2        7.45        7.32      5.71 o 
  12   6   2       43.02       30.81      7.83 o 
  13   6   2        0.10       -7.63      7.63 o 
 -13   7   2        6.64       -1.89      8.24 o 
 -12   7   2       16.37       15.15      7.77 o 
 -11   7   2      274.49      288.62     10.93 o 
 -10   7   2      203.07      199.30      8.35 o 
  -9   7   2       12.65        7.36      4.70 o 
  -8   7   2      104.38      107.59      5.34 o 
  -7   7   2        0.23       -3.75      3.75 o 
  -6   7   2      367.35      335.26      7.12 o 
  -5   7   2       96.31       82.68      4.48 o 
  -4   7   2      601.67      569.16      7.43 o 
  -3   7   2       22.79       23.68      2.45 o 
  -2   7   2     1006.64      946.41      8.75 o 
  -1   7   2     2960.97     3054.84     20.23 o 
   0   7   2      396.24      383.35      5.35 o 
   1   7   2     1120.42     1001.45      8.75 o 
   2   7   2        2.29        1.91      2.03 o 
   3   7   2      106.88       95.20      3.63 o 
   4   7   2      239.34      220.99      5.30 o 
   5   7   2      320.75      310.20      6.30 o 
   6   7   2      305.66      253.31      5.63 o 
   7   7   2        1.64       -2.63      2.63 o 
   8   7   2      353.51      372.01      7.28 o 
   9   7   2      269.27      279.39      9.30 o 
  10   7   2      243.93      277.31     19.11 o 
  11   7   2       54.69       73.98      8.39 o 
  12   7   2       18.38        8.83      7.74 o 
  13   7   2       24.39       18.29      8.28 o 
 -13   8   2        1.19       -6.94     10.15 o 
 -12   8   2       17.39        7.70      7.89 o 
 -11   8   2      129.37      118.34     10.88 o 
 -10   8   2       47.77       37.86      6.25 o 
  -9   8   2        3.23       -3.33      4.99 o 
  -8   8   2        7.12       20.50      4.84 o 
  -7   8   2       56.79       56.84      5.46 o 
  -6   8   2      612.56      603.79      9.86 o 
  -5   8   2      101.15      100.07      5.16 o 
  -4   8   2       18.49       30.26      3.74 o 
  -3   8   2     2178.74     2028.31     16.39 o 
  -2   8   2      506.24      526.96      7.57 o 
  -1   8   2       63.24       93.73      3.71 o 
   0   8   2     2633.24     2669.08     19.49 o 
   1   8   2       91.57       89.91      5.87 o 
   2   8   2      479.06      498.65      7.17 o 
   3   8   2      149.35      171.77      5.32 o 
   4   8   2      769.17      763.29     10.06 o 
   5   8   2      194.77      189.53      5.96 o 
   6   8   2       32.04       38.18      4.16 o 
   7   8   2      146.87      138.01      5.57 o 
   8   8   2      178.84      186.47      7.81 o 
   9   8   2       61.76       60.40      7.35 o 
  10   8   2        5.19       12.81      6.88 o 
  11   8   2       42.59       37.75      7.89 o 
  12   8   2       36.62       37.02     10.07 o 
 -12   9   2        1.45        6.37      7.39 o 
 -11   9   2      181.25      187.86     11.34 o 
 -10   9   2      229.40      221.00     11.58 o 
  -9   9   2      133.00      131.59      8.72 o 
  -8   9   2        6.88        4.79      4.60 o 
  -7   9   2      112.23      118.92      6.50 o 
  -6   9   2      273.15      255.55      8.17 o 
  -5   9   2      328.03      312.64      8.54 o 
  -4   9   2      727.98      759.01     11.64 o 
  -3   9   2      148.97      157.68      6.25 o 
  -2   9   2      506.13      499.77      8.70 o 
  -1   9   2      240.25      235.74      6.88 o 
   0   9   2        0.60       10.26      2.93 o 
   1   9   2     1315.02     1196.15     11.55 o 
   2   9   2      108.28      104.07      4.49 o 
   3   9   2      819.90      784.89     10.71 o 
   4   9   2       19.44       27.42      3.85 o 
   5   9   2      159.07      147.49      5.77 o 
   6   9   2        4.20       -3.76      3.99 o 
   7   9   2       56.94       57.17      6.40 o 
   8   9   2       39.19       35.53      6.00 o 
   9   9   2       51.14       60.31      7.25 o 
  10   9   2      114.63      139.62      9.97 o 
  11   9   2       27.98       28.28      7.86 o 
 -11  10   2        7.78        7.41      8.35 o 
 -10  10   2        5.09        9.18      8.47 o 
  -9  10   2      121.72      107.31      9.66 o 
  -8  10   2        3.89        2.50      5.34 o 
  -7  10   2      144.52      119.75      7.89 o 
  -6  10   2       37.60       30.30      5.45 o 
  -5  10   2        0.06       -0.70      4.34 o 
  -4  10   2        2.13       -4.22      4.22 o 
  -3  10   2       15.89       11.28      4.49 o 
  -2  10   2      678.37      662.54     11.14 o 
  -1  10   2        8.28       19.60      4.04 o 
   0  10   2     2453.75     2300.94     21.29 o 
   1  10   2      881.06      845.21     10.90 o 
   2  10   2      201.55      179.78      5.96 o 
   3  10   2      695.48      683.95     12.21 o 
   4  10   2       68.53       98.43      5.83 o 
   5  10   2       25.10       48.56      5.03 o 
   6  10   2       96.50      119.55      8.39 o 
   7  10   2       18.70        8.86      5.45 o 
   8  10   2        0.53       -3.15      6.08 o 
   9  10   2       83.21       79.39      8.48 o 
  10  10   2       15.06       19.42      8.04 o 
 -10  11   2        2.85        5.20      7.65 o 
  -9  11   2       51.00       34.80      8.36 o 
  -8  11   2        2.58        8.90      6.70 o 
  -7  11   2      255.88      217.43      9.46 o 
  -6  11   2       56.79       43.21      5.78 o 
  -5  11   2       47.80       42.64      5.48 o 
  -4  11   2        7.89        3.82      5.16 o 
  -3  11   2        1.82       -4.34      4.34 o 
  -2  11   2       49.89       32.07      5.47 o 
  -1  11   2       91.60      109.80      6.68 o 
   0  11   2      133.93      147.43      7.23 o 
   1  11   2        0.16       -4.04      4.04 o 
   2  11   2      272.66      238.84      8.17 o 
   3  11   2       17.01       13.86      4.85 o 
   4  11   2        1.56       -4.64      4.64 o 
   5  11   2       15.14       11.31      6.55 o 
   6  11   2        0.54       -5.66      5.66 o 
   7  11   2       34.57       18.80      6.51 o 
   8  11   2        8.16        0.47      7.83 o 
   9  11   2       44.45       31.97      7.64 o 
  -8  12   2       77.76      103.09      9.36 o 
  -7  12   2       19.47       42.81      8.19 o 
  -6  12   2        0.02       19.92      7.13 o 
  -5  12   2       42.39       68.04      6.90 o 
  -4  12   2        2.10        8.53      5.56 o 
  -3  12   2      331.07      366.31     10.75 o 
  -2  12   2        6.31        8.07      5.04 o 
  -1  12   2      422.35      423.87     11.04 o 
   0  12   2        0.02       11.63      5.32 o 
   1  12   2      231.82      244.15      9.14 o 
   2  12   2        0.64       17.46      6.32 o 
   3  12   2      470.02      492.87     14.31 o 
   4  12   2       49.67       51.04      7.03 o 
   5  12   2        6.75        1.42      5.99 o 
   6  12   2        7.83       11.44      6.42 o 
   7  12   2        0.00       -1.83      6.27 o 
   8  12   2       14.52       22.63      7.24 o 
  -6  13   2        0.03       -0.54      7.62 o 
  -5  13   2       19.51       25.01      7.80 o 
  -4  13   2       15.61        5.63      7.17 o 
  -3  13   2        3.36       -1.68      5.54 o 
  -2  13   2        2.41       -1.78      5.56 o 
  -1  13   2      196.78      236.39     10.38 o 
   0  13   2        1.12       -5.29      6.33 o 
   1  13   2       28.83       28.84      7.26 o 
   2  13   2       31.56       34.90      7.37 o 
   3  13   2       43.65       43.21      7.66 o 
   4  13   2       38.92       38.10      7.72 o 
   5  13   2        5.91       15.00      7.42 o 
   6  13   2        0.48        4.04      7.21 o 
  -3  14   2       30.26       35.60      9.99 o 
  -2  14   2        0.37       -8.43      8.69 o 
  -1  14   2      123.55      127.36     10.94 o 
   0  14   2       19.78       16.76      7.75 o 
   1  14   2       41.05       51.16      8.57 o 
   2  14   2       50.51       67.80      8.36 o 
 -15   0   3       18.33       26.22     11.08 o 
 -13   0   3      549.58      513.20     18.52 o 
 -11   0   3     3375.72     3475.24     63.44 o 
  -9   0   3     3407.36     3303.99     46.58 o 
  -7   0   3    12591.03    12372.05     99.33 o 
  -5   0   3     3781.35     3824.28     28.69 o 
  -3   0   3     5675.12     6681.79     47.88 o 
  -1   0   3       19.39       36.61      1.30 o 
   1   0   3     8523.22     8891.89     68.93 o 
   3   0   3        4.96        7.64      1.28 o 
   5   0   3     4759.72     4698.05     33.51 o 
   7   0   3      134.93      189.82      6.88 o 
   9   0   3        3.86        0.99      4.48 o 
  11   0   3       98.88      111.61      9.55 o 
  13   0   3        2.82        0.83     10.02 o 
 -15   1   3       13.53       27.70     12.34 o 
 -14   1   3       24.17       59.96      7.80 o 
 -13   1   3       42.34       61.12      6.92 o 
 -12   1   3      166.72      229.35     17.36 o 
 -11   1   3     2901.20     3042.13     51.54 o 
 -10   1   3      877.32      835.31     11.11 o 
  -9   1   3     1192.68     1259.77     13.15 o 
  -8   1   3     1313.84     1315.15     12.06 o 
  -7   1   3     1173.79     1262.24     12.59 o 
  -6   1   3     1776.26     1959.27     16.63 o 
  -5   1   3     1432.84     1464.15      9.78 o 
  -4   1   3      242.34      264.98      3.21 o 
  -3   1   3    20445.22    21089.36    106.01 o 
  -2   1   3      688.93      880.08      5.91 o 
  -1   1   3    13038.25    13171.29     70.81 o 
   0   1   3     7850.82     8203.81     45.94 o 
   1   1   3    27203.52    26442.78    167.70 o 
   2   1   3     1475.11     1451.44      8.30 o 
   3   1   3     1154.48      919.70      6.10 o 
   4   1   3      178.56      239.88      3.21 o 
   5   1   3       60.22       46.37      1.93 o 
   6   1   3       88.20       98.99      3.10 o 
   7   1   3       18.67       22.32      2.22 o 
   8   1   3        0.04       -2.09      2.09 o 
   9   1   3        1.99       -2.98      2.98 o 
  10   1   3       94.78       88.12      3.90 o 
  11   1   3        0.25       -4.58      4.58 o 
  12   1   3       47.03       43.36      6.74 o 
  13   1   3      294.63      284.36     14.99 o 
  14   1   3        0.30       -4.16      7.77 o 
 -15   2   3        0.80       -9.10      9.17 o 
 -14   2   3       41.33       33.65      7.04 o 
 -13   2   3        2.45       -5.88      5.88 o 
 -12   2   3        5.15        6.88      4.80 o 
 -11   2   3      152.71      159.48      6.43 o 
 -10   2   3        0.10       -3.78      3.78 o 
  -9   2   3       97.68       84.76      4.10 o 
  -8   2   3      206.59      213.06      5.21 o 
  -7   2   3      107.51       91.09      3.92 o 
  -6   2   3      278.30      292.79      5.60 o 
  -5   2   3        0.03        0.16      1.29 o 
  -4   2   3      143.84      153.09      2.57 o 
  -3   2   3      469.32      456.95      4.08 o 
  -2   2   3     2186.28     2567.14     13.93 o 
  -1   2   3     6028.55     5887.22     29.13 o 
   0   2   3     9369.17     9860.99     49.88 o 
   1   2   3    30982.02    31774.64    178.22 o 
   2   2   3     4084.15     4126.56     20.46 o 
   3   2   3       28.59       34.81      2.02 o 
   4   2   3        1.85        2.20      1.02 o 
   5   2   3      246.51      255.36      3.48 o 
   6   2   3      170.28      146.79      3.20 o 
   7   2   3      145.44      135.37      3.69 o 
   8   2   3       68.28       68.02      3.44 o 
   9   2   3        0.01       -0.75      2.67 o 
  10   2   3        0.93       -1.79      3.49 o 
  11   2   3       31.70       20.63      5.35 o 
  12   2   3        1.46       -1.26      5.93 o 
  13   2   3       63.90       53.80      8.02 o 
  14   2   3        0.77       -4.24      8.27 o 
 -15   3   3        8.96        7.69      8.97 o 
 -14   3   3       12.49       12.38      8.13 o 
 -13   3   3       20.81        7.54      6.69 o 
 -12   3   3      305.88      291.17      8.70 o 
 -11   3   3      108.27       94.06      5.85 o 
 -10   3   3      377.36      359.31      7.73 o 
  -9   3   3       81.96       90.12      4.06 o 
  -8   3   3     1243.75     1157.20     11.41 o 
  -7   3   3       11.71       16.06      2.39 o 
  -6   3   3       62.11       85.71      2.51 o 
  -5   3   3        3.77        5.21      1.46 o 
  -4   3   3      167.97      214.23      3.10 o 
  -3   3   3       76.81       84.19      2.09 o 
  -2   3   3     1650.52     1471.78      8.72 o 
  -1   3   3       52.32       62.88      1.61 o 
   0   3   3      440.22      524.64      3.77 o 
   1   3   3      151.78      120.18      2.05 o 
   2   3   3    37824.96    37898.34    197.56 o 
   3   3   3     2368.71     2514.82     14.46 o 
   4   3   3     1671.48     1587.22     10.16 o 
   5   3   3       21.91       19.02      1.53 o 
   6   3   3      361.82      364.27      4.78 o 
   7   3   3      853.16      843.42      8.79 o 
   8   3   3        5.57        5.33      2.62 o 
   9   3   3        8.85       30.30      3.76 o 
  10   3   3      429.66      443.07      9.63 o 
  11   3   3       55.97       41.84      5.69 o 
  12   3   3      298.43      340.67     12.00 o 
  13   3   3        6.39        5.79      6.64 o 
  14   3   3        1.11       -7.51      7.51 o 
 -15   4   3        0.00       -0.27     11.53 o 
 -14   4   3        9.95        8.22      7.32 o 
 -13   4   3       20.25       16.12      6.97 o 
 -12   4   3        2.14       -1.93      5.79 o 
 -11   4   3        8.55       -1.97      4.34 o 
 -10   4   3      198.48      160.16      7.25 o 
  -9   4   3      255.42      254.78      7.83 o 
  -8   4   3      122.62      133.21      4.93 o 
  -7   4   3       11.76       10.35      2.45 o 
  -6   4   3      618.93      738.41      8.07 o 
  -5   4   3      699.25      609.87      5.88 o 
  -4   4   3       27.51       35.17      1.80 o 
  -3   4   3       65.96       70.26      2.02 o 
  -2   4   3        4.69        1.06      1.09 o 
  -1   4   3      922.46      882.93      5.84 o 
   0   4   3       67.49       61.84      1.74 o 
   1   4   3     1547.55     1729.16      9.79 o 
   2   4   3      772.41      890.30      6.13 o 
   3   4   3       28.33       43.32      1.66 o 
   4   4   3       85.11       74.17      2.11 o 
   5   4   3        3.17       -1.50      1.50 o 
   6   4   3       39.86       42.46      2.22 o 
   7   4   3      431.76      442.03      5.82 o 
   8   4   3       25.60       23.49      3.21 o 
   9   4   3      137.93      147.08      6.20 o 
  10   4   3       25.30       33.39      5.42 o 
  11   4   3        2.76        3.24      5.63 o 
  12   4   3      120.46      109.60      8.16 o 
  13   4   3        1.57        1.87      6.53 o 
  14   4   3       26.80        8.80      7.89 o 
 -14   5   3        9.37       -3.61      7.90 o 
 -13   5   3       29.46       38.33      7.83 o 
 -12   5   3      170.66      190.36      9.73 o 
 -11   5   3      139.04      130.81      7.26 o 
 -10   5   3        2.13        9.36      4.13 o 
  -9   5   3      675.43      734.53     12.72 o 
  -8   5   3       58.35       68.88      4.36 o 
  -7   5   3      117.79      159.30      5.77 o 
  -6   5   3       90.08      103.93      4.04 o 
  -5   5   3      696.71      738.06      7.73 o 
  -4   5   3      361.89      442.75      4.59 o 
  -3   5   3      125.05      144.02      2.93 o 
  -2   5   3      162.69      242.67      3.35 o 
  -1   5   3     2646.95     2393.85     13.40 o 
   0   5   3     1111.45     1165.66      7.66 o 
   1   5   3      163.66      114.80      2.36 o 
   2   5   3     6746.74     7398.37     36.30 o 
   3   5   3      674.63      615.58      5.26 o 
   4   5   3     2708.53     2769.49     16.56 o 
   5   5   3     1244.36     1352.97      9.84 o 
   6   5   3       22.57       15.75      2.25 o 
   7   5   3        7.40        2.84      2.48 o 
   8   5   3       33.89       24.58      2.85 o 
   9   5   3       74.88       64.76      5.10 o 
  10   5   3        0.80        3.08      4.83 o 
  11   5   3       34.62       35.16      6.37 o 
  12   5   3      163.59      172.99      9.70 o 
  13   5   3      135.73      158.77      9.55 o 
 -14   6   3       51.16       46.14      9.68 o 
 -13   6   3        0.27        6.26      7.49 o 
 -12   6   3      256.22      257.23     11.06 o 
 -11   6   3       94.80      105.54      6.82 o 
 -10   6   3       24.51       18.76      5.03 o 
  -9   6   3       16.86       27.04      4.19 o 
  -8   6   3     2350.71     2331.77     27.67 o 
  -7   6   3       94.46      100.49      5.23 o 
  -6   6   3     2862.23     2843.69     22.70 o 
  -5   6   3       13.18       16.57      2.19 o 
  -4   6   3       88.37       45.04      2.61 o 
  -3   6   3        0.09        2.49      1.54 o 
  -2   6   3      541.16      708.95      6.14 o 
  -1   6   3       60.10       68.54      2.25 o 
   0   6   3      836.84      820.70      6.34 o 
   1   6   3      152.09      188.32      2.95 o 
   2   6   3       15.30       23.52      1.76 o 
   3   6   3      269.11      277.74      3.84 o 
   4   6   3       21.60       32.40      2.25 o 
   5   6   3        7.34        6.19      2.25 o 
   6   6   3      427.54      392.02      6.15 o 
   7   6   3        7.04       -2.49      2.49 o 
   8   6   3        5.78       -2.75      2.75 o 
   9   6   3      103.69       97.55      5.48 o 
  10   6   3       65.80       68.57      6.49 o 
  11   6   3       10.55        0.82      5.94 o 
  12   6   3        4.36       -8.23      8.23 o 
  13   6   3        6.98       -7.01      7.01 o 
 -13   7   3       98.99      103.25     12.19 o 
 -12   7   3        6.35        7.02      6.87 o 
 -11   7   3       22.09       40.42      6.93 o 
 -10   7   3       22.81       19.43      5.31 o 
  -9   7   3       91.72       83.11      8.15 o 
  -8   7   3        9.55       11.70      3.60 o 
  -7   7   3       96.62       82.35      4.69 o 
  -6   7   3       13.62        4.58      3.54 o 
  -5   7   3        3.62       -3.49      3.49 o 
  -4   7   3      465.39      460.72      6.71 o 
  -3   7   3      315.85      309.94      4.89 o 
  -2   7   3       28.33       30.66      2.34 o 
  -1   7   3     1082.40     1098.75      9.51 o 
   0   7   3        0.08        0.08      1.78 o 
   1   7   3       63.47       51.15      2.83 o 
   2   7   3        2.10       -1.71      1.71 o 
   3   7   3     1006.45      979.10      8.89 o 
   4   7   3      126.32      112.28      3.63 o 
   5   7   3      411.11      429.26      6.42 o 
   6   7   3        0.12       -2.64      2.64 o 
   7   7   3      217.00      206.60      5.52 o 
   8   7   3       71.32       82.31      4.74 o 
   9   7   3      107.10      123.39     10.93 o 
  10   7   3       27.62       47.12      7.12 o 
  11   7   3      118.77      108.95     12.93 o 
  12   7   3        8.56       12.14      7.71 o 
 -13   8   3        0.18       -6.39      8.79 o 
 -12   8   3       30.21       23.57      8.97 o 
 -11   8   3       97.45       85.58      8.47 o 
 -10   8   3        0.01       -5.44      5.44 o 
  -9   8   3        2.85       -3.52      4.97 o 
  -8   8   3      189.33      186.93      7.98 o 
  -7   8   3       75.80      107.06      6.23 o 
  -6   8   3      578.84      536.61     10.25 o 
  -5   8   3      361.42      339.18      8.86 o 
  -4   8   3      835.11      805.48     11.19 o 
  -3   8   3     1416.85     1416.35     13.81 o 
  -2   8   3        0.38       -2.01      2.18 o 
  -1   8   3      343.22      335.63      5.99 o 
   0   8   3      412.42      425.18      6.50 o 
   1   8   3      478.59      490.18      6.68 o 
   2   8   3        9.20        7.23      1.98 o 
   3   8   3       14.86       10.84      3.14 o 
   4   8   3       24.91       27.42      3.67 o 
   5   8   3     1018.26     1073.88     12.42 o 
   6   8   3       93.54       87.85      4.66 o 
   7   8   3      267.35      296.76      8.21 o 
   8   8   3      322.16      335.00     10.83 o 
   9   8   3        5.50        9.19      6.31 o 
  10   8   3       97.15      103.81      8.88 o 
  11   8   3       71.48       75.98      8.65 o 
  12   8   3       58.32       64.33      9.08 o 
 -12   9   3       16.60       15.39     10.88 o 
 -11   9   3        8.00        4.27      8.11 o 
 -10   9   3       55.74       57.46      7.10 o 
  -9   9   3       30.49       21.26      5.61 o 
  -8   9   3      254.63      239.03      8.49 o 
  -7   9   3      112.25      111.79      6.49 o 
  -6   9   3       42.32       49.58      5.30 o 
  -5   9   3      236.95      227.89      7.84 o 
  -4   9   3      296.86      307.01      8.55 o 
  -3   9   3      379.11      378.19      8.01 o 
  -2   9   3     1169.47     1142.15     11.73 o 
  -1   9   3     2477.02     2501.86     19.98 o 
   0   9   3      793.34      748.79      9.23 o 
   1   9   3      100.11      107.51      4.26 o 
   2   9   3      151.77      133.83      4.87 o 
   3   9   3        9.17        1.86      3.55 o 
   4   9   3        5.57        1.51      3.47 o 
   5   9   3      454.15      448.12      9.17 o 
   6   9   3      648.87      646.77     10.81 o 
   7   9   3       34.77       46.58      6.23 o 
   8   9   3        0.20       -5.21      5.38 o 
   9   9   3      162.94      174.76      9.10 o 
  10   9   3       52.89       63.15      7.79 o 
  11   9   3       94.12      115.11     13.15 o 
 -11  10   3       46.62       24.16      9.37 o 
 -10  10   3        7.36       -6.02      7.82 o 
  -9  10   3       12.40        6.33      6.34 o 
  -8  10   3       62.07       69.27      6.55 o 
  -7  10   3        5.35       -4.70      4.70 o 
  -6  10   3        0.03        9.55      4.97 o 
  -5  10   3      600.18      602.11     11.61 o 
  -4  10   3        2.08        6.00      4.74 o 
  -3  10   3     1187.01     1113.76     15.40 o 
  -2  10   3      329.83      325.10      8.47 o 
  -1  10   3        2.00        0.88      3.16 o 
   0  10   3      312.05      290.54      7.09 o 
   1  10   3        0.01       -1.94      3.33 o 
   2  10   3      133.30      128.10      5.40 o 
   3  10   3      343.39      382.27      8.78 o 
   4  10   3      567.63      532.13     10.51 o 
   5  10   3      292.13      311.19     10.60 o 
   6  10   3       18.24       10.09      5.17 o 
   7  10   3       72.43       84.30      7.87 o 
   8  10   3      172.56      164.78      9.06 o 
   9  10   3      274.97      311.01     17.49 o 
  10  10   3        0.03       -0.99      7.36 o 
 -10  11   3      105.68      115.13     11.04 o 
  -9  11   3        5.51       -0.30      8.62 o 
  -8  11   3        0.12       -6.49      6.49 o 
  -7  11   3        8.86        2.33      5.37 o 
  -6  11   3       19.34        8.11      5.69 o 
  -5  11   3        0.17       -4.68      4.68 o 
  -4  11   3       79.28       47.03      6.00 o 
  -3  11   3      141.09      128.37      7.24 o 
  -2  11   3       10.55       -1.87      4.92 o 
  -1  11   3        2.28       -4.34      4.34 o 
   0  11   3       87.96       93.56      5.64 o 
   1  11   3       45.52       26.75      4.53 o 
   2  11   3       29.83       25.19      4.79 o 
   3  11   3       19.39        7.38      5.24 o 
   4  11   3       85.52       85.53      7.06 o 
   5  11   3        1.05       -3.28      7.44 o 
   6  11   3       16.21        2.64      5.50 o 
   7  11   3        0.11       -5.95      5.95 o 
   8  11   3        5.79        4.60      6.09 o 
   9  11   3       35.92       33.63      7.43 o 
  -8  12   3      157.51      183.98     10.99 o 
  -7  12   3        0.02       16.79      7.24 o 
  -6  12   3      483.96      517.81     13.00 o 
  -5  12   3       62.23       79.98      6.91 o 
  -4  12   3      213.47      216.70     10.54 o 
  -3  12   3       13.23       24.45      5.84 o 
  -2  12   3      140.63      149.71      7.91 o 
  -1  12   3        0.65       11.96      5.50 o 
   0  12   3      156.13      190.55      8.34 o 
   1  12   3      202.78      237.39     10.59 o 
   2  12   3       88.96       92.99      8.17 o 
   3  12   3      119.66      149.19      9.34 o 
   4  12   3       85.51      112.71      8.79 o 
   5  12   3        4.50       14.06      7.33 o 
   6  12   3      269.72      316.84     18.44 o 
   7  12   3       43.41       57.02      7.61 o 
  -6  13   3        1.56        6.16      7.57 o 
  -5  13   3       55.16       53.65      9.11 o 
  -4  13   3        4.91       -3.47      6.29 o 
  -3  13   3        3.58       -4.08      6.15 o 
  -2  13   3       12.71       -6.66      6.66 o 
  -1  13   3        7.09       -6.73      6.73 o 
   0  13   3       22.42        4.03      6.99 o 
   1  13   3       19.14       -1.31      6.66 o 
   2  13   3       26.10       17.00      7.44 o 
   3  13   3        0.51       -6.61      6.93 o 
   4  13   3       55.08       48.71      8.25 o 
   5  13   3       61.57       63.33      8.31 o 
  -3  14   3       18.96       38.31      9.99 o 
  -2  14   3        8.82       17.81      8.44 o 
  -1  14   3       27.00       35.24      7.84 o 
   0  14   3       21.61       14.70      7.69 o 
   1  14   3        9.89        4.36      6.88 o 
   2  14   3       18.50        8.82      7.40 o 
 -14   0   4     1173.23     1254.06     55.14 o 
 -12   0   4      362.61      360.31     12.78 o 
 -10   0   4     2560.80     2435.99     36.83 o 
  -8   0   4       32.63       35.82      5.03 o 
  -6   0   4     2822.57     3537.95     27.63 o 
  -4   0   4      136.18      215.70      4.09 o 
  -2   0   4       94.53       22.70      1.70 o 
   0   0   4     5180.60     5385.09     45.89 o 
   2   0   4      423.84      368.34      4.13 o 
   4   0   4       51.54       70.95      2.28 o 
   6   0   4      103.75       86.47      2.43 o 
   8   0   4      545.10      584.97     10.72 o 
  10   0   4       14.45       27.01      5.83 o 
  12   0   4        2.89       -8.07      8.07 o 
  14   0   4        8.57       -8.45     11.63 o 
 -15   1   4        4.09       21.26     12.25 o 
 -14   1   4      389.36      484.31     19.34 o 
 -13   1   4      236.02      213.70      8.81 o 
 -12   1   4      205.56      253.10      8.45 o 
 -11   1   4     1083.95     1187.32     30.47 o 
 -10   1   4      184.17      230.07     12.58 o 
  -9   1   4      798.79      829.99     15.65 o 
  -8   1   4      496.57      496.86     10.20 o 
  -7   1   4     1197.15     1328.24     10.08 o 
  -6   1   4    14645.24    15381.75     78.26 o 
  -5   1   4      569.23      512.76      5.12 o 
  -4   1   4     2020.34     1989.22     12.22 o 
  -3   1   4     1862.87     1787.14     11.35 o 
  -2   1   4     7343.27     6999.24     38.74 o 
  -1   1   4      565.19      668.01      4.64 o 
   0   1   4       39.45       99.09      1.21 o 
   1   1   4      413.24      484.99      4.09 o 
   2   1   4     2028.11     2081.11     11.32 o 
   3   1   4        2.36       12.11      1.00 o 
   4   1   4        0.05       -0.96      0.96 o 
   5   1   4        0.99       -1.38      1.38 o 
   6   1   4       30.21       53.61      2.33 o 
   7   1   4       63.26       65.61      2.95 o 
   8   1   4       43.74       35.63      2.69 o 
   9   1   4       28.10       27.71      3.06 o 
  10   1   4     1479.21     1494.54     14.40 o 
  11   1   4        2.29       -1.88      4.87 o 
  12   1   4       53.16       41.44      7.35 o 
  13   1   4       40.31       39.26      8.15 o 
  14   1   4        0.58       -7.82      7.82 o 
 -15   2   4       62.65       82.95     12.47 o 
 -14   2   4       45.50       62.14      8.21 o 
 -13   2   4        1.46       -5.26      6.51 o 
 -12   2   4       38.00       31.87      4.91 o 
 -11   2   4      181.33      206.38      9.56 o 
 -10   2   4       13.43        2.83      3.69 o 
  -9   2   4       11.26        5.23      3.22 o 
  -8   2   4       39.68       24.22      2.93 o 
  -7   2   4        0.97       -1.93      1.93 o 
  -6   2   4      123.90      170.35      4.05 o 
  -5   2   4        1.53       20.29      4.32 o 
  -4   2   4     1085.22     1252.64      8.31 o 
  -3   2   4     1700.00     1581.24      9.97 o 
  -2   2   4     1357.07     1688.15     10.30 o 
  -1   2   4      774.68      803.92      5.12 o 
   0   2   4     4946.83     4983.12     24.72 o 
   1   2   4     2329.21     2307.17     13.19 o 
   2   2   4      106.39      118.38      1.59 o 
   3   2   4       34.78       38.04      1.28 o 
   4   2   4      493.46      511.17      4.19 o 
   5   2   4      974.11      913.70      6.97 o 
   6   2   4      686.37      711.39      6.87 o 
   7   2   4        0.02       -1.95      1.95 o 
   8   2   4        0.39       -2.41      2.41 o 
   9   2   4       37.02       23.40      3.22 o 
  10   2   4       60.90       68.87      5.08 o 
  11   2   4        7.26       -4.11      5.08 o 
  12   2   4       34.58       21.65      6.59 o 
  13   2   4        0.31       -7.78      7.78 o 
  14   2   4        3.17       -7.90      7.90 o 
 -15   3   4       28.63       20.73      8.10 o 
 -14   3   4       17.12       -0.02      7.27 o 
 -13   3   4       93.23       99.54      9.10 o 
 -12   3   4        8.75        6.00      5.32 o 
 -11   3   4       70.99       68.06      5.50 o 
 -10   3   4      160.26      140.23      6.08 o 
  -9   3   4      179.55      163.65      5.74 o 
  -8   3   4      717.11      697.06      8.88 o 
  -7   3   4      231.59      200.25      4.54 o 
  -6   3   4      674.47      730.87      6.43 o 
  -5   3   4      448.77      372.29      4.36 o 
  -4   3   4      368.20      353.10      4.15 o 
  -3   3   4      408.79      318.41      3.67 o 
  -2   3   4      481.65      521.73      4.33 o 
  -1   3   4    18912.61    19915.95     97.06 o 
   0   3   4     2911.71     2918.49     15.72 o 
   1   3   4      108.27      156.85      2.34 o 
   2   3   4      184.25      198.17      2.39 o 
   3   3   4      902.49      940.96      6.31 o 
   4   3   4     1048.46     1232.81      7.97 o 
   5   3   4        3.01       -1.37      1.37 o 
   6   3   4       69.51       68.03      2.75 o 
   7   3   4     1178.02     1190.15     10.33 o 
   8   3   4       19.83       24.54      3.00 o 
   9   3   4     1305.48     1298.38     13.65 o 
  10   3   4      332.34      350.07      9.58 o 
  11   3   4        0.06       -0.25      5.04 o 
  12   3   4      166.40      174.63     11.51 o 
  13   3   4       24.38       13.03      7.11 o 
  14   3   4       16.58        5.19      7.74 o 
 -15   4   4       83.98       86.43     13.89 o 
 -14   4   4        2.23        5.88      8.65 o 
 -13   4   4       71.61       80.57      8.17 o 
 -12   4   4        2.27       -2.81      5.05 o 
 -11   4   4       48.34       50.96      5.46 o 
 -10   4   4       15.06        4.28      4.47 o 
  -9   4   4        0.15       -0.79      3.38 o 
  -8   4   4      431.53      400.65      7.64 o 
  -7   4   4      461.98      493.68      7.34 o 
  -6   4   4     1042.63     1107.09     10.42 o 
  -5   4   4     1061.41     1065.83      8.20 o 
  -4   4   4      840.42      817.82      6.70 o 
  -3   4   4      321.48      370.97      3.97 o 
  -2   4   4      106.07      130.18      2.42 o 
  -1   4   4      339.92      378.48      3.68 o 
   0   4   4     2890.33     3134.07     16.17 o 
   1   4   4       89.00      102.90      2.11 o 
   2   4   4      204.12      185.79      3.70 o 
   3   4   4     1449.37     1516.34      9.46 o 
   4   4   4      808.75      824.91      6.56 o 
   5   4   4       42.39       49.65      2.28 o 
   6   4   4     2053.98     1967.98     13.47 o 
   7   4   4      299.96      272.55      5.55 o 
   8   4   4        0.35       -3.04      3.04 o 
   9   4   4       23.64       16.06      3.83 o 
  10   4   4        0.48        4.25      4.84 o 
  11   4   4        2.96       -3.43      5.31 o 
  12   4   4        9.80       -4.29      5.82 o 
  13   4   4        1.42       -6.49      6.49 o 
  14   4   4        5.26       -7.12      7.12 o 
 -14   5   4       14.95       13.94      9.48 o 
 -13   5   4       14.66       17.12      7.00 o 
 -12   5   4      276.25      285.02     11.40 o 
 -11   5   4        1.06       14.70      4.86 o 
 -10   5   4        0.07       -4.01      4.01 o 
  -9   5   4      707.18      667.02     11.34 o 
  -8   5   4      100.21       92.02      4.87 o 
  -7   5   4       93.71       70.22      4.07 o 
  -6   5   4       63.51       50.67      3.22 o 
  -5   5   4      100.30       69.08      3.54 o 
  -4   5   4      110.53       86.85      2.64 o 
  -3   5   4        9.05        0.86      1.57 o 
  -2   5   4      610.85      517.06      4.73 o 
  -1   5   4     2702.60     3099.85     16.36 o 
   0   5   4       29.59       67.56      2.01 o 
   1   5   4     3171.80     3353.23     17.98 o 
   2   5   4     6390.42     6586.73     33.62 o 
   3   5   4        1.31        2.83      1.39 o 
   4   5   4       12.41       12.23      1.75 o 
   5   5   4        8.06        9.25      1.84 o 
   6   5   4      205.09      192.05      3.97 o 
   7   5   4      268.48      233.35      5.04 o 
   8   5   4      431.49      435.23      8.56 o 
   9   5   4      259.27      277.87      8.62 o 
  10   5   4      313.83      347.80     10.83 o 
  11   5   4       14.62       20.58      6.05 o 
  12   5   4       36.38       41.14      7.04 o 
  13   5   4        0.02       -7.27      7.27 o 
 -14   6   4       54.10       59.43      9.42 o 
 -13   6   4        0.23       -7.31      7.31 o 
 -12   6   4        1.93       23.98      6.61 o 
 -11   6   4      378.16      356.12     11.31 o 
 -10   6   4       95.10      102.59      6.55 o 
  -9   6   4      339.36      326.40      9.87 o 
  -8   6   4       80.20       91.32      6.10 o 
  -7   6   4      612.66      568.72     10.41 o 
  -6   6   4        1.25        4.74      2.56 o 
  -5   6   4        4.21       13.74      2.45 o 
  -4   6   4     1038.72      983.16      9.76 o 
  -3   6   4       34.93       22.04      2.24 o 
  -2   6   4      530.43      590.85      5.68 o 
  -1   6   4       58.19       58.71      2.17 o 
   0   6   4      410.39      428.31      4.40 o 
   1   6   4     1302.77     1313.24      8.84 o 
   2   6   4        1.03        0.58      1.53 o 
   3   6   4      532.01      541.62      5.51 o 
   4   6   4        1.91       -1.62      1.62 o 
   5   6   4       52.25       49.83      2.63 o 
   6   6   4       12.42        6.75      2.60 o 
   7   6   4       46.67       25.37      3.11 o 
   8   6   4      118.10      115.09      4.32 o 
   9   6   4       53.62       42.17      5.61 o 
  10   6   4      185.31      189.56      9.97 o 
  11   6   4        0.54       -4.96      5.64 o 
  12   6   4       51.94       50.27      7.85 o 
  13   6   4        2.10       -2.08      7.81 o 
 -13   7   4        7.70       -7.17     14.37 o 
 -12   7   4        0.23        7.69      6.96 o 
 -11   7   4        3.55        3.49      5.47 o 
 -10   7   4       74.60       70.12      6.43 o 
  -9   7   4      323.29      279.82     10.16 o 
  -8   7   4       38.67       36.01      4.51 o 
  -7   7   4      192.98      180.14      6.51 o 
  -6   7   4      132.13      126.59      4.97 o 
  -5   7   4       20.06       12.17      2.19 o 
  -4   7   4      633.54      599.29      7.01 o 
  -3   7   4       16.13       26.53      2.50 o 
  -2   7   4        2.26       -1.32      1.97 o 
  -1   7   4      249.73      225.90      4.66 o 
   0   7   4     1167.81     1115.74     10.31 o 
   1   7   4      733.86      679.55      7.17 o 
   2   7   4       20.74       21.01      2.52 o 
   3   7   4       85.68       64.84      3.04 o 
   4   7   4       21.48       27.70      3.23 o 
   5   7   4        2.86        0.50      2.53 o 
   6   7   4       11.41        0.44      2.65 o 
   7   7   4       94.99      103.41      4.10 o 
   8   7   4      931.91      947.91     14.59 o 
   9   7   4       11.93       27.25      5.67 o 
  10   7   4      199.36      230.75     13.24 o 
  11   7   4      160.13      155.15     10.18 o 
  12   7   4       43.90       45.77      7.88 o 
 -13   8   4        6.40      -10.21     11.15 o 
 -12   8   4       13.80        9.20      8.07 o 
 -11   8   4        4.57       -5.83      5.83 o 
 -10   8   4        1.41       -1.17      4.79 o 
  -9   8   4      162.79      140.19      7.71 o 
  -8   8   4       37.31       24.39      5.34 o 
  -7   8   4      934.15      927.72     13.61 o 
  -6   8   4      445.19      469.19      9.48 o 
  -5   8   4       39.86       21.28      4.43 o 
  -4   8   4       27.85       20.72      3.83 o 
  -3   8   4      473.89      423.54      6.70 o 
  -2   8   4      101.46       99.11      3.95 o 
  -1   8   4      237.74      256.98      5.49 o 
   0   8   4      431.04      447.99      6.69 o 
   1   8   4        5.11        6.22      2.35 o 
   2   8   4     1178.46     1216.39     11.26 o 
   3   8   4      132.60      133.02      4.12 o 
   4   8   4     1069.33     1079.33     14.76 o 
   5   8   4     1274.99     1237.07     14.59 o 
   6   8   4      175.09      152.56      5.03 o 
   7   8   4      234.48      242.74     10.45 o 
   8   8   4       14.01       14.88      5.74 o 
   9   8   4       23.60       24.43      5.83 o 
  10   8   4       14.81       14.46      6.61 o 
  11   8   4       65.01       82.66     13.71 o 
 -12   9   4       22.90       26.80     10.05 o 
 -11   9   4       96.11       79.69     10.63 o 
 -10   9   4        2.19       -2.97      5.30 o 
  -9   9   4        5.02       -5.37      5.37 o 
  -8   9   4       82.71       92.05      6.92 o 
  -7   9   4       84.99       81.78      6.17 o 
  -6   9   4      567.05      591.80     11.53 o 
  -5   9   4      365.09      380.19      9.38 o 
  -4   9   4     1404.88     1428.64     17.91 o 
  -3   9   4      755.50      725.26     10.61 o 
  -2   9   4        0.87        2.47      2.69 o 
  -1   9   4        0.16        5.19      2.80 o 
   0   9   4       93.24       75.14      3.88 o 
   1   9   4       73.57       80.81      7.71 o 
   2   9   4      517.17      486.09      7.69 o 
   3   9   4      689.57      669.36      9.58 o 
   4   9   4       40.32       41.40      3.88 o 
   5   9   4      125.58      138.61      6.95 o 
   6   9   4       45.06       38.48      5.49 o 
   7   9   4        3.39        1.39      5.16 o 
   8   9   4       57.27       43.97      6.23 o 
   9   9   4      368.51      412.93     14.38 o 
  10   9   4       62.94       52.94      7.96 o 
  11   9   4       47.69       46.94      8.66 o 
 -11  10   4       14.07       12.72      7.85 o 
 -10  10   4        8.40       -7.61      7.61 o 
  -9  10   4        9.04        2.13      6.21 o 
  -8  10   4       74.48       83.25      6.95 o 
  -7  10   4       74.52       79.45      6.80 o 
  -6  10   4     1058.63     1073.14     22.21 o 
  -5  10   4       59.47       73.35      6.26 o 
  -4  10   4       22.93       16.87      5.32 o 
  -3  10   4       29.11       12.47      4.87 o 
  -2  10   4      328.22      283.24      6.76 o 
  -1  10   4      513.46      464.79      8.29 o 
   0  10   4       31.43       17.98      3.74 o 
   1  10   4      125.83      109.93      5.28 o 
   2  10   4      373.59      350.61      8.45 o 
   3  10   4       28.00       33.33      4.64 o 
   4  10   4      104.09      105.93      6.98 o 
   5  10   4      172.70      160.91      8.57 o 
   6  10   4      140.40      182.77      8.77 o 
   7  10   4        0.47       -0.45      5.55 o 
   8  10   4       58.43       67.35      7.33 o 
   9  10   4       82.42       70.11      7.57 o 
  10  10   4        0.68       -6.13      6.76 o 
 -10  11   4       27.17       31.20      9.41 o 
  -9  11   4       76.25       91.25      9.54 o 
  -8  11   4      103.55       96.32      7.77 o 
  -7  11   4      129.77      135.87      8.34 o 
  -6  11   4       29.97       29.55      6.15 o 
  -5  11   4      116.82      121.89      7.44 o 
  -4  11   4       20.28        9.97      4.92 o 
  -3  11   4        8.01        1.05      4.79 o 
  -2  11   4       51.27       51.67      5.72 o 
  -1  11   4      117.84      108.54      6.71 o 
   0  11   4        7.19        1.69      4.03 o 
   1  11   4       38.78       23.81      4.67 o 
   2  11   4        0.60       -4.70      4.70 o 
   3  11   4       41.72       38.22      6.15 o 
   4  11   4        6.60       -2.74      5.34 o 
   5  11   4       84.39       81.49      7.08 o 
   6  11   4       17.24        8.77      5.93 o 
   7  11   4       25.17        9.43      6.17 o 
   8  11   4        4.89       -5.68      5.68 o 
  -8  12   4       14.16       26.14      7.58 o 
  -7  12   4        4.08        2.76      6.81 o 
  -6  12   4        0.81       -0.97      5.90 o 
  -5  12   4       30.25       32.66      6.17 o 
  -4  12   4       31.00       31.66      5.96 o 
  -3  12   4        0.06       -1.12      4.77 o 
  -2  12   4      123.62      118.69      7.25 o 
  -1  12   4      118.79      102.66      7.71 o 
   0  12   4       27.76       27.74      6.62 o 
   1  12   4      337.21      378.56     12.94 o 
   2  12   4        2.83       20.20      6.51 o 
   3  12   4      267.22      326.86     11.56 o 
   4  12   4       65.17       77.20      7.18 o 
   5  12   4      216.01      237.90     10.48 o 
   6  12   4      108.55      125.77      9.82 o 
   7  12   4       12.48       28.39      6.86 o 
  -6  13   4        3.06       -8.26      9.01 o 
  -5  13   4        2.29       -5.97      7.15 o 
  -4  13   4       11.22       13.45      6.56 o 
  -3  13   4       10.17       -6.29      6.75 o 
  -2  13   4       45.06       35.42      7.63 o 
  -1  13   4        3.36       -6.51      6.51 o 
   0  13   4        4.63       -6.53      6.53 o 
   1  13   4        0.13       -6.73      6.73 o 
   2  13   4        1.64       -4.94      6.10 o 
   3  13   4        1.67        0.02      6.09 o 
   4  13   4        2.80        2.57      6.64 o 
   5  13   4       76.31       82.27     10.35 o 
  -2  14   4       14.18       -0.18      7.49 o 
  -1  14   4        4.86        5.37      7.48 o 
   0  14   4       52.66       71.61      8.69 o 
   1  14   4       32.76       41.57      7.61 o 
 -15   0   5      108.69      165.16     16.16 o 
 -13   0   5      744.97      657.94     17.89 o 
 -11   0   5      255.27      281.00     12.63 o 
  -9   0   5       54.29       70.36      5.56 o 
  -7   0   5     1743.72     1627.87     16.00 o 
  -5   0   5     3717.44     3695.98     29.19 o 
  -3   0   5     2421.70     2217.44     18.53 o 
  -1   0   5      366.22      357.56      4.35 o 
   1   0   5        2.21        4.08      1.83 o 
   3   0   5     3190.04     2955.17     21.81 o 
   5   0   5     2899.87     3047.00     22.87 o 
   7   0   5        2.52        3.23      1.30 o 
   9   0   5      463.43      440.96     10.54 o 
  11   0   5       16.32       14.65      9.31 o 
  13   0   5       12.84        4.29     10.44 o 
 -15   1   5        0.02       23.01      8.46 o 
 -14   1   5      234.60      255.83     20.55 o 
 -13   1   5       26.64       44.34      5.51 o 
 -12   1   5      131.59      125.38      6.37 o 
 -11   1   5      115.56      130.77      7.15 o 
 -10   1   5     1003.04     1017.08     19.14 o 
  -9   1   5      578.37      630.16      9.53 o 
  -8   1   5        5.26       10.84      2.94 o 
  -7   1   5     1244.75     1195.81      9.23 o 
  -6   1   5        5.09       28.32      2.83 o 
  -5   1   5     1277.81     1204.94      8.49 o 
  -4   1   5      122.96      173.15      2.89 o 
  -3   1   5     3175.38     3098.88     18.04 o 
  -2   1   5       24.35       28.62      1.32 o 
  -1   1   5        9.75       15.92      1.06 o 
   0   1   5       96.99      126.80      1.62 o 
   1   1   5       21.20       25.85      0.78 o 
   2   1   5     3384.12     3515.56     18.09 o 
   3   1   5        1.05        9.95      0.95 o 
   4   1   5      165.30      152.88      2.34 o 
   5   1   5       75.19       98.42      2.16 o 
   6   1   5      601.70      604.26      5.95 o 
   7   1   5     1619.52     1657.47     12.95 o 
   8   1   5       34.26       31.99      2.61 o 
   9   1   5      198.38      179.86      3.95 o 
  10   1   5       54.59       68.20      5.44 o 
  11   1   5       56.50       53.72      6.59 o 
  12   1   5      150.25      120.68     11.61 o 
  13   1   5       32.34       14.92      8.64 o 
  14   1   5        1.63       -1.60      7.45 o 
 -15   2   5       67.26       97.26     10.22 o 
 -14   2   5       12.98       21.02      9.61 o 
 -13   2   5        6.12        1.38      5.06 o 
 -12   2   5        2.80        2.83      4.53 o 
 -11   2   5       19.90       31.63      5.02 o 
 -10   2   5       73.89       73.23      5.70 o 
  -9   2   5       49.13       57.98      4.11 o 
  -8   2   5      171.56      158.76      5.22 o 
  -7   2   5      292.05      251.56      4.85 o 
  -6   2   5     2599.41     2465.36     15.60 o 
  -5   2   5     2947.54     2858.09     17.18 o 
  -4   2   5      928.32      841.84      6.75 o 
  -3   2   5        3.53       -1.15      1.15 o 
  -2   2   5     1973.05     1834.58     11.20 o 
  -1   2   5      101.16      130.06      2.11 o 
   0   2   5      975.46     1065.94      7.32 o 
   1   2   5      279.93      390.33      4.54 o 
   2   2   5      516.93      477.99      4.70 o 
   3   2   5     1417.88     1558.96      9.19 o 
   4   2   5       85.45      156.15      2.31 o 
   5   2   5       10.92       13.43      1.54 o 
   6   2   5      698.45      648.29      6.61 o 
   7   2   5      188.86      171.75      4.35 o 
   8   2   5      873.07      857.23      9.35 o 
   9   2   5        4.40       -2.80      2.80 o 
  10   2   5       10.11        0.79      4.27 o 
  11   2   5       30.08       16.01      5.74 o 
  12   2   5       57.48       41.70      7.70 o 
  13   2   5        1.19       -7.59      7.59 o 
  14   2   5        0.13       -8.67      8.67 o 
 -15   3   5       16.97       22.27      8.27 o 
 -14   3   5       22.26       11.25      7.91 o 
 -13   3   5       24.86       14.49      6.70 o 
 -12   3   5       12.74        4.46      5.07 o 
 -11   3   5      304.62      281.91      9.32 o 
 -10   3   5      167.02      154.46      6.75 o 
  -9   3   5      132.32      119.41      5.49 o 
  -8   3   5       32.55       26.21      3.65 o 
  -7   3   5        0.53       -2.03      2.03 o 
  -6   3   5      218.54      215.25      3.80 o 
  -5   3   5       40.62       44.54      2.08 o 
  -4   3   5      320.62      285.04      3.81 o 
  -3   3   5       90.51       89.23      2.33 o 
  -2   3   5     1311.88     1359.88      9.04 o 
  -1   3   5      753.35      911.38      6.06 o 
   0   3   5        1.13        1.50      1.18 o 
   1   3   5      136.91      214.66      2.21 o 
   2   3   5      245.13      253.46      2.80 o 
   3   3   5        0.58        0.47      1.00 o 
   4   3   5      291.61      287.74      2.91 o 
   5   3   5       83.42      114.96      3.43 o 
   6   3   5     1440.60     1453.29     11.29 o 
   7   3   5      371.17      392.29      5.90 o 
   8   3   5       11.39       12.25      2.76 o 
   9   3   5      283.04      303.84      6.73 o 
  10   3   5      131.74      123.38      7.30 o 
  11   3   5       39.86       23.69      6.08 o 
  12   3   5        0.02       -6.11      6.11 o 
  13   3   5        0.62       -6.77      6.77 o 
 -15   4   5        5.00       18.43      9.79 o 
 -14   4   5        3.06       -1.29      7.85 o 
 -13   4   5       12.46        4.34      7.30 o 
 -12   4   5        0.00       -2.31      6.35 o 
 -11   4   5      125.44      113.82      6.38 o 
 -10   4   5       31.59        9.65      4.45 o 
  -9   4   5      252.51      296.17      8.07 o 
  -8   4   5      800.08      715.40     10.38 o 
  -7   4   5       28.23       23.87      2.95 o 
  -6   4   5      729.65      744.68      8.52 o 
  -5   4   5      903.15      874.88      7.44 o 
  -4   4   5       14.52       28.97      2.00 o 
  -3   4   5     1648.34     1856.83     11.69 o 
  -2   4   5     1584.47     1499.19      9.35 o 
  -1   4   5       16.53       15.31      1.46 o 
   0   4   5     4074.21     4481.74     23.05 o 
   1   4   5     5758.76     5777.15     28.93 o 
   2   4   5       35.62       68.80      2.74 o 
   3   4   5      524.30      498.69      3.91 o 
   4   4   5     1430.65     1370.89     10.17 o 
   5   4   5      327.84      338.00      4.06 o 
   6   4   5      930.98      871.16      7.10 o 
   7   4   5        2.75        2.09      2.41 o 
   8   4   5      447.88      422.04      7.37 o 
   9   4   5        4.05       -3.71      3.71 o 
  10   4   5       17.14       11.70      5.21 o 
  11   4   5        6.67       -5.19      5.19 o 
  12   4   5        3.10       -4.86      6.24 o 
  13   4   5        0.09       -6.55      6.55 o 
 -14   5   5      138.77      145.93     12.02 o 
 -13   5   5        2.59        3.57      6.53 o 
 -12   5   5      298.53      330.72     12.99 o 
 -11   5   5       42.07       25.17      5.27 o 
 -10   5   5        1.04       -4.29      4.29 o 
  -9   5   5       99.26      100.49      5.49 o 
  -8   5   5       45.81       41.58      4.37 o 
  -7   5   5       92.11       84.30      4.76 o 
  -6   5   5      290.89      279.79      5.89 o 
  -5   5   5      320.48      299.97      5.48 o 
  -4   5   5      857.84      922.25      7.85 o 
  -3   5   5      124.02      156.65      3.09 o 
  -2   5   5      262.27      316.40      4.22 o 
  -1   5   5     6061.56     6348.63     31.82 o 
   0   5   5       77.97       98.17      2.39 o 
   1   5   5      243.92      189.86      3.00 o 
   2   5   5      433.35      526.53      4.70 o 
   3   5   5      627.81      646.27      5.70 o 
   4   5   5       24.48       31.32      1.81 o 
   5   5   5      172.37      141.09      3.17 o 
   6   5   5       21.64       22.58      2.17 o 
   7   5   5      477.31      443.51      6.53 o 
   8   5   5      161.72      139.79      5.66 o 
   9   5   5       47.39       49.00      5.61 o 
  10   5   5        2.51       -4.70      4.92 o 
  11   5   5        5.95        0.32      5.35 o 
  12   5   5        1.48       -5.73      5.73 o 
  13   5   5        0.34       -6.94      6.94 o 
 -14   6   5       41.14       24.04      8.50 o 
 -13   6   5        1.90       -7.45      7.45 o 
 -12   6   5      322.67      331.04     12.48 o 
 -11   6   5       49.33       60.98      6.40 o 
 -10   6   5      191.21      175.84      8.06 o 
  -9   6   5      305.08      272.16      8.17 o 
  -8   6   5      450.55      465.90     10.16 o 
  -7   6   5      701.03      683.96     11.05 o 
  -6   6   5      120.38      135.90      5.13 o 
  -5   6   5      330.86      331.51      5.99 o 
  -4   6   5       11.12        9.94      2.60 o 
  -3   6   5      519.69      482.18      6.27 o 
  -2   6   5     1403.59     1370.60     10.12 o 
  -1   6   5       51.22       62.01      2.21 o 
   0   6   5       52.55       60.90      2.61 o 
   1   6   5      113.36       99.78      2.69 o 
   2   6   5     1112.72     1045.83      8.26 o 
   3   6   5        0.14       -1.53      1.53 o 
   4   6   5        0.86        4.47      2.68 o 
   5   6   5     1202.53     1206.48     10.25 o 
   6   6   5       72.42       62.42      3.28 o 
   7   6   5      210.93      189.86      4.99 o 
   8   6   5       79.17       83.53      6.73 o 
   9   6   5       22.70       17.65      5.17 o 
  10   6   5        5.35        8.38      5.50 o 
  11   6   5       49.72       32.01      7.26 o 
  12   6   5       53.71       66.78      8.56 o 
 -13   7   5       52.14       44.84      8.20 o 
 -12   7   5      217.74      200.47     12.67 o 
 -11   7   5       10.47       -4.36      6.10 o 
 -10   7   5        1.30       -5.25      5.38 o 
  -9   7   5       84.13       94.98      6.70 o 
  -8   7   5       12.47       -0.69      3.74 o 
  -7   7   5      158.24      141.49      6.59 o 
  -6   7   5       23.81       21.09      3.67 o 
  -5   7   5       83.68       80.36      3.88 o 
  -4   7   5      225.53      192.16      5.20 o 
  -3   7   5        6.58        3.52      2.42 o 
  -2   7   5     1537.73     1510.71     13.09 o 
  -1   7   5      335.20      316.10      5.38 o 
   0   7   5      372.68      326.37      5.29 o 
   1   7   5       18.44       20.72      2.28 o 
   2   7   5       87.25       82.21      6.52 o 
   3   7   5       64.80       70.55      3.04 o 
   4   7   5      857.24      809.22      8.68 o 
   5   7   5     2123.39     2118.74     18.11 o 
   6   7   5        0.09        3.35      2.60 o 
   7   7   5      307.08      339.68      9.17 o 
   8   7   5      208.02      236.79     11.01 o 
   9   7   5        9.02       19.33      6.04 o 
  10   7   5      159.66      188.05     12.49 o 
  11   7   5       89.23      100.16      8.65 o 
  12   7   5       39.98       49.29      8.13 o 
 -13   8   5        3.96       -7.63      7.63 o 
 -12   8   5      148.72      137.24      9.92 o 
 -11   8   5       32.79       14.31      6.46 o 
 -10   8   5      261.84      267.85      9.39 o 
  -9   8   5        4.39       -5.43      5.43 o 
  -8   8   5       14.19       -1.46      5.20 o 
  -7   8   5      145.49      162.19      6.38 o 
  -6   8   5       96.80       94.56      3.95 o 
  -5   8   5      404.31      362.94      6.87 o 
  -4   8   5      439.35      412.64      7.24 o 
  -3   8   5       39.34       35.91      3.00 o 
  -2   8   5       22.25       19.73      2.71 o 
  -1   8   5      548.44      574.49      7.60 o 
   0   8   5      193.43      221.64      5.16 o 
   1   8   5      598.93      602.86      7.89 o 
   2   8   5     1534.33     1374.42     14.39 o 
   3   8   5      755.81      697.04     10.44 o 
   4   8   5      902.40      850.53     10.80 o 
   5   8   5       15.26       15.38      3.14 o 
   6   8   5       16.14        9.47      3.42 o 
   7   8   5       30.48       39.12      5.73 o 
   8   8   5       77.33       60.77      6.61 o 
   9   8   5        0.08       -1.12      4.84 o 
  10   8   5        5.69       13.68      6.65 o 
  11   8   5      208.50      241.97     12.97 o 
 -12   9   5       14.21        3.79      9.27 o 
 -11   9   5       17.47       16.66      7.34 o 
 -10   9   5       41.68       29.01      6.70 o 
  -9   9   5       51.68       66.35      7.49 o 
  -8   9   5       68.96       82.44      7.14 o 
  -7   9   5      437.89      450.60     11.12 o 
  -6   9   5      668.79      728.10     13.05 o 
  -5   9   5      290.00      311.39      9.34 o 
  -4   9   5       68.73       67.96      5.24 o 
  -3   9   5      361.11      331.69      7.03 o 
  -2   9   5      243.32      243.36      5.94 o 
  -1   9   5     1242.69     1288.24     12.69 o 
   0   9   5       80.36       84.13      4.17 o 
   1   9   5     1609.92     1459.05     13.62 o 
   2   9   5       11.18        4.00      2.86 o 
   3   9   5        4.24       -1.44      2.51 o 
   4   9   5      115.62       98.14      5.04 o 
   5   9   5        1.96        2.74      4.47 o 
   6   9   5      302.78      293.00      9.89 o 
   7   9   5       11.50       15.10      5.49 o 
   8   9   5       88.65       80.49      6.92 o 
   9   9   5       10.30        7.34      5.79 o 
  10   9   5       26.50       29.84      7.45 o 
 -11  10   5        0.09       -3.18      7.90 o 
 -10  10   5      213.79      180.98     10.33 o 
  -9  10   5      303.02      289.37     12.24 o 
  -8  10   5      305.75      329.54     11.87 o 
  -7  10   5      110.64      123.19      7.65 o 
  -6  10   5       40.41       44.70      6.19 o 
  -5  10   5      425.27      371.79     10.34 o 
  -4  10   5       83.91       80.28      6.26 o 
  -3  10   5        1.00       -4.21      4.21 o 
  -2  10   5       10.82       -3.15      3.15 o 
  -1  10   5       33.58       21.77      3.97 o 
   0  10   5       55.83       40.37      4.40 o 
   1  10   5      239.09      251.55      7.53 o 
   2  10   5        2.97       -3.79      3.79 o 
   3  10   5        6.12        3.96      4.55 o 
   4  10   5        3.12       -4.50      4.50 o 
   5  10   5      213.87      209.16      8.78 o 
   6  10   5      207.94      212.78      9.38 o 
   7  10   5        0.24       -5.02      5.02 o 
   8  10   5       11.77       -5.60      5.60 o 
   9  10   5       12.74        6.42      6.32 o 
 -10  11   5       68.12       69.16     10.57 o 
  -9  11   5       13.09       18.88      6.89 o 
  -8  11   5      153.18      146.27      9.49 o 
  -7  11   5        4.73        0.12      5.71 o 
  -6  11   5       12.52       19.56      5.79 o 
  -5  11   5       46.07       37.23      6.23 o 
  -4  11   5        1.06       -5.10      5.10 o 
  -3  11   5        0.80       -3.10      5.07 o 
  -2  11   5      454.51      458.35     10.92 o 
  -1  11   5       85.15      108.69      6.59 o 
   0  11   5      450.98      439.14     10.60 o 
   1  11   5       71.02       64.45      6.10 o 
   2  11   5      223.72      233.29      9.32 o 
   3  11   5        7.16        4.60      5.19 o 
   4  11   5       99.06       92.21      7.43 o 
   5  11   5        8.22       11.85      5.61 o 
   6  11   5       40.08       48.62      6.47 o 
   7  11   5       11.02       -3.23      5.69 o 
   8  11   5        0.18       -1.68      6.10 o 
  -8  12   5       26.40       19.52      8.74 o 
  -7  12   5        1.85       -5.60      5.60 o 
  -6  12   5        0.72       -0.34      5.58 o 
  -5  12   5       25.15       10.46      5.69 o 
  -4  12   5       70.70       66.72      7.29 o 
  -3  12   5       65.82       64.08      7.79 o 
  -2  12   5       58.68       69.23      8.09 o 
  -1  12   5        5.00        3.20      6.21 o 
   0  12   5       77.40      100.86      8.17 o 
   1  12   5      126.74      131.15      9.00 o 
   2  12   5      157.41      174.68      9.66 o 
   3  12   5      168.02      185.63      9.23 o 
   4  12   5        3.54        2.77      5.87 o 
   5  12   5       70.87       82.72      7.61 o 
   6  12   5        0.71       10.00      6.34 o 
  -6  13   5        1.09        1.94      8.49 o 
  -5  13   5        0.04       -5.34      6.56 o 
  -4  13   5        4.21       14.25      7.34 o 
  -3  13   5       76.16       89.38      8.81 o 
  -2  13   5       66.19       62.58      8.22 o 
  -1  13   5       25.70       19.91      7.09 o 
   0  13   5      180.30      190.14     10.84 o 
   1  13   5        2.85        5.24      7.06 o 
   2  13   5      457.43      508.67     16.41 o 
   3  13   5       76.95       88.38      8.62 o 
   4  13   5       14.97       21.59      7.59 o 
  -1  14   5       32.10       25.23      8.01 o 
 -14   0   6      920.22      872.68     25.14 o 
 -12   0   6        4.88       -6.29      6.29 o 
 -10   0   6      928.48      956.78     17.62 o 
  -8   0   6      812.16      899.02     15.40 o 
  -6   0   6     1260.61     1251.38     13.03 o 
  -4   0   6      530.24      512.75      7.62 o 
  -2   0   6     1712.02     1520.29     13.32 o 
   0   0   6    10719.83    10944.10     85.08 o 
   2   0   6     2236.29     2224.60     19.32 o 
   4   0   6      411.13      365.10      4.83 o 
   6   0   6       80.91       68.78      2.99 o 
   8   0   6       23.25       14.72      4.09 o 
  10   0   6       10.89       10.41      8.51 o 
  12   0   6      169.98      195.20     18.75 o 
 -15   1   6        5.48       25.65      8.43 o 
 -14   1   6       26.54       79.26      8.24 o 
 -13   1   6      288.97      244.23      9.44 o 
 -12   1   6       27.14       33.38      5.52 o 
 -11   1   6       76.55       79.81      6.09 o 
 -10   1   6      683.95      666.83     11.84 o 
  -9   1   6        8.81       19.89      3.60 o 
  -8   1   6        8.11        4.20      3.10 o 
  -7   1   6      242.92      257.76      4.35 o 
  -6   1   6      173.28      152.19      3.53 o 
  -5   1   6     1262.43     1352.40      9.40 o 
  -4   1   6       25.52       24.94      1.69 o 
  -3   1   6        0.37       -1.23      1.23 o 
  -2   1   6      257.56      289.66      3.20 o 
  -1   1   6     3295.73     3555.64     21.46 o 
   0   1   6      731.43      837.42      5.59 o 
   1   1   6     7036.55     7160.10     37.99 o 
   2   1   6      369.28      446.92      3.30 o 
   3   1   6        0.79       -0.05      0.90 o 
   4   1   6      570.87      608.04      4.83 o 
   5   1   6       77.79       77.14      2.05 o 
   6   1   6      812.83      860.38      7.33 o 
   7   1   6       13.04        7.45      2.08 o 
   8   1   6        2.72       -2.02      2.02 o 
   9   1   6       94.33       78.20      3.78 o 
  10   1   6      233.29      217.96      9.13 o 
  11   1   6        0.05       -3.12      6.12 o 
  12   1   6        2.59       -3.74      7.39 o 
  13   1   6        2.73       -1.02      8.42 o 
 -15   2   6        0.29        7.54      8.57 o 
 -14   2   6      113.35      133.21      9.47 o 
 -13   2   6       53.91       48.90      6.21 o 
 -12   2   6       23.52       14.65      5.03 o 
 -11   2   6       87.97       90.76      6.00 o 
 -10   2   6      933.45      977.45     14.35 o 
  -9   2   6     1199.12     1085.33     19.05 o 
  -8   2   6       61.14       62.07      4.19 o 
  -7   2   6      458.53      391.29      6.69 o 
  -6   2   6        6.65        3.73      1.86 o 
  -5   2   6       58.42       44.28      2.37 o 
  -4   2   6      402.16      389.32      4.60 o 
  -3   2   6      343.58      379.32      4.34 o 
  -2   2   6      378.00      301.48      3.45 o 
  -1   2   6      448.12      383.74      3.77 o 
   0   2   6      704.56      769.55      5.54 o 
   1   2   6     3464.14     3199.10     20.78 o 
   2   2   6     3220.81     3342.95     21.71 o 
   3   2   6     1646.97     1472.83      8.88 o 
   4   2   6      250.10      218.71      2.76 o 
   5   2   6     1039.61     1076.76      8.22 o 
   6   2   6      249.43      290.58      4.43 o 
   7   2   6       94.44      104.90      3.59 o 
   8   2   6       48.16       55.52      3.34 o 
   9   2   6       80.48       74.35      4.39 o 
  10   2   6       32.79       25.50      5.52 o 
  11   2   6       18.73       11.15      5.80 o 
  12   2   6        0.91        2.75      6.65 o 
  13   2   6        0.01       -7.64      7.64 o 
 -15   3   6       11.02        2.45      8.70 o 
 -14   3   6       34.74       25.89      7.24 o 
 -13   3   6        8.23       -4.80      4.80 o 
 -12   3   6       22.94       14.24      5.13 o 
 -11   3   6       11.69        8.13      5.01 o 
 -10   3   6      101.29       87.08      6.07 o 
  -9   3   6      952.93      924.04     13.44 o 
  -8   3   6       23.29       10.34      3.61 o 
  -7   3   6        0.04       -2.38      2.38 o 
  -6   3   6      315.04      285.06      4.73 o 
  -5   3   6      439.25      408.42      4.82 o 
  -4   3   6      136.34      121.85      2.89 o 
  -3   3   6     1034.79     1072.03      8.01 o 
  -2   3   6        2.62        7.10      1.38 o 
  -1   3   6     2408.84     2531.34     14.90 o 
   0   3   6      273.88      380.62      3.21 o 
   1   3   6       58.66      101.86      1.74 o 
   2   3   6     2409.40     2558.31     17.74 o 
   3   3   6     3766.98     4068.42     21.96 o 
   4   3   6       88.93      106.65      3.44 o 
   5   3   6       11.67        6.30      1.07 o 
   6   3   6       20.35       16.06      2.05 o 
   7   3   6        1.90       -0.36      2.30 o 
   8   3   6      705.89      712.09      8.64 o 
   9   3   6       60.51       51.97      4.72 o 
  10   3   6       36.21       36.27      5.73 o 
  11   3   6       16.51        5.45      5.59 o 
  12   3   6       15.73       -1.82      6.17 o 
  13   3   6        9.20        1.70      7.14 o 
 -15   4   6       23.54       30.45      8.97 o 
 -14   4   6        8.22        9.08      8.33 o 
 -13   4   6       39.42       46.42      7.22 o 
 -12   4   6       39.51       54.77      6.14 o 
 -11   4   6       10.71        1.06      4.90 o 
 -10   4   6        0.20       -4.11      4.11 o 
  -9   4   6      592.16      690.55     11.58 o 
  -8   4   6      311.32      335.80      8.14 o 
  -7   4   6      353.55      327.57      6.35 o 
  -6   4   6      267.04      261.12      5.41 o 
  -5   4   6      651.90      691.44      7.29 o 
  -4   4   6       64.16       82.18      2.69 o 
  -3   4   6      960.58      976.80      7.67 o 
  -2   4   6      693.51      766.75      6.03 o 
  -1   4   6     1865.95     2128.37     12.79 o 
   0   4   6       25.65       36.52      1.49 o 
   1   4   6     9606.05    10048.90     50.61 o 
   2   4   6     4337.02     4171.95     23.15 o 
   3   4   6     2104.34     2040.56     13.73 o 
   4   4   6        7.87        5.54      1.44 o 
   5   4   6      222.22      179.71      3.38 o 
   6   4   6       63.69       67.71      2.29 o 
   7   4   6       25.11       18.70      2.20 o 
   8   4   6        1.65       -3.04      3.04 o 
   9   4   6        6.59       -0.74      4.72 o 
  10   4   6        1.87       -4.66      4.66 o 
  11   4   6       30.18       35.94      6.09 o 
  12   4   6        3.96        0.29      6.45 o 
  13   4   6        4.08        6.01      7.09 o 
 -14   5   6       19.61       24.30      8.63 o 
 -13   5   6        0.23       -1.06      5.96 o 
 -12   5   6        0.08        9.63      5.56 o 
 -11   5   6        8.99        5.98      4.80 o 
 -10   5   6      124.63      110.88      6.30 o 
  -9   5   6     1102.94     1079.36     14.54 o 
  -8   5   6        0.43        3.59      3.64 o 
  -7   5   6        9.18        5.59      3.45 o 
  -6   5   6        5.26       -2.37      2.74 o 
  -5   5   6      127.16      151.15      5.29 o 
  -4   5   6      149.26      133.37      4.07 o 
  -3   5   6      755.74      804.08      6.83 o 
  -2   5   6      379.99      413.17      4.42 o 
  -1   5   6      280.94      292.39      3.61 o 
   0   5   6      289.24      352.58      3.83 o 
   1   5   6      537.91      523.55      4.65 o 
   2   5   6     1350.43     1278.38      9.16 o 
   3   5   6      642.50      687.71      6.33 o 
   4   5   6     1344.28     1346.80     10.87 o 
   5   5   6      162.47      149.15      3.50 o 
   6   5   6        0.03       -1.30      1.30 o 
   7   5   6      349.16      331.40      5.13 o 
   8   5   6        8.91        8.47      3.99 o 
   9   5   6       32.33       25.19      7.44 o 
  10   5   6        5.28       -0.29      4.96 o 
  11   5   6        3.40       -2.33      5.30 o 
  12   5   6        0.06       -6.27      6.27 o 
 -14   6   6        3.87       -1.29      7.73 o 
 -13   6   6       13.73       14.33      7.99 o 
 -12   6   6      130.71      137.23      8.20 o 
 -11   6   6      174.27      164.33      9.42 o 
 -10   6   6       38.01       28.51      5.24 o 
  -9   6   6        7.03        3.19      4.11 o 
  -8   6   6      141.05      142.32      6.50 o 
  -7   6   6      124.39      124.31      6.26 o 
  -6   6   6      393.74      360.67      7.47 o 
  -5   6   6       62.59       70.21      4.15 o 
  -4   6   6      102.70       95.43      3.82 o 
  -3   6   6       83.71       75.17      3.37 o 
  -2   6   6      115.21      115.75      3.37 o 
  -1   6   6        7.72        4.62      1.70 o 
   0   6   6      438.15      348.12      4.20 o 
   1   6   6      842.85      803.25      6.72 o 
   2   6   6     1087.05     1101.34      9.38 o 
   3   6   6      315.57      308.08      4.59 o 
   4   6   6     1243.44     1267.58     10.04 o 
   5   6   6      139.59      128.26      4.78 o 
   6   6   6       75.73       66.44      2.91 o 
   7   6   6       65.38       62.44      3.39 o 
   8   6   6       68.04       62.58      5.23 o 
   9   6   6        8.13        8.00      4.91 o 
  10   6   6        9.58       20.58      6.48 o 
  11   6   6       47.28       36.51      6.98 o 
  12   6   6       10.71       27.18      7.57 o 
 -13   7   6        7.39       21.59      7.96 o 
 -12   7   6        2.54        9.35      7.89 o 
 -11   7   6       53.13       53.53      6.45 o 
 -10   7   6        5.35       -1.68      5.63 o 
  -9   7   6       54.25       29.18      5.92 o 
  -8   7   6      119.20       84.51      6.12 o 
  -7   7   6      207.00      211.13      7.42 o 
  -6   7   6      356.41      411.64      8.87 o 
  -5   7   6      498.51      444.44      7.51 o 
  -4   7   6       68.72       71.60      3.98 o 
  -3   7   6      250.37      197.05      4.85 o 
  -2   7   6      144.24      144.75      4.17 o 
  -1   7   6        0.47       -0.10      2.05 o 
   0   7   6      280.44      268.32      4.66 o 
   1   7   6       11.94        5.67      2.06 o 
   2   7   6      495.83      507.14      6.50 o 
   3   7   6       76.80       87.32      3.16 o 
   4   7   6      292.37      309.84      6.13 o 
   5   7   6        2.85       12.57      2.34 o 
   6   7   6      323.37      351.78      7.05 o 
   7   7   6     1760.29     1776.59     21.14 o 
   8   7   6       50.58       67.36      5.47 o 
   9   7   6        4.50       11.12      5.40 o 
  10   7   6      324.85      381.37     12.58 o 
  11   7   6       84.59       65.23      7.97 o 
 -13   8   6       41.92       36.77     10.39 o 
 -12   8   6       31.70       33.20      8.40 o 
 -11   8   6        3.33       -5.52      5.52 o 
 -10   8   6       18.46       23.94      6.15 o 
  -9   8   6       31.17       33.79      6.38 o 
  -8   8   6       47.90       35.14      5.97 o 
  -7   8   6       15.54       23.59      5.55 o 
  -6   8   6      151.47      168.92      6.57 o 
  -5   8   6        8.92        1.90      2.84 o 
  -4   8   6       38.27       38.98      3.75 o 
  -3   8   6       46.55       54.14      3.48 o 
  -2   8   6       16.37       21.65      3.07 o 
  -1   8   6      182.68      159.81      4.82 o 
   0   8   6     1321.60     1296.56     11.98 o 
   1   8   6     1313.47     1219.08     12.79 o 
   2   8   6       79.84       85.68      4.22 o 
   3   8   6      149.44      146.69      4.71 o 
   4   8   6       99.05       80.81      3.64 o 
   5   8   6      333.10      334.80      7.65 o 
   6   8   6        0.45       -1.99      3.64 o 
   7   8   6       46.72       41.58      5.56 o 
   8   8   6       98.04       98.44      7.65 o 
   9   8   6       10.26       10.73      5.67 o 
  10   8   6       74.91       91.58      9.73 o 
  11   8   6       30.15       44.68      7.44 o 
 -12   9   6        1.33       -7.78      7.78 o 
 -11   9   6        8.25        0.77      6.37 o 
 -10   9   6       94.07      107.60      7.86 o 
  -9   9   6      150.92      143.92      8.67 o 
  -8   9   6      104.59      110.84      7.86 o 
  -7   9   6       94.17      124.91      7.75 o 
  -6   9   6      863.44      929.32     19.07 o 
  -5   9   6      448.35      480.98     10.45 o 
  -4   9   6     1367.68     1392.03     16.24 o 
  -3   9   6       17.59       16.72      3.55 o 
  -2   9   6      950.43      886.18     10.46 o 
  -1   9   6      191.69      181.31      5.66 o 
   0   9   6       36.69       39.56      3.64 o 
   1   9   6        3.38        6.71      2.99 o 
   2   9   6      107.55       84.31      4.37 o 
   3   9   6        3.59       -2.24      2.24 o 
   4   9   6      255.78      245.59      8.70 o 
   5   9   6       63.83       62.06      6.16 o 
   6   9   6        3.35        5.69      4.95 o 
   7   9   6        1.16       -4.01      5.03 o 
   8   9   6       55.36       66.20      7.07 o 
   9   9   6        3.28        1.12      5.30 o 
  10   9   6      147.46      143.67      9.48 o 
 -11  10   6      130.77      114.55     10.54 o 
 -10  10   6        1.70       -3.11      6.71 o 
  -9  10   6       32.14       16.93      7.06 o 
  -8  10   6       71.03       67.73      7.05 o 
  -7  10   6       22.11       19.53      5.78 o 
  -6  10   6        4.20       11.94      5.30 o 
  -5  10   6       70.63       76.98      6.32 o 
  -4  10   6       42.01       42.26      5.51 o 
  -3  10   6      205.42      192.77      6.91 o 
  -2  10   6       15.44        8.87      3.84 o 
  -1  10   6       49.40       34.19      4.39 o 
   0  10   6      121.82       92.75      5.31 o 
   1  10   6       13.26        9.45      4.16 o 
   2  10   6      136.76      121.12      7.11 o 
   3  10   6      200.51      169.89      8.02 o 
   4  10   6       17.15       10.77      5.01 o 
   5  10   6      147.07      149.95      7.84 o 
   6  10   6        0.54       -4.88      4.88 o 
   7  10   6        9.26       -0.50      5.50 o 
   8  10   6        5.96       -5.57      5.57 o 
   9  10   6        7.56       -4.66      6.03 o 
 -10  11   6       11.74       25.10      8.85 o 
  -9  11   6       96.56       96.83      8.88 o 
  -8  11   6       35.71       39.41      7.51 o 
  -7  11   6      183.25      168.86      8.79 o 
  -6  11   6      135.47      133.44      7.95 o 
  -5  11   6      202.22      204.33      8.82 o 
  -4  11   6       11.41       10.06      5.21 o 
  -3  11   6      484.99      484.34     11.27 o 
  -2  11   6       94.26      112.98      7.55 o 
  -1  11   6       80.19       91.30      7.60 o 
   0  11   6       47.02       48.62      6.09 o 
   1  11   6       25.02       12.28      5.12 o 
   2  11   6       20.42       22.00      5.19 o 
   3  11   6        0.46       -2.22      5.36 o 
   4  11   6       39.34       32.12      7.46 o 
   5  11   6       82.60       92.65      7.27 o 
   6  11   6       92.32      110.13      7.69 o 
   7  11   6       68.95       84.34      7.42 o 
   8  11   6       60.55       67.46      8.67 o 
  -8  12   6        7.90       -5.13      8.28 o 
  -7  12   6        7.64       10.49      7.59 o 
  -6  12   6       27.94       23.67      6.86 o 
  -5  12   6        3.60       -3.18      6.46 o 
  -4  12   6        1.32       -6.14      6.14 o 
  -3  12   6        0.00       -3.34      7.05 o 
  -2  12   6       58.41       53.61      7.73 o 
  -1  12   6        8.45       14.07      6.92 o 
   0  12   6      113.13      135.30      9.84 o 
   1  12   6       57.15       61.76      8.68 o 
   2  12   6       81.37       92.78      7.58 o 
   3  12   6       15.12       -1.70      5.74 o 
   4  12   6        0.55       -5.34      5.87 o 
   5  12   6       32.37       37.92      6.73 o 
   6  12   6        1.88       -5.78      5.78 o 
  -6  13   6       55.78       62.19      8.92 o 
  -5  13   6       90.00       98.07     10.40 o 
  -4  13   6       24.83       36.81      7.86 o 
  -3  13   6      212.27      218.86     11.15 o 
  -2  13   6        0.94       -6.37      6.37 o 
  -1  13   6      222.79      221.42     11.13 o 
   0  13   6       13.14       21.26      6.48 o 
   1  13   6       19.08       36.57      7.29 o 
   2  13   6        6.36       18.17      6.88 o 
   3  13   6       19.13       20.19      7.07 o 
   4  13   6       38.92       47.47      8.04 o 
 -15   0   7        0.01        7.16     12.21 o 
 -13   0   7       32.80       51.27      9.10 o 
 -11   0   7      137.80      171.51     10.94 o 
  -9   0   7        7.85       -0.29      6.58 o 
  -7   0   7      461.61      550.74      9.50 o 
  -5   0   7     1988.07     1836.67     17.42 o 
  -3   0   7       22.04       -1.51      1.89 o 
  -1   0   7     1355.72     1182.02     10.77 o 
   1   0   7     1263.69     1149.93     11.45 o 
   3   0   7        3.44       16.17      1.64 o 
   5   0   7      974.98     1009.56      9.73 o 
   7   0   7      675.10      652.78      9.38 o 
   9   0   7      747.24      754.76     17.17 o 
  11   0   7      271.54      326.88     22.67 o 
  13   0   7        5.59        5.87      9.55 o 
 -15   1   7        7.22       11.12     10.45 o 
 -14   1   7        2.52       23.38      7.20 o 
 -13   1   7       40.25        6.51      5.43 o 
 -12   1   7       16.66        4.56      5.19 o 
 -11   1   7        5.96       -4.97      4.97 o 
 -10   1   7        1.50       -5.19      5.19 o 
  -9   1   7       33.78       37.22      4.72 o 
  -8   1   7      351.05      317.73      7.54 o 
  -7   1   7        2.04       -2.15      2.15 o 
  -6   1   7      201.63      213.81      3.99 o 
  -5   1   7      206.84      340.14      4.48 o 
  -4   1   7      149.56      196.15      3.42 o 
  -3   1   7     2371.71     2380.72     14.70 o 
  -2   1   7     2368.31     2283.56     14.37 o 
  -1   1   7     3759.87     4030.93     24.31 o 
   0   1   7      431.34      419.81      3.59 o 
   1   1   7      316.71      343.83      2.98 o 
   2   1   7      930.63      982.25      6.15 o 
   3   1   7     1423.73     1647.01      9.45 o 
   4   1   7        0.11       -1.19      1.19 o 
   5   1   7      143.92      127.95      2.53 o 
   6   1   7       55.64       46.90      2.03 o 
   7   1   7        4.97       -0.37      1.98 o 
   8   1   7      326.95      290.43      5.59 o 
   9   1   7       28.89       20.23      3.21 o 
  10   1   7        2.09        1.73      5.63 o 
  11   1   7      102.85      111.65     10.71 o 
  12   1   7       16.66        7.77      7.67 o 
  13   1   7      108.62       93.79      9.04 o 
 -15   2   7       15.59       -1.91      8.06 o 
 -14   2   7      110.42      115.40      8.73 o 
 -13   2   7      110.84      114.85      7.57 o 
 -12   2   7      138.92      134.72      7.55 o 
 -11   2   7       45.33       32.10      5.71 o 
 -10   2   7       39.64       52.71      5.29 o 
  -9   2   7       32.23       42.86      4.55 o 
  -8   2   7       80.69       75.31      4.96 o 
  -7   2   7        0.85       -2.52      2.52 o 
  -6   2   7        0.04       -1.88      1.88 o 
  -5   2   7       45.16       23.92      2.17 o 
  -4   2   7     2256.69     2221.77     14.40 o 
  -3   2   7      104.74      110.22      2.71 o 
  -2   2   7      763.87      674.20      5.38 o 
  -1   2   7     6740.49     7048.54     39.02 o 
   0   2   7       77.72      144.51      2.61 o 
   1   2   7      133.92      148.13      2.80 o 
   2   2   7      310.50      317.45      3.48 o 
   3   2   7      645.92      703.40      5.28 o 
   4   2   7       80.17       82.08      2.10 o 
   5   2   7      132.12      138.74      2.83 o 
   6   2   7      151.67      155.58      3.10 o 
   7   2   7      197.51      191.58      4.10 o 
   8   2   7      146.87      143.63      4.96 o 
   9   2   7      128.48      115.13      7.49 o 
  10   2   7       13.04        6.78      5.44 o 
  11   2   7       88.52      101.91      8.09 o 
  12   2   7      155.61      166.11      9.86 o 
  13   2   7       69.03       51.76      9.34 o 
 -15   3   7        5.01       -1.57      7.71 o 
 -14   3   7       55.41       61.56      8.03 o 
 -13   3   7        0.52       -4.23      5.22 o 
 -12   3   7      334.72      357.80     10.64 o 
 -11   3   7       35.65       30.19      5.50 o 
 -10   3   7       81.21       57.85      5.78 o 
  -9   3   7       64.47       88.02      5.84 o 
  -8   3   7        4.93        7.57      4.58 o 
  -7   3   7      280.25      264.90      6.06 o 
  -6   3   7     1077.83     1053.18     10.44 o 
  -5   3   7      182.94      177.21      3.58 o 
  -4   3   7      110.48       81.80      2.58 o 
  -3   3   7       20.49        3.59      1.62 o 
  -2   3   7      654.55      614.97      5.36 o 
  -1   3   7      153.21      150.67      3.61 o 
   0   3   7      647.18      839.73      6.30 o 
   1   3   7      435.18      593.00      6.07 o 
   2   3   7     1082.73     1074.68      9.02 o 
   3   3   7       18.72       11.24      1.65 o 
   4   3   7        3.24       13.28      1.02 o 
   5   3   7     1388.67     1404.38      9.85 o 
   6   3   7       43.68       32.09      2.37 o 
   7   3   7       88.92       86.82      3.44 o 
   8   3   7      133.99      127.07      4.71 o 
   9   3   7        0.37       -4.39      4.39 o 
  10   3   7       41.92       31.95      5.71 o 
  11   3   7       43.69       34.49      6.61 o 
  12   3   7        0.67        2.86      6.55 o 
  13   3   7       32.54       19.10      7.60 o 
 -15   4   7        4.00       15.06      8.29 o 
 -14   4   7       33.44       37.34      7.35 o 
 -13   4   7        4.64       -2.96      5.20 o 
 -12   4   7      165.26      183.17      9.34 o 
 -11   4   7        3.02       -2.03      5.36 o 
 -10   4   7       22.47       16.74      5.24 o 
  -9   4   7      537.34      556.37     11.25 o 
  -8   4   7      634.76      612.36     10.50 o 
  -7   4   7       73.18       78.63      4.15 o 
  -6   4   7      214.54      219.54      5.59 o 
  -5   4   7       43.89       47.65      3.32 o 
  -4   4   7      261.00      264.54      4.26 o 
  -3   4   7     2234.12     2203.06     14.26 o 
  -2   4   7     2965.96     3204.68     18.45 o 
  -1   4   7     3189.58     3071.93     17.48 o 
   0   4   7       98.65       79.03      2.22 o 
   1   4   7       14.74        9.79      1.15 o 
   2   4   7     1030.28     1043.61     10.41 o 
   3   4   7      115.16      104.83      3.50 o 
   4   4   7       23.22       17.90      1.16 o 
   5   4   7      136.18      126.63      3.27 o 
   6   4   7      285.53      274.91      4.25 o 
   7   4   7       87.12       84.77      3.76 o 
   8   4   7      135.81      127.46      4.44 o 
   9   4   7       33.13       31.94      5.25 o 
  10   4   7       33.91       35.08      5.62 o 
  11   4   7       42.56       53.79      7.05 o 
  12   4   7      113.49      124.97      8.96 o 
 -14   5   7       95.74      108.05     11.42 o 
 -13   5   7       42.72       55.39      8.25 o 
 -12   5   7      139.88      139.50      8.17 o 
 -11   5   7       35.32       27.36      5.46 o 
 -10   5   7       13.27        8.55      5.31 o 
  -9   5   7      128.64      122.64      6.17 o 
  -8   5   7       56.89       54.32      4.95 o 
  -7   5   7      135.94      121.55      5.18 o 
  -6   5   7        0.24       -2.69      2.69 o 
  -5   5   7     1678.77     1739.90     16.67 o 
  -4   5   7       57.28       84.01      3.62 o 
  -3   5   7      256.80      236.32      3.98 o 
  -2   5   7      192.38      213.22      3.52 o 
  -1   5   7      878.52      830.17      6.77 o 
   0   5   7       59.24       69.11      2.10 o 
   1   5   7      606.87      585.11      5.30 o 
   2   5   7      365.76      373.22      3.93 o 
   3   5   7       23.71       26.13      1.83 o 
   4   5   7      271.27      266.31      3.66 o 
   5   5   7       22.13       19.97      1.98 o 
   6   5   7      201.21      191.01      5.62 o 
   7   5   7      728.44      729.98      8.69 o 
   8   5   7      118.30      104.14      6.11 o 
   9   5   7        0.27       -4.58      4.58 o 
  10   5   7        6.90        0.71      4.74 o 
  11   5   7       51.40       50.31      7.11 o 
  12   5   7        2.23       -1.22      6.23 o 
 -14   6   7       92.01       78.80     11.07 o 
 -13   6   7        5.65       20.56      8.23 o 
 -12   6   7       22.11       20.80      6.11 o 
 -11   6   7        2.70       -0.89      5.52 o 
 -10   6   7        4.29       -5.05      5.05 o 
  -9   6   7      145.96      135.49      6.45 o 
  -8   6   7      380.09      382.62      9.43 o 
  -7   6   7      120.45       97.35      5.82 o 
  -6   6   7       22.36       17.21      3.66 o 
  -5   6   7       63.28       64.58      4.10 o 
  -4   6   7        7.66       -2.04      2.57 o 
  -3   6   7      354.85      320.00      5.47 o 
  -2   6   7       41.84       44.12      2.51 o 
  -1   6   7      455.45      451.06      5.25 o 
   0   6   7       24.64       22.08      1.78 o 
   1   6   7     3375.47     3232.10     19.63 o 
   2   6   7      547.84      534.18      6.62 o 
   3   6   7        2.80       -2.76      2.76 o 
   4   6   7      259.58      248.54      6.52 o 
   5   6   7        1.18        0.67      2.77 o 
   6   6   7       11.01       21.36      2.81 o 
   7   6   7      501.24      511.27      9.53 o 
   8   6   7        0.01        0.70      4.05 o 
   9   6   7       55.85       57.71      5.82 o 
  10   6   7       59.21       64.88      7.09 o 
  11   6   7       34.99       48.27      7.58 o 
  12   6   7       91.73       76.98      8.56 o 
 -13   7   7       27.73       24.44      8.08 o 
 -12   7   7        4.04        9.98      7.16 o 
 -11   7   7       50.10       58.35      7.15 o 
 -10   7   7        6.02        5.87      5.95 o 
  -9   7   7       65.58       86.62      6.80 o 
  -8   7   7       49.85       38.51      5.34 o 
  -7   7   7        7.68       -2.03      3.63 o 
  -6   7   7      726.50      712.06     10.48 o 
  -5   7   7       14.38       15.89      3.74 o 
  -4   7   7      222.11      185.80      5.43 o 
  -3   7   7      372.63      354.56      6.24 o 
  -2   7   7      169.97      152.97      4.35 o 
  -1   7   7       88.23       78.70      3.25 o 
   0   7   7       67.73       45.27      2.48 o 
   1   7   7       13.41       17.27      2.14 o 
   2   7   7        6.72        1.57      1.36 o 
   3   7   7       70.85       91.50      4.59 o 
   4   7   7     3392.87     3279.20     25.09 o 
   5   7   7        0.03       18.20      2.83 o 
   6   7   7        1.15        9.66      3.26 o 
   7   7   7      268.62      294.34      9.22 o 
   8   7   7       69.78       62.74      5.38 o 
   9   7   7       10.46       27.23      5.94 o 
  10   7   7        0.00        9.90      6.62 o 
  11   7   7       25.99       19.03      7.79 o 
 -13   8   7        2.52        2.34      7.92 o 
 -12   8   7        4.39       11.03      8.43 o 
 -11   8   7        0.84       -5.24      5.24 o 
 -10   8   7       13.97       27.43      6.21 o 
  -9   8   7      220.61      217.12      9.49 o 
  -8   8   7      312.30      331.91     10.91 o 
  -7   8   7      453.92      488.12     15.95 o 
  -6   8   7      120.88      151.54      6.93 o 
  -5   8   7      112.43      124.71      6.41 o 
  -4   8   7      233.70      257.19      6.57 o 
  -3   8   7      770.03      803.09     10.88 o 
  -2   8   7     1502.35     1366.92     13.39 o 
  -1   8   7       41.03       64.29      3.62 o 
   0   8   7     2015.49     1944.26     16.04 o 
   1   8   7        0.67        7.33      2.23 o 
   2   8   7       63.51       46.79      3.27 o 
   3   8   7      108.82       87.18      4.09 o 
   4   8   7       22.76       14.93      3.20 o 
   5   8   7        4.33       -1.50      3.59 o 
   6   8   7       40.76       38.20      4.52 o 
   7   8   7       58.44       60.63      5.82 o 
   8   8   7       29.50       34.39      5.65 o 
   9   8   7      142.86      148.51      8.51 o 
  10   8   7        6.07       25.39      6.65 o 
 -12   9   7        0.06       -7.46      7.46 o 
 -11   9   7       45.03       24.48      6.05 o 
 -10   9   7        3.20        6.71      6.12 o 
  -9   9   7      171.02      197.23      9.66 o 
  -8   9   7      283.95      299.02     11.33 o 
  -7   9   7      630.63      701.77     14.45 o 
  -6   9   7      205.68      234.21      8.79 o 
  -5   9   7      260.75      265.37      8.16 o 
  -4   9   7      364.83      338.22      8.58 o 
  -3   9   7       75.93       62.00      4.35 o 
  -2   9   7      614.79      614.92      9.04 o 
  -1   9   7     1163.14     1132.86     11.88 o 
   0   9   7        2.16        2.77      2.89 o 
   1   9   7      366.22      319.71      6.73 o 
   2   9   7      126.17       92.21      6.14 o 
   3   9   7       63.55       65.21      4.98 o 
   4   9   7        4.24       -4.04      4.04 o 
   5   9   7       14.01        9.07      4.85 o 
   6   9   7        1.05       -4.69      4.69 o 
   7   9   7       90.11       95.80      6.85 o 
   8   9   7       34.53       29.74      6.03 o 
   9   9   7        0.04       -3.51      5.40 o 
 -11  10   7       10.10        1.72      7.04 o 
 -10  10   7       48.69       38.74      8.05 o 
  -9  10   7        2.85       -0.28      6.38 o 
  -8  10   7        0.02       -6.05      6.05 o 
  -7  10   7      239.40      277.83     10.65 o 
  -6  10   7      420.17      463.60     11.42 o 
  -5  10   7       84.85       87.40      6.35 o 
  -4  10   7       32.43       26.49      5.09 o 
  -3  10   7       16.42        1.18      3.75 o 
  -2  10   7        1.62        9.53      3.82 o 
  -1  10   7       91.54       95.99      5.38 o 
   0  10   7      210.75      193.84      8.43 o 
   1  10   7       70.90       51.14      5.81 o 
   2  10   7       83.96       76.65      7.03 o 
   3  10   7       20.95       13.84      5.06 o 
   4  10   7        0.44        3.20      4.57 o 
   5  10   7        2.22        4.34      4.77 o 
   6  10   7       36.31       28.47      5.70 o 
   7  10   7        3.81       -5.03      5.03 o 
   8  10   7        3.35       -5.32      5.32 o 
  -9  11   7        4.97        6.28      6.85 o 
  -8  11   7        8.19        3.84      6.80 o 
  -7  11   7        5.65        1.09      6.22 o 
  -6  11   7      152.80      157.13      8.79 o 
  -5  11   7      164.19      179.27      9.11 o 
  -4  11   7        0.15       10.65      6.39 o 
  -3  11   7       73.06       72.91      7.58 o 
  -2  11   7       62.41       60.37      6.99 o 
  -1  11   7       18.82       -1.60      5.63 o 
   0  11   7       39.93       35.94      5.66 o 
   1  11   7        1.36       -4.83      4.83 o 
   2  11   7      137.96      130.93      7.46 o 
   3  11   7      145.74      157.01      8.20 o 
   4  11   7       47.97       54.85      6.64 o 
   5  11   7       47.71       50.85      6.26 o 
   6  11   7      106.63      112.27      8.46 o 
   7  11   7       14.04       10.11      6.01 o 
  -8  12   7       47.29       50.51      9.04 o 
  -7  12   7       17.01       19.67      8.70 o 
  -6  12   7       67.66       80.72      8.99 o 
  -5  12   7       22.54       17.16      6.91 o 
  -4  12   7       27.75       15.17      7.06 o 
  -3  12   7      140.94      142.53      9.04 o 
  -2  12   7       36.66       39.39      6.83 o 
  -1  12   7       87.86      100.26     11.84 o 
   0  12   7        5.50        1.08      5.79 o 
   1  12   7        0.03        1.03      6.32 o 
   2  12   7        7.70       -6.00      6.00 o 
   3  12   7       35.37       24.72      6.19 o 
   4  12   7       15.87       -1.48      5.79 o 
   5  12   7        0.01       -7.17      7.17 o 
  -5  13   7       23.44       21.22      8.21 o 
  -4  13   7       81.79      100.92      9.10 o 
  -3  13   7       11.25       23.29      8.41 o 
  -2  13   7       10.22       13.94      7.34 o 
  -1  13   7        0.03       -4.96      6.39 o 
   0  13   7       82.28       91.15      8.94 o 
   1  13   7       86.73      103.28      9.09 o 
   2  13   7      145.60      174.29     10.45 o 
   3  13   7       19.22       24.54      6.90 o 
 -14   0   8       33.44       28.56     10.20 o 
 -12   0   8        8.44       -7.37      7.37 o 
 -10   0   8        3.88       -8.18      8.18 o 
  -8   0   8       55.71       47.39      6.62 o 
  -6   0   8      203.70      265.98      7.95 o 
  -4   0   8     2571.67     2614.35     22.71 o 
  -2   0   8        0.97       -1.84      1.84 o 
   0   0   8      318.45      434.51      6.06 o 
   2   0   8      540.05      564.67      6.32 o 
   4   0   8      657.31      660.21      7.52 o 
   6   0   8       24.05       21.60      2.67 o 
   8   0   8      365.13      369.63      7.27 o 
  10   0   8        0.11        8.32     11.64 o 
  12   0   8      238.13      309.34     20.03 o 
 -15   1   8       20.50       12.43      8.24 o 
 -14   1   8        4.37       -3.16      5.50 o 
 -13   1   8        6.68       -5.51      5.51 o 
 -12   1   8       12.08       -0.54      4.94 o 
 -11   1   8        0.71       -4.51      4.51 o 
 -10   1   8        9.14       -4.41      4.41 o 
  -9   1   8      124.57      109.95      5.94 o 
  -8   1   8      422.28      373.24      8.32 o 
  -7   1   8        0.14       -1.89      2.73 o 
  -6   1   8     2990.27     3115.99     20.43 o 
  -5   1   8       27.88       19.91      2.09 o 
  -4   1   8     2895.95     2923.52     18.09 o 
  -3   1   8     1489.92     1508.83     10.39 o 
  -2   1   8      202.50      153.55      2.97 o 
  -1   1   8      635.17      687.57      5.69 o 
   0   1   8     1989.83     2368.39     13.87 o 
   1   1   8        3.64       10.80      1.02 o 
   2   1   8      901.79      997.81      6.35 o 
   3   1   8      634.13      592.17      4.41 o 
   4   1   8      209.53      187.22      2.73 o 
   5   1   8     1026.99     1005.52      7.75 o 
   6   1   8      119.73      100.16      2.69 o 
   7   1   8        8.57        3.75      1.85 o 
   8   1   8       87.42       78.47      3.62 o 
   9   1   8       92.22       90.01      6.92 o 
  10   1   8      634.53      714.72     19.88 o 
  11   1   8       15.01       28.12      6.63 o 
  12   1   8       12.41       25.74      7.91 o 
  13   1   8       40.73       36.75      8.06 o 
 -15   2   8        1.64       -6.81      6.81 o 
 -14   2   8        4.21       -5.42      6.33 o 
 -13   2   8        0.87       -2.28      5.61 o 
 -12   2   8        2.54       -2.79      5.55 o 
 -11   2   8        4.94       -4.79      4.79 o 
 -10   2   8       24.67        6.70      4.76 o 
  -9   2   8        6.43        3.40      4.15 o 
  -8   2   8       77.44       57.66      4.76 o 
  -7   2   8      341.17      319.57      6.55 o 
  -6   2   8      133.50      104.76      3.95 o 
  -5   2   8      183.90      178.25      4.01 o 
  -4   2   8     1562.67     1750.95     12.18 o 
  -3   2   8      199.01      246.00      4.59 o 
  -2   2   8       53.53       50.86      1.88 o 
  -1   2   8      320.85      313.52      3.30 o 
   0   2   8     3043.51     3509.26     19.93 o 
   1   2   8      930.43     1000.99      8.93 o 
   2   2   8       27.25       22.47      1.51 o 
   3   2   8      569.34      634.30      5.74 o 
   4   2   8     1180.90     1190.89      7.87 o 
   5   2   8       52.34       45.62      1.93 o 
   6   2   8       63.99       55.84      2.30 o 
   7   2   8        5.01       -1.89      1.89 o 
   8   2   8       10.75       -2.67      2.67 o 
   9   2   8      167.70      188.98      8.50 o 
  10   2   8       35.95       49.84      6.73 o 
  11   2   8      124.13      122.21      8.49 o 
  12   2   8       75.38       75.38      8.21 o 
  13   2   8        8.26       11.60      8.35 o 
 -15   3   8       22.24       22.86      8.75 o 
 -14   3   8        0.01       -3.32      6.56 o 
 -13   3   8       39.98       45.31      6.53 o 
 -12   3   8        1.90       17.44      5.64 o 
 -11   3   8        9.17        5.24      4.91 o 
 -10   3   8      288.40      296.48      9.71 o 
  -9   3   8      599.20      600.62     13.48 o 
  -8   3   8       94.91      110.73      7.27 o 
  -7   3   8      662.51      592.47      9.02 o 
  -6   3   8       22.82       34.23      3.47 o 
  -5   3   8     3716.89     3465.06     25.17 o 
  -4   3   8        0.76        2.42      1.82 o 
  -3   3   8        2.43       -1.53      1.53 o 
  -2   3   8     2330.78     2641.85     15.45 o 
  -1   3   8      198.49      164.10      4.28 o 
   0   3   8      231.67      205.12      2.65 o 
   1   3   8      429.01      362.75      4.88 o 
   2   3   8      920.51      939.86      9.31 o 
   3   3   8       70.27       53.88      2.64 o 
   4   3   8       29.86       31.06      2.47 o 
   5   3   8      557.43      531.51      5.48 o 
   6   3   8       20.34       23.21      2.19 o 
   7   3   8     1733.59     1753.85     14.19 o 
   8   3   8        0.51       -2.61      2.61 o 
   9   3   8        3.52        1.85      4.48 o 
  10   3   8       64.17       66.23      6.76 o 
  11   3   8       47.82       65.48      7.19 o 
  12   3   8        0.01        7.67      6.53 o 
 -15   4   8       16.98       10.67      8.47 o 
 -14   4   8        0.16       -6.37      6.37 o 
 -13   4   8       51.61       41.79      6.01 o 
 -12   4   8      148.49      161.99      8.34 o 
 -11   4   8      149.18      134.67      8.29 o 
 -10   4   8       72.98       92.09      6.72 o 
  -9   4   8      623.82      564.15     13.12 o 
  -8   4   8      202.41      194.97      7.06 o 
  -7   4   8       32.78       25.38      3.89 o 
  -6   4   8      184.10      191.42      5.62 o 
  -5   4   8      777.97      842.61      9.96 o 
  -4   4   8      434.54      413.32      5.76 o 
  -3   4   8      374.52      328.81      4.50 o 
  -2   4   8      103.64       79.42      2.44 o 
  -1   4   8      720.87      681.28      5.92 o 
   0   4   8      652.55      558.15      5.54 o 
   1   4   8      826.83      826.97      8.15 o 
   2   4   8      191.50      184.16      4.14 o 
   3   4   8      329.71      369.01      5.66 o 
   4   4   8      232.76      253.09      5.02 o 
   5   4   8       15.87       19.94      2.93 o 
   6   4   8      303.28      287.71      6.98 o 
   7   4   8      128.84      142.06      5.72 o 
   8   4   8        4.25       -3.82      3.82 o 
   9   4   8       96.86       98.15      6.09 o 
  10   4   8       69.58       68.61      6.56 o 
  11   4   8      152.11      144.52      8.55 o 
  12   4   8       39.08       52.43      7.39 o 
 -14   5   8        7.57       10.68      7.73 o 
 -13   5   8       62.52       73.20      7.95 o 
 -12   5   8       36.13       29.62      6.07 o 
 -11   5   8        0.86       -3.06      5.46 o 
 -10   5   8      490.58      516.04     12.05 o 
  -9   5   8      111.02      117.65      7.04 o 
  -8   5   8      294.20      283.90      8.51 o 
  -7   5   8      195.56      162.55      5.75 o 
  -6   5   8      425.54      396.18      7.43 o 
  -5   5   8      314.81      320.16      6.96 o 
  -4   5   8      319.16      259.10      5.46 o 
  -3   5   8      579.99      562.52      6.36 o 
  -2   5   8      182.23      165.95      3.40 o 
  -1   5   8       99.45       88.96      3.09 o 
   0   5   8        0.07       -0.68      1.28 o 
   1   5   8       93.02       86.10      2.51 o 
   2   5   8       58.70       42.99      1.92 o 
   3   5   8      250.52      238.02      6.06 o 
   4   5   8     1322.44     1301.74     12.78 o 
   5   5   8     1820.01     1792.29     14.47 o 
   6   5   8        2.78       11.87      1.98 o 
   7   5   8      361.19      367.53      8.32 o 
   8   5   8       64.83       61.46      5.29 o 
   9   5   8       53.14       62.72      5.59 o 
  10   5   8       49.43       40.24      5.79 o 
  11   5   8        4.83        9.48      5.94 o 
  12   5   8        4.08        3.44      6.79 o 
 -14   6   8        0.93       14.79      9.62 o 
 -13   6   8      105.94      136.11     12.11 o 
 -12   6   8       15.46        7.13      5.92 o 
 -11   6   8       31.36       30.62      6.18 o 
 -10   6   8        0.16       -5.65      5.65 o 
  -9   6   8        3.09       -3.76      4.63 o 
  -8   6   8      143.80      128.37      7.22 o 
  -7   6   8       29.20        6.18      4.21 o 
  -6   6   8        5.59       -3.69      3.69 o 
  -5   6   8       11.66        4.71      3.30 o 
  -4   6   8      684.29      663.47      8.92 o 
  -3   6   8        0.18       -0.51      2.58 o 
  -2   6   8      720.22      736.96      7.59 o 
  -1   6   8     1118.32     1135.79      9.56 o 
   0   6   8       51.21       55.60      3.04 o 
   1   6   8      471.56      466.89      5.43 o 
   2   6   8      534.78      530.24      6.29 o 
   3   6   8        5.61        2.65      4.00 o 
   4   6   8      801.67      761.17     12.03 o 
   5   6   8        2.72        3.05      1.65 o 
   6   6   8      122.33      125.28      5.53 o 
   7   6   8       82.76       75.92      4.78 o 
   8   6   8        0.37       -0.83      3.96 o 
   9   6   8      144.36      125.56      7.05 o 
  10   6   8        5.00       14.97      5.48 o 
  11   6   8        0.03       -5.89      5.89 o 
 -13   7   8       22.12       20.02      8.88 o 
 -12   7   8        8.61        3.03      7.01 o 
 -11   7   8       54.86       59.37      7.13 o 
 -10   7   8       10.44        9.60      5.82 o 
  -9   7   8      188.27      208.15      8.96 o 
  -8   7   8      304.42      310.66      9.96 o 
  -7   7   8      128.43      119.35      6.26 o 
  -6   7   8     1694.15     1698.94     17.25 o 
  -5   7   8      155.53      148.00      5.84 o 
  -4   7   8       19.21       18.33      3.47 o 
  -3   7   8      104.81       88.45      3.91 o 
  -2   7   8      165.99      154.98      4.41 o 
  -1   7   8        4.02        9.93      3.41 o 
   0   7   8      168.61      154.58      3.85 o 
   1   7   8     1365.95     1276.85     12.78 o 
   2   7   8       47.72       56.74      2.87 o 
   3   7   8      830.77      736.16     11.00 o 
   4   7   8       61.67       69.21      3.37 o 
   5   7   8      631.15      590.50      8.40 o 
   6   7   8        0.43       -3.34      3.55 o 
   7   7   8       49.01       30.11      4.26 o 
   8   7   8      211.44      213.21      7.67 o 
   9   7   8        0.27       -1.94      4.82 o 
  10   7   8       28.49       36.59      6.45 o 
  11   7   8        1.53        0.62      8.67 o 
 -12   8   8      135.61      151.14     10.01 o 
 -11   8   8       74.23       75.77      7.36 o 
 -10   8   8      194.35      221.55      9.78 o 
  -9   8   8       51.50       70.66      7.13 o 
  -8   8   8      165.41      177.20      8.46 o 
  -7   8   8      201.12      276.76     12.98 o 
  -6   8   8      627.85      630.10     14.45 o 
  -5   8   8      440.26      423.87      8.42 o 
  -4   8   8      112.49      119.82      4.95 o 
  -3   8   8     1185.38     1113.65     11.64 o 
  -2   8   8      243.08      239.42      5.94 o 
  -1   8   8        4.04        8.40      3.33 o 
   0   8   8     1570.78     1467.35     13.89 o 
   1   8   8      258.68      278.54      5.00 o 
   2   8   8      337.73      317.20      6.21 o 
   3   8   8      177.50      134.34      5.30 o 
   4   8   8       80.05       69.33      4.17 o 
   5   8   8       68.43       60.83      5.37 o 
   6   8   8      110.78      107.00      6.30 o 
   7   8   8       24.34       28.28      4.69 o 
   8   8   8      110.02      108.77      8.97 o 
   9   8   8       26.72       22.36      5.61 o 
  10   8   8        1.82       -3.25      7.94 o 
 -12   9   8        0.98       -7.54      7.54 o 
 -11   9   8       19.36        1.47      6.50 o 
 -10   9   8       73.86       75.36      7.38 o 
  -9   9   8       29.90       26.47      6.87 o 
  -8   9   8        1.73        2.01      6.83 o 
  -7   9   8      366.10      342.51     10.55 o 
  -6   9   8        3.86       21.21      4.64 o 
  -5   9   8      359.43      372.73      9.07 o 
  -4   9   8      277.12      278.89      8.34 o 
  -3   9   8       41.93       39.69      4.45 o 
  -2   9   8       79.93       79.17      5.07 o 
  -1   9   8       73.68       48.58      4.18 o 
   0   9   8       37.53       58.11      4.01 o 
   1   9   8        1.62       -4.41      4.41 o 
   2   9   8        9.61       -4.85      4.85 o 
   3   9   8      115.98      104.08      5.62 o 
   4   9   8       70.65       66.80      5.56 o 
   5   9   8       35.84       29.52      5.16 o 
   6   9   8        2.10       -4.21      4.21 o 
   7   9   8        7.66        3.15      5.33 o 
   8   9   8       41.92       26.46      5.51 o 
   9   9   8        2.86       -4.46      6.79 o 
 -10  10   8      167.12      187.67      9.78 o 
  -9  10   8       89.15       97.26      8.76 o 
  -8  10   8       39.44       37.03      6.82 o 
  -7  10   8       51.05       56.87      7.52 o 
  -6  10   8       35.95       49.14      6.85 o 
  -5  10   8       43.43       55.56      5.82 o 
  -4  10   8        0.84        0.44      4.63 o 
  -3  10   8       22.52       16.50      4.73 o 
  -2  10   8      348.81      338.29     10.41 o 
  -1  10   8       11.53       16.34      4.80 o 
   0  10   8      383.42      393.06     10.63 o 
   1  10   8       51.36       47.87      5.57 o 
   2  10   8       92.36       96.28      6.67 o 
   3  10   8       65.45       43.16      5.68 o 
   4  10   8       88.81       84.97      6.27 o 
   5  10   8       12.90        9.42      5.11 o 
   6  10   8        0.07       -1.75      4.77 o 
   7  10   8       13.63        8.42      5.24 o 
   8  10   8        2.35       10.82      7.02 o 
  -9  11   8        1.97       -8.12      8.12 o 
  -8  11   8        9.11        4.00      8.43 o 
  -7  11   8       47.28       28.67      8.39 o 
  -6  11   8        0.96       -4.03      6.80 o 
  -5  11   8      101.62       88.81      8.49 o 
  -4  11   8        2.00       -5.68      5.68 o 
  -3  11   8       13.14       11.72      6.11 o 
  -2  11   8       44.02       29.27      6.30 o 
  -1  11   8        0.93       -6.27      6.27 o 
   0  11   8        6.03       10.10      4.82 o 
   1  11   8       54.22       61.08      6.17 o 
   2  11   8      120.17      125.80      7.47 o 
   3  11   8       42.73       35.87      6.02 o 
   4  11   8       18.00       16.19      5.60 o 
   5  11   8        2.91       -3.23      5.22 o 
   6  11   8       64.10       71.68      7.02 o 
  -7  12   8       31.88       20.27      8.35 o 
  -6  12   8        7.55        6.37      7.48 o 
  -5  12   8        0.17        3.62      7.18 o 
  -4  12   8        6.01        6.97      6.77 o 
  -3  12   8       10.32       28.39      6.82 o 
  -2  12   8        2.36       11.88      6.65 o 
  -1  12   8      221.43      215.77     10.52 o 
   0  12   8        0.01       -5.64      5.64 o 
   1  12   8      155.18      159.33      9.66 o 
   2  12   8        0.94        1.47      6.21 o 
   3  12   8      162.50      155.31      8.66 o 
   4  12   8        2.45        4.16      5.80 o 
   5  12   8       58.71       64.47      7.68 o 
  -4  13   8       12.08       17.88      6.85 o 
  -3  13   8       74.46       88.71      8.92 o 
  -2  13   8       84.68       74.50      9.45 o 
  -1  13   8      108.08      112.39      9.07 o 
   0  13   8        4.66        0.42      6.82 o 
   1  13   8       51.18       55.23      7.88 o 
   2  13   8       10.80        1.26      6.90 o 
 -15   0   9        7.33        7.66     10.42 o 
 -13   0   9       70.33       40.53      8.26 o 
 -11   0   9       88.29       75.41      9.43 o 
  -9   0   9       24.85        9.29      6.77 o 
  -7   0   9       61.37       52.37      5.18 o 
  -5   0   9       99.18       87.62      5.51 o 
  -3   0   9       37.89       31.04      2.78 o 
  -1   0   9      599.92      637.31      7.45 o 
   1   0   9     3505.21     3402.42     27.73 o 
   3   0   9      132.31      169.62      4.15 o 
   5   0   9      652.25      654.15      7.92 o 
   7   0   9        1.81       -3.02      3.02 o 
   9   0   9        6.68        2.63      8.33 o 
  11   0   9        0.05       12.13      8.67 o 
 -15   1   9       19.54        1.84      8.91 o 
 -14   1   9        6.31        4.60      6.08 o 
 -13   1   9       45.50       48.70      6.91 o 
 -12   1   9       14.69        5.22      5.42 o 
 -11   1   9      142.73      157.40      7.90 o 
 -10   1   9        2.45       -4.56      4.56 o 
  -9   1   9      347.77      324.24      8.89 o 
  -8   1   9      181.52      165.93      6.58 o 
  -7   1   9     1047.08     1050.97     11.90 o 
  -6   1   9      929.50      928.24      9.60 o 
  -5   1   9      216.01      207.27      4.72 o 
  -4   1   9       24.74       41.08      2.29 o 
  -3   1   9     1062.89     1240.95      9.16 o 
  -2   1   9       20.88       26.32      1.94 o 
  -1   1   9     5179.29     5683.45     32.57 o 
   0   1   9     1733.75     1663.75     10.44 o 
   1   1   9     1727.12     1719.98     10.23 o 
   2   1   9      315.34      340.21      3.21 o 
   3   1   9     1473.26     1317.54      8.61 o 
   4   1   9      240.07      232.60      3.05 o 
   5   1   9      307.29      286.85      3.70 o 
   6   1   9       93.96       92.55      4.21 o 
   7   1   9      250.60      244.55      5.87 o 
   8   1   9       51.45       48.58      4.88 o 
   9   1   9        8.15       21.46      5.62 o 
  10   1   9       38.64       65.06      6.89 o 
  11   1   9        0.27       25.90      6.81 o 
  12   1   9      139.00      146.94     11.01 o 
 -15   2   9        1.50       -8.02      8.02 o 
 -14   2   9        1.99       -7.04      7.04 o 
 -13   2   9       11.60       -1.59      5.87 o 
 -12   2   9        0.02       -4.86      4.86 o 
 -11   2   9       97.26       83.30      6.66 o 
 -10   2   9      111.60       93.31      6.60 o 
  -9   2   9        0.13       -4.28      4.28 o 
  -8   2   9      190.96      193.60      7.30 o 
  -7   2   9       15.51       -0.43      3.26 o 
  -6   2   9      103.62      108.13      4.12 o 
  -5   2   9      318.76      382.60      6.44 o 
  -4   2   9      298.63      334.38      5.04 o 
  -3   2   9      603.35      629.11      6.00 o 
  -2   2   9      691.82      713.81      6.38 o 
  -1   2   9      155.79      181.32      2.70 o 
   0   2   9       68.94       86.37      2.10 o 
   1   2   9     1427.55     1478.32     11.84 o 
   2   2   9       40.66       50.55      2.38 o 
   3   2   9        9.52       10.93      1.55 o 
   4   2   9       46.70       41.75      1.62 o 
   5   2   9        9.37        0.49      1.46 o 
   6   2   9       39.25       25.86      1.97 o 
   7   2   9       25.25       11.52      2.22 o 
   8   2   9       53.27       51.45      4.64 o 
   9   2   9      783.01      807.28     18.11 o 
  10   2   9        2.32       24.29      6.28 o 
  11   2   9        2.14       13.63      6.50 o 
  12   2   9        4.62        3.89      6.79 o 
 -15   3   9        4.30       -2.82      7.23 o 
 -14   3   9        2.18       -6.11      6.66 o 
 -13   3   9        7.81       18.56      6.29 o 
 -12   3   9      164.63      179.48      8.48 o 
 -11   3   9        7.37       17.41      5.49 o 
 -10   3   9      541.58      509.16     11.43 o 
  -9   3   9        1.35        3.16      4.67 o 
  -8   3   9     1770.56     1768.47     19.69 o 
  -7   3   9        6.10       14.00      3.57 o 
  -6   3   9        0.16        3.11      2.96 o 
  -5   3   9      198.17      227.60      4.97 o 
  -4   3   9       61.80       81.89      3.05 o 
  -3   3   9      211.29      228.74      3.78 o 
  -2   3   9      909.87      955.34      7.52 o 
  -1   3   9        6.52        9.13      1.37 o 
   0   3   9      494.46      450.37      4.15 o 
   1   3   9      172.54      189.96      3.92 o 
   2   3   9     3652.24     3655.74     29.46 o 
   3   3   9        0.01       10.89      2.76 o 
   4   3   9     2591.28     2571.43     19.93 o 
   5   3   9       12.75       20.37      2.44 o 
   6   3   9       20.38       22.32      3.11 o 
   7   3   9       46.56       60.57      3.37 o 
   8   3   9        7.81       11.53      4.25 o 
   9   3   9        2.49       19.12      5.53 o 
  10   3   9       18.58       23.10      6.10 o 
  11   3   9        2.86       23.92      6.61 o 
  12   3   9       12.94       40.09      7.10 o 
 -14   4   9        3.93       -5.96      7.03 o 
 -13   4   9      102.86      119.57      8.36 o 
 -12   4   9      221.34      195.86      8.97 o 
 -11   4   9       63.05       39.54      6.30 o 
 -10   4   9      328.88      312.41     10.48 o 
  -9   4   9      245.71      271.67     10.14 o 
  -8   4   9        4.80       -4.39      4.39 o 
  -7   4   9      433.43      375.03      8.23 o 
  -6   4   9      126.13      103.67      5.61 o 
  -5   4   9      212.34      192.95      5.29 o 
  -4   4   9       41.76       35.59      3.01 o 
  -3   4   9        1.27        5.92      1.90 o 
  -2   4   9       11.03       12.65      1.96 o 
  -1   4   9      546.25      473.51      4.74 o 
   0   4   9        2.48       -1.13      1.13 o 
   1   4   9       79.48       77.33      3.72 o 
   2   4   9        3.17       19.13      3.27 o 
   3   4   9      133.83      149.85      5.25 o 
   4   4   9       67.43       63.68      2.99 o 
   5   4   9        3.04       -2.45      2.45 o 
   6   4   9        8.10        3.39      2.04 o 
   7   4   9       91.83       88.87      4.10 o 
   8   4   9        0.90        5.79      3.95 o 
   9   4   9      244.05      273.46      9.64 o 
  10   4   9        7.73       22.83      5.50 o 
  11   4   9       53.45       63.84      6.92 o 
  12   4   9       85.42       94.71      8.20 o 
 -14   5   9       24.06       26.67      7.72 o 
 -13   5   9       10.57       12.40      6.65 o 
 -12   5   9      148.68      145.32      9.07 o 
 -11   5   9       37.21       23.22      6.68 o 
 -10   5   9       15.45       13.53      5.54 o 
  -9   5   9      215.61      228.97     10.32 o 
  -8   5   9      257.93      263.25      8.72 o 
  -7   5   9      658.90      613.56      9.39 o 
  -6   5   9      344.27      335.10      7.29 o 
  -5   5   9       33.29       29.11      3.54 o 
  -4   5   9       14.34       11.93      2.89 o 
  -3   5   9        0.70       -2.12      2.12 o 
  -2   5   9      181.11      176.16      3.81 o 
  -1   5   9      203.18      179.85      3.31 o 
   0   5   9      773.02      738.89      7.32 o 
   1   5   9      132.00      124.18      4.84 o 
   2   5   9     2422.51     2408.74     20.31 o 
   3   5   9      771.12      757.78     10.22 o 
   4   5   9      490.15      501.45      7.50 o 
   5   5   9       12.09       24.08      3.24 o 
   6   5   9       20.24       19.22      3.52 o 
   7   5   9      763.27      790.43     17.02 o 
   8   5   9       24.75       34.10      4.34 o 
   9   5   9       62.42       56.55      5.50 o 
  10   5   9        9.47       13.27      5.81 o 
  11   5   9       39.84       38.04      6.47 o 
 -14   6   9        5.29       -0.24      8.40 o 
 -13   6   9       16.89       15.96      6.89 o 
 -12   6   9        0.02       -0.72      6.72 o 
 -11   6   9       19.33        5.36      5.62 o 
 -10   6   9       51.24       42.36      6.26 o 
  -9   6   9      243.37      235.84     10.57 o 
  -8   6   9      161.01      141.46      7.07 o 
  -7   6   9       29.05       18.75      4.36 o 
  -6   6   9      109.90       99.29      5.51 o 
  -5   6   9       27.15       34.62      4.00 o 
  -4   6   9      748.96      755.77      9.70 o 
  -3   6   9       68.70       60.33      3.71 o 
  -2   6   9       81.86       87.84      3.69 o 
  -1   6   9      231.01      234.57      3.86 o 
   0   6   9       48.44       54.65      2.66 o 
   1   6   9      205.70      218.32      6.79 o 
   2   6   9      234.11      214.09     15.87 o 
   3   6   9        3.65       -2.36      3.64 o 
   4   6   9      138.94      117.31      6.50 o 
   5   6   9      104.47       91.66      5.49 o 
   6   6   9      101.67      101.37      5.95 o 
   7   6   9       27.83       26.27      3.40 o 
   8   6   9       14.44       20.29      4.05 o 
   9   6   9        1.12        0.52      4.48 o 
  10   6   9       89.33      106.57     10.71 o 
  11   6   9       10.28       15.95      8.74 o 
 -13   7   9        0.56        1.02     10.09 o 
 -12   7   9        8.23       10.03      6.18 o 
 -11   7   9      226.48      245.91     10.12 o 
 -10   7   9       22.65       19.11      6.09 o 
  -9   7   9      281.36      292.11     10.53 o 
  -8   7   9      126.78      123.62      7.41 o 
  -7   7   9       21.80       47.89      5.39 o 
  -6   7   9      460.63      463.16      9.97 o 
  -5   7   9      188.74      193.99      6.34 o 
  -4   7   9      237.74      223.96      6.59 o 
  -3   7   9       71.46       53.66      3.96 o 
  -2   7   9      278.72      219.49      5.18 o 
  -1   7   9      109.93      102.24      3.45 o 
   0   7   9      691.94      604.71      8.08 o 
   1   7   9       28.86       33.99      2.62 o 
   2   7   9     1203.73     1053.35      9.97 o 
   3   7   9       58.36       63.51      2.57 o 
   4   7   9        2.14       -1.48      3.13 o 
   5   7   9      242.35      221.87      5.07 o 
   6   7   9       88.52       76.51      5.11 o 
   7   7   9       53.70       63.49      3.96 o 
   8   7   9        0.63        0.44      4.74 o 
   9   7   9        0.19        5.93      8.60 o 
  10   7   9        1.73       -5.46      7.36 o 
 -12   8   9       26.55       28.79      7.60 o 
 -11   8   9       30.48       22.50      6.77 o 
 -10   8   9        4.87       15.49      6.06 o 
  -9   8   9        3.97        1.37      5.51 o 
  -8   8   9      107.03      120.52      7.52 o 
  -7   8   9       43.54       85.82      6.90 o 
  -6   8   9      196.00      202.79      9.92 o 
  -5   8   9      703.86      722.58     11.12 o 
  -4   8   9      487.11      469.58      8.50 o 
  -3   8   9      732.45      703.44      9.30 o 
  -2   8   9       15.21       12.61      3.28 o 
  -1   8   9      139.40      131.37      4.81 o 
   0   8   9       89.89       64.76      3.35 o 
   1   8   9       89.65       69.02      4.16 o 
   2   8   9        0.26        0.86      3.73 o 
   3   8   9       17.03       10.04      4.58 o 
   4   8   9       17.10       17.41      3.82 o 
   5   8   9      167.05      152.48      7.12 o 
   6   8   9        0.51        5.80      3.29 o 
   7   8   9      107.86      104.35      7.47 o 
   8   8   9        4.85       -2.84      6.31 o 
   9   8   9      122.50      129.72     17.70 o 
 -11   9   9        0.60        7.55      6.67 o 
 -10   9   9      164.37      170.79      9.38 o 
  -9   9   9       24.00       14.54      6.51 o 
  -8   9   9      143.26      152.64      9.09 o 
  -7   9   9        0.67        6.11      6.00 o 
  -6   9   9      118.80      121.73      8.08 o 
  -5   9   9      315.23      342.32      9.79 o 
  -4   9   9       51.87       47.35      4.71 o 
  -3   9   9       37.62       29.27      4.43 o 
  -2   9   9       13.16       11.18      3.83 o 
  -1   9   9      283.11      269.62      8.86 o 
   0   9   9       32.77       26.00      4.83 o 
   1   9   9        7.32        0.12      4.56 o 
   2   9   9       65.24       78.28      5.52 o 
   3   9   9        3.96       -4.19      4.19 o 
   4   9   9       49.68       56.75      5.05 o 
   5   9   9       25.32       16.17      4.44 o 
   6   9   9      119.26      131.22      7.93 o 
   7   9   9        0.49       -5.43      5.43 o 
   8   9   9        1.69       -2.28      6.39 o 
 -10  10   9        1.01       12.39      8.14 o 
  -9  10   9        0.03        9.66      7.56 o 
  -8  10   9      117.35      106.73      9.53 o 
  -7  10   9       65.63       77.63      9.59 o 
  -6  10   9       95.22      118.99      9.76 o 
  -5  10   9      435.98      462.82     15.28 o 
  -4  10   9       32.49       39.49      6.77 o 
  -3  10   9      307.83      300.76     10.17 o 
  -2  10   9       30.72       24.58      5.48 o 
  -1  10   9       84.49       87.98      6.43 o 
   0  10   9        1.58        4.82      4.50 o 
   1  10   9       48.81       55.00      5.84 o 
   2  10   9        9.72        6.56      4.68 o 
   3  10   9        0.09        1.20      4.58 o 
   4  10   9       41.83       30.36      5.25 o 
   5  10   9        6.47        9.45      4.65 o 
   6  10   9        5.61        8.84      6.41 o 
   7  10   9       88.46       92.25      8.31 o 
  -9  11   9        3.89       -8.50      8.50 o 
  -8  11   9       31.70       25.42      8.77 o 
  -7  11   9       10.08        8.43      7.15 o 
  -6  11   9        0.92       -8.09      8.09 o 
  -5  11   9        7.50        3.26      6.53 o 
  -4  11   9       17.82        0.84      6.51 o 
  -3  11   9        2.28       -4.75      5.56 o 
  -2  11   9        0.20       -2.07      5.75 o 
  -1  11   9       59.11       53.51      7.08 o 
   0  11   9       11.10        8.30      5.19 o 
   1  11   9       14.64        5.74      5.12 o 
   2  11   9        9.08        5.14      5.09 o 
   3  11   9       24.80       20.26      5.48 o 
   4  11   9        1.56       -4.91      4.91 o 
   5  11   9        7.03       -6.28      6.28 o 
   6  11   9        9.99       10.39      7.25 o 
  -7  12   9       13.07       18.45      9.19 o 
  -6  12   9       93.49      106.75     10.90 o 
  -5  12   9       25.12       32.36      7.99 o 
  -4  12   9      183.29      182.41     10.42 o 
  -3  12   9        3.02        1.75      6.49 o 
  -2  12   9      212.31      221.45     10.96 o 
  -1  12   9        0.86       -5.81      5.81 o 
   0  12   9       96.54       87.59      7.92 o 
   1  12   9       14.68       11.84      6.53 o 
   2  12   9       44.00       63.06      7.33 o 
   3  12   9       32.87       46.36      6.38 o 
   4  12   9        3.26       20.24      7.49 o 
  -3  13   9        5.97        5.60      7.17 o 
  -2  13   9        0.64        3.04      7.07 o 
  -1  13   9        6.84       -6.79      6.79 o 
   0  13   9        0.00       -5.23      6.79 o 
 -14   0  10       68.47       81.17     11.80 o 
 -12   0  10       90.19       92.99     10.23 o 
 -10   0  10      307.69      319.21     14.07 o 
  -8   0  10       20.03       15.87      6.48 o 
  -6   0  10        2.40        3.63      3.67 o 
  -4   0  10     1821.99     1737.76     19.32 o 
  -2   0  10     6692.48     6855.01     52.22 o 
   0   0  10       70.59      116.41      4.66 o 
   2   0  10       14.18        9.38      2.10 o 
   4   0  10      592.43      615.45      8.40 o 
   6   0  10       37.48       26.42      3.34 o 
   8   0  10      124.97      116.61      9.67 o 
  10   0  10        0.07       -6.05     11.93 o 
  12   0  10       75.39       52.71     11.06 o 
 -15   1  10        9.59        5.48      8.23 o 
 -14   1  10        0.96       -6.20      6.20 o 
 -13   1  10        0.17       -5.83      5.83 o 
 -12   1  10       73.27       84.52      7.20 o 
 -11   1  10       31.26       29.22      5.72 o 
 -10   1  10      162.02      150.85      7.29 o 
  -9   1  10       12.77       -1.16      4.34 o 
  -8   1  10       21.47       10.40      4.36 o 
  -7   1  10        2.14       13.35      3.52 o 
  -6   1  10      536.95      603.08      7.79 o 
  -5   1  10       43.57       46.70      3.08 o 
  -4   1  10     4046.57     4216.89     27.93 o 
  -3   1  10        0.40        1.25      1.73 o 
  -2   1  10      382.62      378.29      4.51 o 
  -1   1  10      131.97      165.57      3.83 o 
   0   1  10     1670.37     1529.21      9.91 o 
   1   1  10      730.30      664.70      5.10 o 
   2   1  10      171.27      188.76      3.19 o 
   3   1  10      145.68      131.49      2.91 o 
   4   1  10      201.17      174.67      2.90 o 
   5   1  10      120.08      103.16      3.01 o 
   6   1  10       83.53       84.47      3.11 o 
   7   1  10       17.68       17.98      2.72 o 
   8   1  10       94.03      105.66      8.00 o 
   9   1  10      424.51      484.70     12.39 o 
  10   1  10      285.11      364.41     12.14 o 
  11   1  10       51.99       63.34      8.39 o 
  12   1  10       17.05        9.58      7.97 o 
 -15   2  10       25.70       32.19      8.24 o 
 -14   2  10       74.36       68.22      7.74 o 
 -13   2  10       31.23       33.02      6.36 o 
 -12   2  10       86.91       87.05      7.06 o 
 -11   2  10       10.92       13.76      5.73 o 
 -10   2  10       41.40       17.38      5.32 o 
  -9   2  10       68.51       58.46      5.69 o 
  -8   2  10      429.08      452.51     16.71 o 
  -7   2  10       46.66       23.90      3.84 o 
  -6   2  10      360.95      376.29      6.51 o 
  -5   2  10      654.69      676.25      8.01 o 
  -4   2  10      120.52      120.26      3.76 o 
  -3   2  10      214.70      173.44      3.66 o 
  -2   2  10       21.61       17.08      1.44 o 
  -1   2  10      193.51      160.05      2.54 o 
   0   2  10      103.26       86.16      2.18 o 
   1   2  10     1245.26     1298.71     11.60 o 
   2   2  10      183.49      186.51      3.46 o 
   3   2  10       79.99       85.97      2.63 o 
   4   2  10      216.92      217.99      4.86 o 
   5   2  10       69.82       57.37      2.87 o 
   6   2  10      808.43      801.97      6.89 o 
   7   2  10       78.49       88.51      3.99 o 
   8   2  10      113.67      133.58      9.04 o 
   9   2  10      154.25      174.71     11.82 o 
  10   2  10      261.65      263.90     14.13 o 
  11   2  10        3.44       10.23      6.26 o 
  12   2  10        0.33       -1.67      6.31 o 
 -15   3  10       48.99       53.35      8.89 o 
 -14   3  10       21.48       15.79      7.34 o 
 -13   3  10      188.40      173.16      8.97 o 
 -12   3  10       42.77       38.42      6.67 o 
 -11   3  10      179.62      188.41      8.45 o 
 -10   3  10        0.65       -0.53      4.75 o 
  -9   3  10      129.37      123.81      6.81 o 
  -8   3  10      530.67      518.50     12.49 o 
  -7   3  10      273.98      258.10      8.68 o 
  -6   3  10     1013.31     1037.24     11.81 o 
  -5   3  10      625.65      608.26      7.75 o 
  -4   3  10       15.76       14.82      2.49 o 
  -3   3  10       86.39       54.35      2.41 o 
  -2   3  10      109.72      122.52      2.91 o 
  -1   3  10     1946.90     1864.05     13.01 o 
   0   3  10        9.54        7.50      1.81 o 
   1   3  10      593.38      557.73      7.00 o 
   2   3  10        0.04        9.98      3.05 o 
   3   3  10      289.12      333.36      6.70 o 
   4   3  10      375.58      399.77      6.96 o 
   5   3  10       98.00       98.30      4.82 o 
   6   3  10       70.57       70.21      3.70 o 
   7   3  10      263.15      250.48      8.54 o 
   8   3  10       29.02       40.43      4.62 o 
   9   3  10      196.60      233.78     14.61 o 
  10   3  10        1.61       16.74      5.57 o 
  11   3  10      333.51      428.48     15.46 o 
 -14   4  10        7.65       20.05      7.83 o 
 -13   4  10      191.20      189.22     10.29 o 
 -12   4  10       32.69       44.24      6.95 o 
 -11   4  10        1.61       -4.91      4.91 o 
 -10   4  10       31.74       24.62      5.86 o 
  -9   4  10       80.45       68.36      6.25 o 
  -8   4  10       40.10       18.84      5.20 o 
  -7   4  10        5.79       -4.10      4.10 o 
  -6   4  10       39.87       29.75      4.18 o 
  -5   4  10       25.47       18.69      3.48 o 
  -4   4  10     1334.04     1255.32     14.15 o 
  -3   4  10       11.47       19.84      2.16 o 
  -2   4  10       28.39       21.00      1.88 o 
  -1   4  10      693.22      727.56      6.93 o 
   0   4  10      856.44      816.31      8.25 o 
   1   4  10     1343.65     1358.34     15.44 o 
   2   4  10      146.35      167.17      5.62 o 
   3   4  10      605.69      613.33      9.34 o 
   4   4  10       14.97       11.12      3.47 o 
   5   4  10       62.59       66.83      3.46 o 
   6   4  10      802.13      792.13     10.77 o 
   7   4  10      476.55      496.13     12.97 o 
   8   4  10      172.81      184.05      9.40 o 
   9   4  10       35.62       36.29      4.93 o 
  10   4  10       14.92       17.79      5.44 o 
  11   4  10        0.44       10.78      7.09 o 
 -14   5  10       24.28       33.94      8.26 o 
 -13   5  10       26.29       31.51      6.71 o 
 -12   5  10       57.87       54.28      7.08 o 
 -11   5  10       11.35       -0.58      6.42 o 
 -10   5  10      209.66      188.20      9.38 o 
  -9   5  10       30.82       16.65      6.15 o 
  -8   5  10        2.73       -5.68      5.68 o 
  -7   5  10      479.41      450.93      8.91 o 
  -6   5  10       32.56       26.16      4.08 o 
  -5   5  10      683.61      694.55      9.43 o 
  -4   5  10        2.58        1.80      2.90 o 
  -3   5  10       20.20       19.14      3.01 o 
  -2   5  10      412.72      372.22      5.03 o 
  -1   5  10      102.22      105.16      3.65 o 
   0   5  10     1061.45      929.91      9.18 o 
   1   5  10      720.52      727.13     12.97 o 
   2   5  10       76.65      107.92      5.50 o 
   3   5  10       50.87       56.47      4.46 o 
   4   5  10      900.45      872.53      9.88 o 
   5   5  10        0.32        4.16      2.61 o 
   6   5  10       52.98       66.58      6.27 o 
   7   5  10       33.24       39.24      4.80 o 
   8   5  10       81.19       70.75      6.98 o 
   9   5  10       20.50       26.83      6.55 o 
  10   5  10      102.95      118.44     10.79 o 
  11   5  10       68.46       69.07      8.58 o 
 -13   6  10       11.63        0.32      6.84 o 
 -12   6  10       75.39       75.53      8.12 o 
 -11   6  10        2.90       -5.27      6.39 o 
 -10   6  10       92.03       75.50      7.14 o 
  -9   6  10      182.46      150.42      8.11 o 
  -8   6  10      119.99      115.09      7.04 o 
  -7   6  10      379.34      392.51      9.63 o 
  -6   6  10        5.85        0.15      3.78 o 
  -5   6  10      781.69      759.91     10.30 o 
  -4   6  10      370.56      347.23      7.08 o 
  -3   6  10        5.52       -2.72      2.72 o 
  -2   6  10      134.23      117.12      4.09 o 
  -1   6  10       13.64        7.07      1.91 o 
   0   6  10      190.51      235.74      8.24 o 
   1   6  10     2955.48     2898.90     22.41 o 
   2   6  10       79.70       90.94      5.58 o 
   3   6  10      349.19      326.20      8.46 o 
   4   6  10      104.32       89.22      4.68 o 
   5   6  10        2.33       -3.46      3.46 o 
   6   6  10        0.56       -3.78      3.84 o 
   7   6  10      123.81      137.88      6.88 o 
   8   6  10       84.69       91.30      7.56 o 
   9   6  10       40.07       55.43      8.11 o 
  10   6  10       76.86       72.80      9.50 o 
 -13   7  10        8.79        7.98      8.10 o 
 -12   7  10       59.37       57.47      8.20 o 
 -11   7  10        8.20       25.99      6.94 o 
 -10   7  10       45.64       72.38      7.29 o 
  -9   7  10      371.22      417.23     11.48 o 
  -8   7  10      146.81      154.76      7.54 o 
  -7   7  10     1129.84     1234.26     16.37 o 
  -6   7  10      339.45      418.72      9.11 o 
  -5   7  10      158.38      164.11      6.23 o 
  -4   7  10      415.34      412.31      8.02 o 
  -3   7  10      565.78      497.08      8.02 o 
  -2   7  10       67.36       58.60      4.22 o 
  -1   7  10        0.05       -2.02      2.02 o 
   0   7  10       26.14       24.42      2.83 o 
   1   7  10       12.18       -0.10      1.80 o 
   2   7  10       48.97       35.02      2.33 o 
   3   7  10        5.55       -3.16      4.88 o 
   4   7  10       32.25       43.04      4.70 o 
   5   7  10       27.24       30.38      4.54 o 
   6   7  10       16.39       24.78      4.46 o 
   7   7  10       31.13       23.27      5.02 o 
   8   7  10       23.15       40.51      6.95 o 
   9   7  10        0.00        8.38     10.86 o 
 -12   8  10       63.39       84.25      8.73 o 
 -11   8  10        0.00        3.71      5.80 o 
 -10   8  10       14.48       16.73      5.89 o 
  -9   8  10      122.08      124.11      7.62 o 
  -8   8  10       21.50       26.04      5.66 o 
  -7   8  10      428.47      441.97     11.12 o 
  -6   8  10      209.73      225.71      9.99 o 
  -5   8  10        9.73       21.18      5.29 o 
  -4   8  10      161.77      163.77      6.77 o 
  -3   8  10       14.70       19.67      4.17 o 
  -2   8  10      279.01      255.06      6.74 o 
  -1   8  10       17.41       22.23      3.05 o 
   0   8  10      859.48      869.90     12.89 o 
   1   8  10       67.26       61.19      4.19 o 
   2   8  10      197.37      156.09      5.16 o 
   3   8  10       24.71       22.63      3.17 o 
   4   8  10      237.41      231.66      9.86 o 
   5   8  10       19.00       18.87      4.77 o 
   6   8  10       36.88       38.41      5.75 o 
   7   8  10       13.68        8.09      5.24 o 
   8   8  10       35.89       34.94     12.11 o 
   9   8  10      100.12       98.22     14.46 o 
 -11   9  10      157.24      168.35     10.51 o 
 -10   9  10       15.73       23.43      7.67 o 
  -9   9  10       28.06       21.52      6.55 o 
  -8   9  10       18.73       23.44      6.60 o 
  -7   9  10        3.91       12.38      5.72 o 
  -6   9  10      442.15      527.13     12.06 o 
  -5   9  10       32.52       32.20      5.60 o 
  -4   9  10      179.84      171.33      8.65 o 
  -3   9  10        7.02        5.89      4.75 o 
  -2   9  10       20.24       16.87      4.95 o 
  -1   9  10      278.05      290.48      9.32 o 
   0   9  10        3.66        2.96      4.35 o 
   1   9  10       71.82       84.02      5.72 o 
   2   9  10       16.67       11.49      4.18 o 
   3   9  10      116.61      123.13      5.71 o 
   4   9  10        1.84        2.44      3.50 o 
   5   9  10       41.38       47.76      6.44 o 
   6   9  10       39.16       38.37      6.52 o 
   7   9  10        6.90        3.90      8.28 o 
   8   9  10        5.10       17.38     12.51 o 
 -10  10  10        7.53        8.68      7.40 o 
  -9  10  10       90.31       68.97      9.28 o 
  -8  10  10       72.19       83.60     10.38 o 
  -7  10  10        0.05       -4.29      8.23 o 
  -6  10  10      237.33      239.97     13.37 o 
  -5  10  10       33.14       38.28      7.92 o 
  -4  10  10       36.04       28.80      7.95 o 
  -3  10  10       28.94       24.05      5.61 o 
  -2  10  10        0.07       -4.64      4.64 o 
  -1  10  10        7.22        7.11      4.87 o 
   0  10  10       38.42       18.60      5.09 o 
   1  10  10       44.64       39.93      5.23 o 
   2  10  10       46.19       58.02      5.56 o 
   3  10  10        0.20        0.67      4.66 o 
   4  10  10      127.24      135.36      8.74 o 
   5  10  10        5.38       13.93      6.24 o 
   6  10  10      322.34      413.35     17.17 o 
  -8  11  10       32.02       41.81      9.23 o 
  -7  11  10       64.01       56.86      9.37 o 
  -6  11  10       46.83       37.38      9.32 o 
  -5  11  10      136.80      137.53     10.71 o 
  -4  11  10        0.80        0.01      6.15 o 
  -3  11  10       36.40       36.52      7.03 o 
  -2  11  10       12.63       21.78      6.55 o 
  -1  11  10       10.07       16.83      6.10 o 
   0  11  10        1.64       10.85      5.30 o 
   1  11  10       39.02       36.65      5.80 o 
   2  11  10       94.32      116.36      7.25 o 
   3  11  10        2.64        3.57      4.98 o 
   4  11  10       36.21       41.81      7.48 o 
   5  11  10        5.09       13.27      7.11 o 
  -6  12  10        0.29       -8.00      8.00 o 
  -5  12  10      102.25       99.63     10.05 o 
  -4  12  10        4.32        0.38      7.26 o 
  -3  12  10        8.05       -1.33      6.36 o 
  -2  12  10        2.87        2.80      5.93 o 
  -1  12  10        8.51        6.54      6.32 o 
   0  12  10       34.29       38.67      6.82 o 
   1  12  10       19.62       25.85      6.31 o 
   2  12  10       61.94      100.94      7.88 o 
   3  12  10      205.33      262.54     12.41 o 
 -15   0  11      104.11      103.65     13.11 o 
 -13   0  11      101.51      125.29     16.95 o 
 -11   0  11       39.24       26.51     11.47 o 
  -9   0  11       86.99      104.74      9.09 o 
  -7   0  11     2602.90     2638.54     29.29 o 
  -5   0  11     3321.30     3246.62     35.86 o 
  -3   0  11     1044.33      885.45     12.00 o 
  -1   0  11      274.41      194.11      4.68 o 
   1   0  11     1190.92     1239.78     12.09 o 
   3   0  11      576.62      553.04      7.72 o 
   5   0  11      340.23      338.54      7.46 o 
   7   0  11      211.96      190.67      9.24 o 
   9   0  11       54.72       76.74     13.71 o 
  11   0  11       20.40       33.20      9.91 o 
 -15   1  11        2.87       -6.78      6.78 o 
 -14   1  11       18.38        3.24      6.66 o 
 -13   1  11        2.35       -6.37      6.37 o 
 -12   1  11       12.48       -4.20      5.73 o 
 -11   1  11        8.38        7.98      5.54 o 
 -10   1  11       49.25       37.94      5.45 o 
  -9   1  11        5.77       -4.78      4.78 o 
  -8   1  11        1.57       -4.72      4.72 o 
  -7   1  11     1150.94     1256.10     13.93 o 
  -6   1  11      110.97      102.85      4.19 o 
  -5   1  11      302.68      321.64      5.83 o 
  -4   1  11      256.20      239.22      4.87 o 
  -3   1  11       18.27       -2.37      2.37 o 
  -2   1  11      137.03      121.78      3.29 o 
  -1   1  11      944.12     1133.60      8.80 o 
   0   1  11       91.30       91.49      2.58 o 
   1   1  11        0.48        2.32      1.24 o 
   2   1  11       10.10        9.90      1.36 o 
   3   1  11      187.00      187.25      3.04 o 
   4   1  11       11.28       16.60      1.58 o 
   5   1  11      263.16      283.74      8.90 o 
   6   1  11      448.64      477.07      6.97 o 
   7   1  11       30.93       35.04      4.80 o 
   8   1  11      341.00      382.52     12.49 o 
   9   1  11      168.11      195.22      9.02 o 
  10   1  11       27.82       33.09      6.52 o 
  11   1  11       68.69       67.73     11.56 o 
 -15   2  11       51.48       55.86      8.78 o 
 -14   2  11       55.57       98.06      9.27 o 
 -13   2  11        8.34        6.42      6.18 o 
 -12   2  11       99.63      107.70      7.51 o 
 -11   2  11      135.82      136.34      7.83 o 
 -10   2  11       13.78       -0.20      5.18 o 
  -9   2  11       24.61       18.07      5.28 o 
  -8   2  11     1565.97     1536.68     22.44 o 
  -7   2  11      419.62      395.69      8.14 o 
  -6   2  11      530.65      508.34      7.94 o 
  -5   2  11      731.53      705.43      8.29 o 
  -4   2  11      925.60      846.67      8.69 o 
  -3   2  11        0.16       -1.88      1.88 o 
  -2   2  11      598.57      608.93      6.12 o 
  -1   2  11      155.60      134.03      2.51 o 
   0   2  11      268.54      260.73      3.46 o 
   1   2  11      290.30      309.30      4.73 o 
   2   2  11      137.42      118.59      3.14 o 
   3   2  11      695.48      675.03      9.62 o 
   4   2  11      323.19      323.35      5.08 o 
   5   2  11      699.71      697.59      9.72 o 
   6   2  11      759.68      801.60     11.19 o 
   7   2  11     1639.33     1716.61     20.44 o 
   8   2  11       85.26      143.94      9.48 o 
   9   2  11      140.11      148.70      7.98 o 
  10   2  11       27.41       18.57      5.68 o 
  11   2  11       13.07       17.46      6.31 o 
 -14   3  11        4.07        6.25      6.95 o 
 -13   3  11        2.33        3.52      6.49 o 
 -12   3  11        1.77       -5.58      5.60 o 
 -11   3  11      276.84      266.46     10.75 o 
 -10   3  11       13.24       -5.02      5.02 o 
  -9   3  11       30.25       25.55      5.39 o 
  -8   3  11      130.12      129.75      6.58 o 
  -7   3  11       21.43        8.37      4.15 o 
  -6   3  11        2.39       -3.09      3.09 o 
  -5   3  11        3.25       -2.55      2.55 o 
  -4   3  11      100.68       96.50      3.68 o 
  -3   3  11       31.45       39.06      2.46 o 
  -2   3  11      418.81      396.77      4.49 o 
  -1   3  11      205.90      225.02      3.71 o 
   0   3  11      131.21      116.49      2.79 o 
   1   3  11     1758.03     1752.21     15.52 o 
   2   3  11      506.27      526.83      8.07 o 
   3   3  11      164.85      187.01      5.49 o 
   4   3  11      238.26      224.36      9.40 o 
   5   3  11       16.14       12.28      2.52 o 
   6   3  11      316.05      340.84      8.50 o 
   7   3  11        0.03       21.91      4.86 o 
   8   3  11      463.49      492.74     14.80 o 
   9   3  11      161.50      193.17     10.51 o 
  10   3  11      142.63      171.61     10.76 o 
  11   3  11       11.27       29.59      7.97 o 
 -14   4  11       29.10       57.05      8.22 o 
 -13   4  11        1.61        8.79      6.21 o 
 -12   4  11        1.03        0.66      6.11 o 
 -11   4  11       13.47       -1.84      5.35 o 
 -10   4  11       19.01        1.70      5.55 o 
  -9   4  11        6.38       -4.08      5.00 o 
  -8   4  11      340.60      334.84      9.64 o 
  -7   4  11       60.63       53.14      4.94 o 
  -6   4  11      262.07      241.49      6.61 o 
  -5   4  11      278.11      287.80      6.62 o 
  -4   4  11     3081.40     3119.97     23.49 o 
  -3   4  11       65.34       67.77      2.87 o 
  -2   4  11      905.12      942.14      7.99 o 
  -1   4  11       59.95       77.65      2.82 o 
   0   4  11      616.06      557.91      7.90 o 
   1   4  11      134.53      143.89     10.30 o 
   2   4  11        0.00       14.32      3.88 o 
   3   4  11      537.78      530.72      9.28 o 
   4   4  11     1238.46     1212.91     13.75 o 
   5   4  11      443.25      442.69      6.86 o 
   6   4  11      135.85      142.28      5.63 o 
   7   4  11       18.52       31.05      6.14 o 
   8   4  11       14.42       28.63      5.98 o 
   9   4  11        0.87        8.80      6.36 o 
  10   4  11        7.83       21.17      7.13 o 
 -14   5  11       63.56       65.74      9.41 o 
 -13   5  11       13.07        8.20      7.01 o 
 -12   5  11       14.48       15.00      6.34 o 
 -11   5  11       20.31        0.68      6.20 o 
 -10   5  11       25.12       11.15      6.10 o 
  -9   5  11        0.43       -5.47      5.47 o 
  -8   5  11       56.75       48.79      6.38 o 
  -7   5  11       14.66        6.64      4.57 o 
  -6   5  11      159.35      137.15      6.16 o 
  -5   5  11      555.88      515.79      9.07 o 
  -4   5  11      364.49      296.70      6.83 o 
  -3   5  11      104.54       84.52      4.76 o 
  -2   5  11      452.83      427.59      5.92 o 
  -1   5  11      114.34      118.93      3.46 o 
   0   5  11       33.24       37.48      2.58 o 
   1   5  11      199.81      187.23     11.46 o 
   2   5  11      920.74      893.42     13.04 o 
   3   5  11       38.36       37.59      4.87 o 
   4   5  11        9.89        4.81      3.59 o 
   5   5  11      137.64      111.06      6.61 o 
   6   5  11       27.82       20.42      3.38 o 
   7   5  11       78.23       82.06      6.86 o 
   8   5  11      170.62      163.17     10.90 o 
   9   5  11       29.32       32.65      6.65 o 
  10   5  11       51.57       60.70     15.68 o 
 -13   6  11       26.09       10.90      7.13 o 
 -12   6  11        1.06        2.55      6.85 o 
 -11   6  11       73.03       63.61      7.89 o 
 -10   6  11       25.65       21.53      6.61 o 
  -9   6  11      201.91      207.18      9.83 o 
  -8   6  11      132.45      130.26      8.07 o 
  -7   6  11      574.33      524.01     10.53 o 
  -6   6  11      650.09      638.50      9.75 o 
  -5   6  11       48.65       17.60      3.94 o 
  -4   6  11       67.55       55.41      4.15 o 
  -3   6  11       60.92       63.00      4.14 o 
  -2   6  11     1098.80     1102.47     10.96 o 
  -1   6  11      146.07      148.76      5.18 o 
   0   6  11       49.98       42.12      2.15 o 
   1   6  11      104.50      109.06      6.36 o 
   2   6  11       36.91       34.38      5.69 o 
   3   6  11        0.78        0.20      5.13 o 
   4   6  11      115.17      113.64      7.89 o 
   5   6  11      278.55      250.30     11.94 o 
   6   6  11        3.67        2.83      2.96 o 
   7   6  11      168.57      156.87     14.59 o 
   8   6  11       58.24       49.10      9.65 o 
   9   6  11       65.57       67.70     10.99 o 
 -12   7  11       87.96      105.56      9.57 o 
 -11   7  11       49.33       49.39      7.80 o 
 -10   7  11      375.47      450.60     13.44 o 
  -9   7  11      467.41      540.72     12.53 o 
  -8   7  11       56.03       67.85      6.50 o 
  -7   7  11      139.19      157.41      7.24 o 
  -6   7  11      582.95      609.17     13.52 o 
  -5   7  11       89.33       75.14      5.76 o 
  -4   7  11        9.95        4.23      3.84 o 
  -3   7  11       58.60       52.25      3.91 o 
  -2   7  11      137.10      111.04      4.30 o 
  -1   7  11      126.08      126.63      6.37 o 
   0   7  11       96.89      110.72      4.49 o 
   1   7  11       17.28        3.38      1.94 o 
   2   7  11      595.96      588.17     11.03 o 
   3   7  11      170.37      162.81      6.18 o 
   4   7  11        8.16       13.83      3.36 o 
   5   7  11       58.48       72.28      7.23 o 
   6   7  11       53.61       59.90      7.36 o 
   7   7  11       10.83       29.45     12.31 o 
   8   7  11        2.57       -3.88     10.57 o 
   9   7  11       15.57       17.40     10.94 o 
 -12   8  11      164.11      152.67     11.34 o 
 -11   8  11       30.08       20.40      7.23 o 
 -10   8  11       46.41       27.25      6.31 o 
  -9   8  11       21.20       30.59      6.20 o 
  -8   8  11       52.73       64.63      6.25 o 
  -7   8  11        1.75       14.17      5.41 o 
  -6   8  11       11.53       22.26      6.29 o 
  -5   8  11      522.80      532.41     11.06 o 
  -4   8  11        2.87       10.19      5.18 o 
  -3   8  11      638.28      654.98     13.09 o 
  -2   8  11       34.69       33.14      5.56 o 
  -1   8  11      253.55      179.20      7.87 o 
   0   8  11        0.67       -3.31      3.53 o 
   1   8  11       18.22       22.85      3.62 o 
   2   8  11        4.13       -1.23      4.18 o 
   3   8  11       86.32       65.04      5.80 o 
   4   8  11       19.98       25.52      5.17 o 
   5   8  11       31.65       24.46      4.37 o 
   6   8  11      155.26      159.33     11.17 o 
   7   8  11        7.07       -5.14     10.22 o 
   8   8  11       14.54       23.00     11.91 o 
 -11   9  11        7.99       28.22      7.93 o 
 -10   9  11       17.46       16.31      7.07 o 
  -9   9  11      100.71      129.88      9.28 o 
  -8   9  11        7.68       11.76      6.85 o 
  -7   9  11       75.92       98.82      8.88 o 
  -6   9  11       40.87       49.76      6.75 o 
  -5   9  11       84.63       74.98      7.00 o 
  -4   9  11       14.43       10.77      5.49 o 
  -3   9  11       25.27       16.82      5.57 o 
  -2   9  11       43.49       42.40      5.84 o 
  -1   9  11       89.98       91.06      5.88 o 
   0   9  11        4.10       13.43      4.53 o 
   1   9  11      346.46      326.18      8.84 o 
   2   9  11        4.82        7.58      3.88 o 
   3   9  11      255.77      282.44      9.60 o 
   4   9  11       21.96       23.37      5.55 o 
   5   9  11        9.85       13.15      8.15 o 
   6   9  11        1.80       10.39      7.65 o 
   7   9  11       37.23       54.33     13.21 o 
  -9  10  11       35.40       29.35      8.44 o 
  -8  10  11       84.54       76.80     10.59 o 
  -7  10  11       28.64        9.21      8.17 o 
  -6  10  11       28.23       19.05      7.98 o 
  -5  10  11        6.56       -7.35      7.35 o 
  -4  10  11       12.16        4.01      7.45 o 
  -3  10  11        4.75       -5.42      5.42 o 
  -2  10  11       28.37       36.86      5.76 o 
  -1  10  11        1.08       -2.10      4.56 o 
   0  10  11        2.35       -4.60      4.60 o 
   1  10  11       93.74      110.72      6.48 o 
   2  10  11       30.40       24.93      4.68 o 
   3  10  11      359.49      365.60     11.98 o 
   4  10  11        1.14       15.92      6.07 o 
   5  10  11       52.78       64.11      9.75 o 
   6  10  11        0.01        4.53      9.27 o 
  -8  11  11      103.00      121.58     12.55 o 
  -7  11  11       17.75       32.19      8.51 o 
  -6  11  11        8.89       20.98      8.88 o 
  -5  11  11       22.32       42.93      8.65 o 
  -4  11  11        2.45        8.18      8.07 o 
  -3  11  11        1.01        5.82      7.66 o 
  -2  11  11       78.42       97.47      7.91 o 
  -1  11  11      327.30      368.77     12.29 o 
   0  11  11       81.48       84.71      7.67 o 
   1  11  11       85.76       88.41      6.80 o 
   2  11  11       30.10       44.71      7.09 o 
   3  11  11       39.54       56.98      7.45 o 
   4  11  11      136.49      170.46     14.67 o 
  -5  12  11        0.01       -5.67      7.43 o 
  -4  12  11        1.15       -6.12      7.97 o 
  -3  12  11       42.02       19.87      7.06 o 
  -2  12  11        7.95        1.47      6.21 o 
  -1  12  11       24.52       19.89      6.81 o 
   0  12  11       16.08       19.91      6.80 o 
   1  12  11       35.32       51.27      7.09 o 
 -14   0  12       41.51       27.77     12.32 o 
 -12   0  12       52.80       53.00     13.24 o 
 -10   0  12      468.54      557.91     16.94 o 
  -8   0  12     1627.49     1514.79     36.93 o 
  -6   0  12     2352.86     2316.02     25.93 o 
  -4   0  12        2.79        3.52      3.96 o 
  -2   0  12        8.98       16.27      2.94 o 
   0   0  12     1611.34     1677.13     14.89 o 
   2   0  12     1483.94     1434.35     15.22 o 
   4   0  12     1120.45     1127.73     12.83 o 
   6   0  12      301.62      310.75     15.51 o 
   8   0  12       29.93        0.89      6.91 o 
  10   0  12       43.22       33.64     13.61 o 
 -14   1  12        3.74        2.66      6.68 o 
 -13   1  12        6.35        1.58      6.06 o 
 -12   1  12        5.17        4.68      6.28 o 
 -11   1  12       17.72       11.55      5.83 o 
 -10   1  12        9.33       14.65      5.48 o 
  -9   1  12       58.39       44.55      5.80 o 
  -8   1  12        8.17        7.57      6.10 o 
  -7   1  12       12.53       17.01      4.12 o 
  -6   1  12      385.36      356.39      6.90 o 
  -5   1  12        0.00       -2.59      2.59 o 
  -4   1  12      200.68      186.55      4.63 o 
  -3   1  12       65.28       64.11      3.00 o 
  -2   1  12        0.74       -1.91      1.91 o 
  -1   1  12       32.12       25.97      2.02 o 
   0   1  12      130.72      117.30      3.26 o 
   1   1  12      407.20      369.55      4.20 o 
   2   1  12       34.80       37.88      1.62 o 
   3   1  12      474.05      470.65      5.84 o 
   4   1  12       75.45       63.71      2.15 o 
   5   1  12      773.39      770.13      9.06 o 
   6   1  12      324.00      347.89     15.83 o 
   7   1  12      105.44      110.80      6.81 o 
   8   1  12        5.06        3.45      4.78 o 
   9   1  12        3.22       -3.06      5.33 o 
  10   1  12       34.95       21.81      6.13 o 
 -14   2  12      151.72      167.64      9.44 o 
 -13   2  12       10.07       20.69      6.70 o 
 -12   2  12       19.09       39.24      6.79 o 
 -11   2  12      509.02      541.81     13.08 o 
 -10   2  12      258.62      256.67     10.90 o 
  -9   2  12      266.28      258.96      9.23 o 
  -8   2  12       52.78       48.78      5.80 o 
  -7   2  12      362.78      341.48      8.13 o 
  -6   2  12       37.55       26.46      3.72 o 
  -5   2  12      189.72      177.76      5.07 o 
  -4   2  12      124.05      118.93      3.96 o 
  -3   2  12      117.70      112.17      3.68 o 
  -2   2  12      101.16       96.86      2.81 o 
  -1   2  12      150.99      146.91      3.20 o 
   0   2  12       99.38       88.21      3.01 o 
   1   2  12     1285.16     1298.35     11.62 o 
   2   2  12        0.37        1.86      1.95 o 
   3   2  12     1116.00     1090.26     14.86 o 
   4   2  12     1630.99     1650.19     19.18 o 
   5   2  12      551.41      636.81     16.42 o 
   6   2  12      334.30      370.44     10.26 o 
   7   2  12       19.22       16.97      3.43 o 
   8   2  12       10.33       10.53      4.15 o 
   9   2  12        0.75       -0.36      4.74 o 
  10   2  12        0.12        1.67      6.99 o 
 -14   3  12        2.65       -3.60      6.75 o 
 -13   3  12       14.36        9.15      6.74 o 
 -12   3  12       58.08       69.22      7.21 o 
 -11   3  12       19.03       11.66      5.68 o 
 -10   3  12        8.61       -0.86      5.70 o 
  -9   3  12      214.48      206.67      8.42 o 
  -8   3  12        0.00       -4.69      4.69 o 
  -7   3  12      163.83      143.80      6.16 o 
  -6   3  12      220.02      209.79      6.48 o 
  -5   3  12      228.03      208.57      5.62 o 
  -4   3  12       10.09        1.41      2.77 o 
  -3   3  12       32.74       28.42      2.40 o 
  -2   3  12     1155.20     1120.15      8.91 o 
  -1   3  12       76.49       85.71      3.83 o 
   0   3  12      237.64      236.38      4.19 o 
   1   3  12        6.10        9.07      1.97 o 
   2   3  12      224.41      197.74      6.89 o 
   3   3  12       59.82       68.94      4.22 o 
   4   3  12      252.50      270.08      7.07 o 
   5   3  12      368.78      346.82      8.50 o 
   6   3  12      159.62      155.01      8.29 o 
   7   3  12       62.64       64.55      5.99 o 
   8   3  12      147.63      151.44     10.09 o 
   9   3  12        5.17        6.08      6.24 o 
  10   3  12        5.67       -1.71      6.48 o 
 -14   4  12        2.46       17.36      7.51 o 
 -13   4  12      115.31      122.72      9.00 o 
 -12   4  12        0.53       -4.98      5.79 o 
 -11   4  12      139.14      146.17      8.50 o 
 -10   4  12       14.36       -4.24      5.34 o 
  -9   4  12      204.08      199.59      8.50 o 
  -8   4  12      293.05      300.98      9.36 o 
  -7   4  12     1271.82     1317.80     14.85 o 
  -6   4  12       31.31       38.83      4.36 o 
  -5   4  12      182.80      184.87      5.84 o 
  -4   4  12      441.77      432.46      7.26 o 
  -3   4  12      157.22      128.08      4.05 o 
  -2   4  12        4.32       12.05      1.89 o 
  -1   4  12      105.51      143.58      3.34 o 
   0   4  12        6.11       26.34      3.45 o 
   1   4  12     2907.71     2854.76     28.74 o 
   2   4  12      354.86      363.26      8.51 o 
   3   4  12      708.33      692.68     11.23 o 
   4   4  12      198.37      189.21      7.23 o 
   5   4  12       26.65       30.16      4.99 o 
   6   4  12       30.27       41.03      4.54 o 
   7   4  12       46.15       58.20      6.72 o 
   8   4  12        2.54       12.11      5.39 o 
   9   4  12       20.23       17.42      8.72 o 
  10   4  12       35.28       31.22      9.49 o 
 -13   5  12        0.71       -6.90      6.90 o 
 -12   5  12       27.13       27.98      7.27 o 
 -11   5  12        4.01       -4.88      6.03 o 
 -10   5  12        0.22       -5.61      5.61 o 
  -9   5  12       33.85       14.52      5.69 o 
  -8   5  12        1.42       -4.99      4.99 o 
  -7   5  12        0.23       -4.05      4.05 o 
  -6   5  12        1.27       -4.96      4.96 o 
  -5   5  12       26.94        0.21      3.46 o 
  -4   5  12       14.04       14.73      3.35 o 
  -3   5  12      177.26      167.58      6.12 o 
  -2   5  12      266.73      248.05      4.76 o 
  -1   5  12      495.78      478.08      5.96 o 
   0   5  12      413.87      373.53      7.68 o 
   1   5  12        2.79        3.26      2.72 o 
   2   5  12        1.16       -0.92      4.08 o 
   3   5  12      128.19      116.28      6.11 o 
   4   5  12        3.95       -4.51      4.51 o 
   5   5  12       54.80       38.17      5.52 o 
   6   5  12       11.12        2.48      7.17 o 
   7   5  12        0.50       -6.80      6.80 o 
   8   5  12        1.28       -6.02      7.93 o 
   9   5  12       16.39       16.01      8.92 o 
 -13   6  12       36.75       51.71      8.26 o 
 -12   6  12      166.52      155.22      9.39 o 
 -11   6  12        0.03       -1.89      5.95 o 
 -10   6  12       73.61       73.81      7.28 o 
  -9   6  12      140.46      131.48      7.66 o 
  -8   6  12        0.07       -5.52      5.52 o 
  -7   6  12        0.39       -5.22      5.22 o 
  -6   6  12        3.48       -4.18      4.18 o 
  -5   6  12       14.34       -4.06      4.06 o 
  -4   6  12      287.58      261.80      7.79 o 
  -3   6  12      529.56      475.90      8.47 o 
  -2   6  12       11.35        5.39      1.52 o 
  -1   6  12       82.99       76.23      3.14 o 
   0   6  12      100.56      124.60      3.29 o 
   1   6  12      233.67      230.81      7.18 o 
   2   6  12      262.24      293.82     10.60 o 
   3   6  12       36.28       69.28      7.48 o 
   4   6  12      619.40      700.86     14.02 o 
   5   6  12       19.52       14.31      5.73 o 
   6   6  12      165.85      180.96     16.27 o 
   7   6  12        2.12        6.52      8.29 o 
   8   6  12        0.33       10.28      8.88 o 
   9   6  12        6.12        3.89      8.35 o 
 -12   7  12       83.14       79.98      9.21 o 
 -11   7  12        5.07       10.99      7.50 o 
 -10   7  12       17.83       59.67      8.84 o 
  -9   7  12      381.62      414.15     13.28 o 
  -8   7  12       54.26       74.36      6.99 o 
  -7   7  12       51.14       50.64      6.26 o 
  -6   7  12      266.29      258.42      9.54 o 
  -5   7  12        0.18       -5.07      5.07 o 
  -4   7  12      266.34      251.81     10.05 o 
  -3   7  12       54.06       65.76      5.93 o 
  -2   7  12        7.08       -2.31      2.31 o 
  -1   7  12      419.81      385.90      8.23 o 
   0   7  12      112.96      108.16      5.14 o 
   1   7  12      153.23      166.92      8.94 o 
   2   7  12        0.37       12.42      5.75 o 
   3   7  12      343.71      345.62     11.78 o 
   4   7  12        0.02       13.11      5.91 o 
   5   7  12       23.29       25.31      6.42 o 
   6   7  12        3.06        5.44      7.75 o 
   7   7  12       16.16       25.54      9.27 o 
   8   7  12        2.45        5.75     10.95 o 
 -11   8  12       14.20       17.91      7.40 o 
 -10   8  12        3.50        1.79      7.02 o 
  -9   8  12        9.92       21.80      6.88 o 
  -8   8  12      133.84      145.60      9.37 o 
  -7   8  12       16.22       17.09      6.28 o 
  -6   8  12      409.84      482.49     14.29 o 
  -5   8  12       21.91       56.79      7.07 o 
  -4   8  12       89.71       94.17      6.75 o 
  -3   8  12        4.05        0.31      5.28 o 
  -2   8  12      117.93       95.35      6.75 o 
  -1   8  12       56.34       39.20      5.23 o 
   0   8  12        2.15       -4.02      4.02 o 
   1   8  12        3.16       15.52      6.24 o 
   2   8  12      113.70      104.68      8.11 o 
   3   8  12       81.03       85.79      7.92 o 
   4   8  12       44.71       53.44      7.26 o 
   5   8  12      130.59      128.97     10.06 o 
   6   8  12       48.10       53.28     12.54 o 
   7   8  12       36.50       39.09     13.78 o 
 -10   9  12       18.57       12.93      6.92 o 
  -9   9  12        6.11        3.24      7.19 o 
  -8   9  12        8.76       13.34      6.79 o 
  -7   9  12       39.42       37.16      8.23 o 
  -6   9  12      182.33      196.51      9.73 o 
  -5   9  12       20.75       29.49      6.08 o 
  -4   9  12      269.17      248.10     10.25 o 
  -3   9  12       14.26       24.28      5.72 o 
  -2   9  12      205.39      208.43      9.19 o 
  -1   9  12       67.02       59.08      6.10 o 
   0   9  12       97.77      109.59      6.75 o 
   1   9  12        2.53       -4.14      4.14 o 
   2   9  12       30.84       29.18      5.36 o 
   3   9  12       33.95       30.41      5.19 o 
   4   9  12       82.60      111.26     10.36 o 
   5   9  12       23.67       32.62      9.72 o 
   6   9  12        0.31       19.40     10.97 o 
  -9  10  12       57.57       67.15      9.93 o 
  -8  10  12        0.49        1.32      9.21 o 
  -7  10  12        0.95       -2.55      8.44 o 
  -6  10  12       13.76       10.01      7.02 o 
  -5  10  12       35.67       34.53      7.00 o 
  -4  10  12        0.05       -5.62      6.76 o 
  -3  10  12       20.99       26.15      7.14 o 
  -2  10  12        0.07       -0.79      5.72 o 
  -1  10  12       76.33       76.71      7.38 o 
   0  10  12       42.55       28.46      5.14 o 
   1  10  12        3.20        1.85      4.25 o 
   2  10  12       15.58       12.62      7.09 o 
   3  10  12       19.06       18.96      8.06 o 
   4  10  12       78.46       80.18     10.46 o 
   5  10  12        2.81        8.96      9.87 o 
  -7  11  12       14.05       27.51      9.00 o 
  -6  11  12       14.13       31.61      9.21 o 
  -5  11  12      111.57      151.49     10.59 o 
  -4  11  12      121.13      136.24     10.53 o 
  -3  11  12      161.72      178.45     11.36 o 
  -2  11  12      176.22      217.36     12.26 o 
  -1  11  12       55.82       75.88      7.25 o 
   0  11  12      152.39      180.37      9.39 o 
   1  11  12       37.46       57.66      7.50 o 
   2  11  12        0.03       15.40      8.45 o 
   3  11  12        8.25       46.78     11.63 o 
  -2  12  12        5.23        8.07      7.70 o 
 -13   0  13       82.32      125.88     22.00 o 
 -11   0  13      711.50      709.16     23.35 o 
  -9   0  13      190.82      213.06     11.89 o 
  -7   0  13      995.71     1012.40     18.07 o 
  -5   0  13       47.65       38.63      5.32 o 
  -3   0  13      481.07      482.21      9.00 o 
  -1   0  13      814.86      785.53     11.98 o 
   1   0  13     1811.12     1793.13     18.18 o 
   3   0  13      173.47      142.90      5.63 o 
   5   0  13       11.90        4.08      7.59 o 
   7   0  13        3.81       -5.98      5.98 o 
   9   0  13       44.65       43.88     13.52 o 
 -14   1  13       14.89       22.26      7.77 o 
 -13   1  13       82.51      118.67      9.93 o 
 -12   1  13       39.53       49.59      7.07 o 
 -11   1  13        0.46       11.80      6.16 o 
 -10   1  13       97.09      107.78      7.02 o 
  -9   1  13        8.07       11.45      5.23 o 
  -8   1  13        4.79        2.73      5.10 o 
  -7   1  13      414.85      391.68      8.53 o 
  -6   1  13       30.87       30.97      3.92 o 
  -5   1  13      159.10      162.45      5.03 o 
  -4   1  13       57.84       45.99      3.32 o 
  -3   1  13        5.92       -2.74      2.74 o 
  -2   1  13      739.58      733.44      8.55 o 
  -1   1  13      827.49      828.24      7.84 o 
   0   1  13      131.23      110.46      3.07 o 
   1   1  13        3.01        0.94      1.33 o 
   2   1  13      463.96      405.21      4.16 o 
   3   1  13       94.04       93.14      4.57 o 
   4   1  13       71.34       68.01      3.38 o 
   5   1  13        1.38       -4.05      4.05 o 
   6   1  13       49.48       37.20      5.61 o 
   7   1  13       65.82       52.75      5.96 o 
   8   1  13        0.15       -0.44      4.54 o 
   9   1  13       21.46       21.11      5.40 o 
  10   1  13        1.41       -2.81      8.36 o 
 -14   2  13       79.03       86.34      8.83 o 
 -13   2  13       22.75       30.01      6.92 o 
 -12   2  13      109.26      131.87      8.85 o 
 -11   2  13       39.83       59.91      7.10 o 
 -10   2  13        0.04        2.52      5.46 o 
  -9   2  13        0.02       -5.20      5.20 o 
  -8   2  13        0.58       -4.59      4.59 o 
  -7   2  13      412.95      382.19      8.63 o 
  -6   2  13        0.15       -3.77      3.77 o 
  -5   2  13      537.93      509.94      7.65 o 
  -4   2  13        1.43       -3.22      3.22 o 
  -3   2  13       18.50       14.16      2.61 o 
  -2   2  13      729.96      694.29      6.66 o 
  -1   2  13       77.32       74.32      2.83 o 
   0   2  13      978.96      922.12      7.67 o 
   1   2  13      184.36      200.52      4.89 o 
   2   2  13     1345.91     1324.30     16.48 o 
   3   2  13      921.31      903.28     14.15 o 
   4   2  13        0.04       16.30      4.72 o 
   5   2  13        2.83        6.99      4.63 o 
   6   2  13        0.00       -3.87      3.87 o 
   7   2  13        2.88       -4.65      4.65 o 
   8   2  13       38.40       47.19      6.88 o 
   9   2  13       14.53        8.87      6.54 o 
  10   2  13        2.65       -6.45      6.45 o 
 -14   3  13        0.89        0.32      7.02 o 
 -13   3  13        6.71       10.74      7.05 o 
 -12   3  13      131.84      162.92      9.30 o 
 -11   3  13        0.01       -5.62      5.62 o 
 -10   3  13      115.35      106.55      7.37 o 
  -9   3  13       13.57        5.19      5.27 o 
  -8   3  13        6.61       -4.66      4.66 o 
  -7   3  13        7.16       -3.98      3.98 o 
  -6   3  13      115.32      111.56      5.44 o 
  -5   3  13      757.80      716.99      9.40 o 
  -4   3  13      107.53       88.98      4.00 o 
  -3   3  13     1303.27     1319.03     11.98 o 
  -2   3  13      252.30      236.20      4.10 o 
  -1   3  13       39.96       27.71      2.19 o 
   0   3  13     2123.54     2111.64     19.03 o 
   1   3  13      315.85      305.92      9.85 o 
   2   3  13        4.81       15.08      3.80 o 
   3   3  13      887.45      901.84     13.58 o 
   4   3  13      112.68       93.67      5.61 o 
   5   3  13      536.17      544.69     18.03 o 
   6   3  13       15.17        4.37      4.61 o 
   7   3  13       33.34       18.97      4.60 o 
   8   3  13        4.55       -4.57      8.00 o 
   9   3  13        0.46       -7.73      7.73 o 
 -13   4  13        0.08       -0.25      6.99 o 
 -12   4  13       35.67       41.93      7.31 o 
 -11   4  13        7.32       -3.66      6.23 o 
 -10   4  13       34.17       32.17      6.36 o 
  -9   4  13       29.75       21.96      5.81 o 
  -8   4  13        0.69       -4.82      4.82 o 
  -7   4  13      388.63      374.05      8.83 o 
  -6   4  13       35.55       32.51      4.50 o 
  -5   4  13      377.29      359.65      7.79 o 
  -4   4  13        2.21       14.30      3.30 o 
  -3   4  13       74.41       91.81      3.71 o 
  -2   4  13     1845.20     1779.31     15.42 o 
  -1   4  13      171.97      153.84      3.47 o 
   0   4  13      906.80      884.09     14.44 o 
   1   4  13      641.80      616.02     15.99 o 
   2   4  13      451.88      486.57      9.42 o 
   3   4  13       12.39       19.50      4.89 o 
   4   4  13       52.65       61.12      5.44 o 
   5   4  13        1.92       -1.25      5.28 o 
   6   4  13        4.50       -1.11      6.13 o 
   7   4  13       20.84        8.19      8.23 o 
   8   4  13        0.45       -7.85      7.85 o 
   9   4  13        0.35       -8.04      8.04 o 
 -13   5  13        1.32        4.56      6.91 o 
 -12   5  13        2.34       -0.61      6.73 o 
 -11   5  13       63.91       70.95      7.57 o 
 -10   5  13      142.99      155.95      8.74 o 
  -9   5  13        0.43       -4.98      4.98 o 
  -8   5  13       76.73       79.64      6.69 o 
  -7   5  13        0.59       -4.56      4.56 o 
  -6   5  13      117.12      118.19      6.47 o 
  -5   5  13      349.99      311.03      7.74 o 
  -4   5  13      223.04      204.92      8.05 o 
  -3   5  13      629.99      601.21      8.03 o 
  -2   5  13        1.60       -2.82      2.82 o 
  -1   5  13      150.05      148.96      3.45 o 
   0   5  13      175.93      178.94      9.98 o 
   1   5  13       11.58       22.22      3.44 o 
   2   5  13      383.78      383.30     10.11 o 
   3   5  13        8.23        7.40      5.23 o 
   4   5  13       25.75       18.47      5.17 o 
   5   5  13        1.22       -5.82      5.82 o 
   6   5  13       39.77       26.84      8.73 o 
   7   5  13        1.83       -0.28      6.82 o 
   8   5  13       13.25        3.96      8.94 o 
   9   5  13       21.87       10.90      9.03 o 
 -12   6  13        0.38       -2.26      9.26 o 
 -11   6  13        0.17       -6.45      6.45 o 
 -10   6  13       41.62       42.86      6.83 o 
  -9   6  13        0.53       -5.65      5.65 o 
  -8   6  13       27.18       19.02      5.50 o 
  -7   6  13        1.75       -4.71      4.71 o 
  -6   6  13       68.84       53.28      5.54 o 
  -5   6  13        1.71       -1.43      4.23 o 
  -4   6  13      452.57      462.50     10.34 o 
  -3   6  13      101.53      103.20      8.13 o 
  -2   6  13      109.11      123.11      5.88 o 
  -1   6  13       33.23       29.65      3.38 o 
   0   6  13       13.90       10.51      5.67 o 
   1   6  13     1116.34     1113.98     28.07 o 
   2   6  13      207.11      199.52     10.23 o 
   3   6  13       81.44      105.09      7.59 o 
   4   6  13       10.59       15.33      5.33 o 
   5   6  13       29.56       43.72      7.67 o 
   6   6  13        5.57       11.78      8.20 o 
   7   6  13       78.21       83.61     11.04 o 
   8   6  13        8.49        6.97      9.14 o 
 -12   7  13       90.78       54.70      9.64 o 
 -11   7  13       66.74       74.27      9.37 o 
 -10   7  13      160.63      184.08     11.20 o 
  -9   7  13       40.46       57.15      7.79 o 
  -8   7  13        0.02       -4.31      6.28 o 
  -7   7  13      100.33       98.39      7.98 o 
  -6   7  13        2.38       12.41      5.55 o 
  -5   7  13       48.53       47.59      6.12 o 
  -4   7  13      529.99      512.41     12.83 o 
  -3   7  13       11.49       12.50      5.50 o 
  -2   7  13      297.26      294.45      9.22 o 
  -1   7  13       28.03       24.41      4.38 o 
   0   7  13       14.29       19.55      6.02 o 
   1   7  13      201.62      191.34      9.39 o 
   2   7  13        0.47       -4.95      5.55 o 
   3   7  13       67.69       71.52      7.30 o 
   4   7  13       23.56       30.22      5.99 o 
   5   7  13        1.63        6.32      8.39 o 
   6   7  13       45.48       42.01     13.83 o 
   7   7  13        1.84       20.44     11.30 o 
 -11   8  13        9.13        5.34      7.78 o 
 -10   8  13        0.44       14.69      7.88 o 
  -9   8  13      173.13      154.94      9.84 o 
  -8   8  13       60.14       92.88      8.02 o 
  -7   8  13      222.99      295.46     19.45 o 
  -6   8  13        5.88       40.46      6.87 o 
  -5   8  13      460.11      501.39     14.04 o 
  -4   8  13       26.76       25.71      5.88 o 
  -3   8  13       55.24       60.64      6.18 o 
  -2   8  13        0.05        2.79      4.93 o 
  -1   8  13      116.42      121.16      7.38 o 
   0   8  13       44.34       47.09      4.22 o 
   1   8  13       10.38        0.78      6.19 o 
   2   8  13       38.64       28.59      6.76 o 
   3   8  13       36.39       52.66      7.54 o 
   4   8  13       16.62       34.24      8.11 o 
   5   8  13        3.25       16.11     10.80 o 
   6   8  13       78.50      114.73     14.49 o 
  -9   9  13       40.52       38.47      7.32 o 
  -8   9  13        6.35        5.96      7.41 o 
  -7   9  13       70.00       69.70      8.28 o 
  -6   9  13      132.40      158.28      9.15 o 
  -5   9  13       82.94       94.17      7.76 o 
  -4   9  13       35.98       32.75      6.48 o 
  -3   9  13       45.29       43.91      6.34 o 
  -2   9  13       35.36       26.70      5.80 o 
  -1   9  13       20.01        4.36      4.78 o 
   0   9  13       21.63       17.76      4.63 o 
   1   9  13        0.61       -4.15      6.54 o 
   2   9  13       52.02       40.39      8.67 o 
   3   9  13       43.98       64.68      9.13 o 
   4   9  13       28.94       52.47     11.13 o 
   5   9  13      208.54      285.53     24.94 o 
  -8  10  13        1.09        0.91      7.54 o 
  -7  10  13       99.82      112.13      8.96 o 
  -6  10  13       30.68       42.03      9.58 o 
  -5  10  13      184.21      196.93     10.78 o 
  -4  10  13       80.02       87.51      8.49 o 
  -3  10  13        6.24       -2.60      7.27 o 
  -2  10  13       19.01       15.39      6.28 o 
  -1  10  13        7.53       -5.18      5.18 o 
   0  10  13        6.57       -5.01      7.03 o 
   1  10  13       11.74       -6.97      7.43 o 
   2  10  13        0.51       -7.17      7.17 o 
   3  10  13        5.64        7.30      7.90 o 
   4  10  13       33.85       46.18     12.86 o 
  -5  11  13      436.55      552.72     17.52 o 
  -4  11  13        0.02       23.39      8.13 o 
  -3  11  13       84.80       88.76      9.66 o 
  -2  11  13        0.34        8.92      7.08 o 
  -1  11  13        1.25       -4.26      7.20 o 
   0  11  13        0.00       -3.01      8.04 o 
   1  11  13        0.75        7.44      8.38 o 
 -14   0  14        1.39       -9.43     10.50 o 
 -12   0  14        0.21       16.95      8.65 o 
 -10   0  14      306.31      312.81     15.43 o 
  -8   0  14      152.44      127.19      9.88 o 
  -6   0  14      486.87      480.24     11.52 o 
  -4   0  14      285.71      222.24      8.52 o 
  -2   0  14     1007.87      940.84     12.73 o 
   0   0  14       12.45        2.57      2.48 o 
   2   0  14        9.13       -2.60      2.60 o 
   4   0  14        7.46       -4.64      4.64 o 
   6   0  14      251.48      254.07     13.74 o 
   8   0  14      142.90      168.65     30.08 o 
 -14   1  14        0.74       -2.83      9.55 o 
 -13   1  14       68.82      102.61      8.45 o 
 -12   1  14       21.99       54.25      6.92 o 
 -11   1  14        1.83       19.53      6.21 o 
 -10   1  14      327.71      342.53     15.29 o 
  -9   1  14       60.38       70.95      6.38 o 
  -8   1  14        9.42        6.77      5.15 o 
  -7   1  14      133.18      143.47      6.40 o 
  -6   1  14      503.71      506.55      8.26 o 
  -5   1  14      655.93      664.63      8.77 o 
  -4   1  14     1239.23     1181.81     11.35 o 
  -3   1  14       62.23       65.89      3.46 o 
  -2   1  14      365.74      377.22      6.39 o 
  -1   1  14      485.15      443.97      5.66 o 
   0   1  14      312.72      287.32      4.99 o 
   1   1  14       19.87       13.07      2.43 o 
   2   1  14       37.78       19.95      1.97 o 
   3   1  14       66.01       58.95      3.10 o 
   4   1  14       25.51       11.31      2.43 o 
   5   1  14       35.89       40.41      4.81 o 
   6   1  14       56.61       58.25      4.81 o 
   7   1  14       17.78       13.59      5.54 o 
   8   1  14      176.39      209.03     10.57 o 
   9   1  14       56.86       67.20      7.72 o 
 -14   2  14        4.25       -2.88      7.84 o 
 -13   2  14        9.85       15.71      8.16 o 
 -12   2  14       16.36       14.34      6.48 o 
 -11   2  14        4.83        1.73      6.05 o 
 -10   2  14      391.89      389.36     12.69 o 
  -9   2  14       25.17       15.27      5.84 o 
  -8   2  14       37.74        9.05      5.04 o 
  -7   2  14       19.62       12.08      4.41 o 
  -6   2  14      211.37      211.76      6.79 o 
  -5   2  14      107.71      111.40      4.78 o 
  -4   2  14      647.25      625.14      8.09 o 
  -3   2  14     1299.72     1232.66     12.03 o 
  -2   2  14       69.26       62.17      2.75 o 
  -1   2  14      425.90      387.17      5.59 o 
   0   2  14      768.63      727.78      6.82 o 
   1   2  14       22.21       18.57      3.00 o 
   2   2  14       18.91       20.63      2.94 o 
   3   2  14       66.80       49.15      3.42 o 
   4   2  14       28.97       13.08      3.94 o 
   5   2  14       70.97       60.46      4.82 o 
   6   2  14        2.55       -3.05      4.33 o 
   7   2  14       28.53       29.81      5.75 o 
   8   2  14       10.82        2.52      7.39 o 
   9   2  14        6.42       13.59      8.47 o 
 -13   3  14      146.94      172.53      9.59 o 
 -12   3  14        0.82       21.99      7.04 o 
 -11   3  14       34.99       25.10      6.66 o 
 -10   3  14        1.27        9.61      6.07 o 
  -9   3  14       21.73        7.20      5.72 o 
  -8   3  14      103.71       98.63      6.89 o 
  -7   3  14       94.92      104.41      6.75 o 
  -6   3  14      451.17      509.30      9.24 o 
  -5   3  14     1426.44     1433.20     16.27 o 
  -4   3  14      100.59      131.11      5.52 o 
  -3   3  14     1492.43     1464.59     12.22 o 
  -2   3  14      136.99      126.33      4.83 o 
  -1   3  14       81.51      111.15      3.23 o 
   0   3  14      495.63      513.51      8.20 o 
   1   3  14      150.17      122.71      4.58 o 
   2   3  14      730.13      649.62     11.88 o 
   3   3  14        3.42       -0.86      6.49 o 
   4   3  14        5.42        0.05      6.00 o 
   5   3  14       35.37       40.45      6.18 o 
   6   3  14        4.85       -1.55      6.34 o 
   7   3  14        8.28        7.71      7.76 o 
   8   3  14       29.30       13.48      8.20 o 
   9   3  14       40.33       45.60      9.61 o 
 -13   4  14        3.44        7.79      7.06 o 
 -12   4  14       22.20       18.92      7.05 o 
 -11   4  14        1.36       -1.84      6.44 o 
 -10   4  14      108.57      121.85      8.16 o 
  -9   4  14        0.01       -5.82      5.82 o 
  -8   4  14      122.42      124.17      7.31 o 
  -7   4  14       20.31       16.25      5.24 o 
  -6   4  14       14.69       19.07      4.70 o 
  -5   4  14      972.32     1002.58     12.92 o 
  -4   4  14        7.51       28.53      3.52 o 
  -3   4  14     1689.05     1583.06     13.84 o 
  -2   4  14      353.58      372.25      6.01 o 
  -1   4  14       46.74       53.52      2.22 o 
   0   4  14       27.02       29.36      3.54 o 
   1   4  14      135.95      125.59      6.28 o 
   2   4  14       45.57       49.55      5.51 o 
   3   4  14       17.80        8.43      4.48 o 
   4   4  14        0.20       -5.02      5.02 o 
   5   4  14        1.98       -5.09      5.09 o 
   6   4  14       29.92       11.84      6.99 o 
   7   4  14       14.41        7.65      8.36 o 
   8   4  14        0.88       -7.70      7.70 o 
 -12   5  14        2.50       -7.17      7.17 o 
 -11   5  14       28.38       16.28      6.86 o 
 -10   5  14       22.85       14.16      6.29 o 
  -9   5  14       18.60       -1.18      6.84 o 
  -8   5  14       28.62       29.37      5.68 o 
  -7   5  14        4.36       12.84      5.01 o 
  -6   5  14      463.04      479.56     10.59 o 
  -5   5  14      271.82      286.68      9.13 o 
  -4   5  14      211.89      263.54      9.56 o 
  -3   5  14      587.70      600.48     11.92 o 
  -2   5  14       57.76       77.09      4.48 o 
  -1   5  14      254.54      223.30      6.15 o 
   0   5  14        0.01       -2.02      3.16 o 
   1   5  14       55.17       62.07      6.00 o 
   2   5  14        8.57        5.95      4.77 o 
   3   5  14      158.60      148.74      7.18 o 
   4   5  14       26.01       24.50      6.18 o 
   5   5  14        0.18       -6.78      6.78 o 
   6   5  14       40.41       48.29      8.09 o 
   7   5  14        1.70       -7.82      7.85 o 
   8   5  14       34.30       35.99      9.72 o 
 -12   6  14       33.38       22.13      8.81 o 
 -11   6  14        1.79       -7.40      7.40 o 
 -10   6  14       21.17       21.15      8.29 o 
  -9   6  14        3.13       -2.00      7.11 o 
  -8   6  14        0.22       -6.67      6.67 o 
  -7   6  14       55.09       52.93      6.98 o 
  -6   6  14        3.83        2.36      5.70 o 
  -5   6  14      109.76      108.13      7.16 o 
  -4   6  14       11.21       13.51      5.34 o 
  -3   6  14       81.28       79.82      6.35 o 
  -2   6  14      326.87      296.56     11.38 o 
  -1   6  14      118.94       96.76      4.33 o 
   0   6  14       13.71       14.87      6.75 o 
   1   6  14       45.32       47.40      6.49 o 
   2   6  14        0.03       -1.29      6.36 o 
   3   6  14       98.09       96.71      7.03 o 
   4   6  14      127.21      123.77      9.60 o 
   5   6  14       30.16       31.17      9.08 o 
   6   6  14        1.21       -4.55      8.68 o 
   7   6  14        1.64        0.10      7.40 o 
 -11   7  14        0.82        0.13      9.84 o 
 -10   7  14       12.25       21.31      8.01 o 
  -9   7  14       63.17       66.53      8.38 o 
  -8   7  14        5.48        7.37      6.82 o 
  -7   7  14      107.28      125.11      8.46 o 
  -6   7  14      291.47      303.67     10.94 o 
  -5   7  14        2.94       -5.38      5.38 o 
  -4   7  14       24.32       24.18      5.67 o 
  -3   7  14        1.49       -3.15      4.66 o 
  -2   7  14      299.80      285.78      9.34 o 
  -1   7  14       51.04       62.00      5.75 o 
   0   7  14       27.80       29.86      6.59 o 
   1   7  14        2.35       -5.64      5.64 o 
   2   7  14       20.19       29.30      6.33 o 
   3   7  14      198.27      200.28     16.66 o 
   4   7  14        6.54       12.74      6.95 o 
   5   7  14      198.48      211.28     14.59 o 
   6   7  14       92.62      108.23     11.58 o 
 -10   8  14       74.30       83.29      8.74 o 
  -9   8  14        4.09       23.81      7.71 o 
  -8   8  14      378.41      417.86     13.86 o 
  -7   8  14        3.38       19.59      6.71 o 
  -6   8  14       80.27       88.21      7.72 o 
  -5   8  14      115.06      115.61      8.16 o 
  -4   8  14       24.80       35.52      6.20 o 
  -3   8  14       19.17       17.78      6.35 o 
  -2   8  14        1.36        1.17      4.66 o 
  -1   8  14        7.46        8.10      4.33 o 
   0   8  14       11.53        2.82      5.92 o 
   1   8  14      151.77      124.81      9.11 o 
   2   8  14       27.83       46.47      7.50 o 
   3   8  14      121.30      163.65     19.22 o 
   4   8  14      110.06      146.10     20.23 o 
   5   8  14        5.89       38.93     11.69 o 
  -9   9  14       46.97       50.82      8.54 o 
  -8   9  14        2.75       -6.83      6.83 o 
  -7   9  14        7.67       -1.09      6.71 o 
  -6   9  14        2.66       -6.02      6.02 o 
  -5   9  14       45.80       47.82      6.64 o 
  -4   9  14        6.44        3.39      5.66 o 
  -3   9  14       20.14       19.48      5.93 o 
  -2   9  14        7.48        3.71      5.20 o 
  -1   9  14       69.78       71.71      6.01 o 
   0   9  14       46.36       40.25      7.85 o 
   1   9  14        4.93       -6.19      6.19 o 
   2   9  14       61.96       63.27      9.33 o 
   3   9  14       79.85       85.05     15.75 o 
   4   9  14       48.19       63.10     12.94 o 
  -7  10  14       45.85       68.58      8.42 o 
  -6  10  14        0.08        0.04      6.61 o 
  -5  10  14        9.67        6.63      7.14 o 
  -4  10  14        0.05       -6.92      6.92 o 
  -3  10  14       11.99       -0.49      5.80 o 
  -2  10  14        5.74        1.66      5.69 o 
  -1  10  14        0.52       -6.84      6.84 o 
   0  10  14        4.61       -7.15      7.15 o 
   1  10  14       16.68       10.89      8.48 o 
   2  10  14       16.46       30.25     10.34 o 
  -3  11  14        1.05       -7.39      7.39 o 
  -2  11  14        0.06       -7.01      7.01 o 
 -13   0  15       25.85       25.36     14.08 o 
 -11   0  15        4.01        5.05      9.36 o 
  -9   0  15       13.32       15.05      8.37 o 
  -7   0  15       46.68       42.00      7.05 o 
  -5   0  15      117.51      109.06      7.28 o 
  -3   0  15      281.29      269.85      8.45 o 
  -1   0  15       76.33       68.97      4.87 o 
   1   0  15       22.03       18.19      5.65 o 
   3   0  15        4.59       -4.64      4.64 o 
   5   0  15       69.31       65.72      7.00 o 
   7   0  15       81.93       62.91     12.02 o 
 -13   1  15        1.14       25.07      7.38 o 
 -12   1  15       12.94       43.78      7.42 o 
 -11   1  15        3.51       17.56      6.56 o 
 -10   1  15       50.54       91.10      7.32 o 
  -9   1  15      337.61      375.74     11.02 o 
  -8   1  15      350.37      340.72     10.15 o 
  -7   1  15      691.43      735.34     12.79 o 
  -6   1  15      306.67      376.30      9.50 o 
  -5   1  15     1292.63     1368.67     13.11 o 
  -4   1  15      594.98      577.28      7.86 o 
  -3   1  15       22.96        0.63      2.75 o 
  -2   1  15        1.82       -4.01      4.01 o 
  -1   1  15        6.21        4.23      3.46 o 
   0   1  15        1.39       -2.32      4.26 o 
   1   1  15       36.11       47.38      3.32 o 
   2   1  15        2.21        4.61      2.88 o 
   3   1  15      245.52      225.78      9.39 o 
   4   1  15        3.52       -4.55      4.83 o 
   5   1  15      275.96      291.65      9.08 o 
   6   1  15      158.82      184.45      8.98 o 
   7   1  15        0.33       -2.76      5.23 o 
   8   1  15        3.74        7.53      7.18 o 
 -13   2  15       77.30       97.58      8.57 o 
 -12   2  15        0.41        8.20      6.90 o 
 -11   2  15       58.26       61.59      7.30 o 
 -10   2  15       56.70       74.44      7.30 o 
  -9   2  15       21.28       22.31      5.63 o 
  -8   2  15       45.30       43.03      5.96 o 
  -7   2  15      561.02      582.63     11.50 o 
  -6   2  15      288.16      311.87     12.09 o 
  -5   2  15        0.13       -1.27      3.55 o 
  -4   2  15       44.21       32.26      3.68 o 
  -3   2  15      372.70      319.28      5.71 o 
  -2   2  15      117.62      106.64      3.59 o 
  -1   2  15       11.44        9.91      3.11 o 
   0   2  15       62.06       43.01      2.65 o 
   1   2  15      115.50       91.31      4.22 o 
   2   2  15      112.75       96.90      5.73 o 
   3   2  15       32.10       19.45      4.13 o 
   4   2  15        0.59       -3.07      3.07 o 
   5   2  15       28.43       14.08      3.95 o 
   6   2  15        0.77       -3.76      5.77 o 
   7   2  15       35.68       35.71      8.39 o 
   8   2  15       14.79       10.51      7.77 o 
 -13   3  15       54.56       79.43      8.39 o 
 -12   3  15       27.97       38.08      7.52 o 
 -11   3  15        3.58       14.38      6.65 o 
 -10   3  15       94.36      117.33      8.17 o 
  -9   3  15        6.09        5.53      5.64 o 
  -8   3  15      254.53      272.42      9.39 o 
  -7   3  15       16.56       32.65      5.40 o 
  -6   3  15      926.17      981.80     14.41 o 
  -5   3  15       20.63       50.70      4.78 o 
  -4   3  15      511.53      572.92     10.38 o 
  -3   3  15        0.04       22.45      3.10 o 
  -2   3  15       43.59       49.54      3.61 o 
  -1   3  15      687.64      616.65      7.66 o 
   0   3  15      148.59      138.22      5.84 o 
   1   3  15        4.45        3.53      3.56 o 
   2   3  15      317.68      352.65     12.77 o 
   3   3  15       41.88       17.70      6.94 o 
   4   3  15       49.28       50.69      6.82 o 
   5   3  15        1.76       -5.17      5.17 o 
   6   3  15       87.20       98.14      9.58 o 
   7   3  15        2.85       -3.67      7.85 o 
   8   3  15       71.25       68.36     10.11 o 
 -12   4  15        7.47        9.58      7.04 o 
 -11   4  15       66.76       68.88      8.50 o 
 -10   4  15        4.56        0.90      6.28 o 
  -9   4  15       54.03       58.55      7.20 o 
  -8   4  15       37.81       47.01      6.89 o 
  -7   4  15       48.51       57.18      6.54 o 
  -6   4  15      293.42      308.21     11.78 o 
  -5   4  15      109.96      130.25      8.04 o 
  -4   4  15       97.04      101.95      6.58 o 
  -3   4  15      141.24      145.51      7.02 o 
  -2   4  15       66.41       56.45      4.07 o 
  -1   4  15       53.03       51.97      2.89 o 
   0   4  15        0.38       -4.39      4.39 o 
   1   4  15        5.34       -2.84      4.52 o 
   2   4  15       11.39        6.62      5.77 o 
   3   4  15       15.93        3.03      8.73 o 
   4   4  15        4.47       -6.25      6.25 o 
   5   4  15       60.89       38.47      7.59 o 
   6   4  15       18.67       17.01      7.08 o 
   7   4  15        5.44       -3.13      8.05 o 
 -12   5  15       43.06       37.70      8.87 o 
 -11   5  15        3.60       -6.13      7.49 o 
 -10   5  15       20.32       34.51      8.31 o 
  -9   5  15       94.77       92.38      8.85 o 
  -8   5  15      104.58      114.86      8.88 o 
  -7   5  15      294.69      335.88     12.43 o 
  -6   5  15      335.70      376.07     11.46 o 
  -5   5  15       32.19       36.23      6.11 o 
  -4   5  15      285.99      277.99      9.84 o 
  -3   5  15        1.55       15.38      4.92 o 
  -2   5  15        0.02        2.28      4.24 o 
  -1   5  15       20.50       12.56      5.34 o 
   0   5  15       32.50       34.07      5.64 o 
   1   5  15       15.58       24.35      5.35 o 
   2   5  15       35.88       40.27      7.36 o 
   3   5  15       51.02       56.47      7.28 o 
   4   5  15       16.69       12.57      6.31 o 
   5   5  15      139.55      148.02     10.86 o 
   6   5  15        9.29        3.07      6.78 o 
   7   5  15       85.08      104.00     11.95 o 
 -11   6  15        7.11       -2.53      7.86 o 
 -10   6  15        0.36       -7.80      7.80 o 
  -9   6  15       22.71       21.52      8.06 o 
  -8   6  15       46.42       42.60      7.75 o 
  -7   6  15       37.25       22.94      6.69 o 
  -6   6  15        8.61       -5.70      5.70 o 
  -5   6  15        4.17       -5.38      5.38 o 
  -4   6  15       20.92       14.10      5.53 o 
  -3   6  15       25.60       21.49      5.24 o 
  -2   6  15       28.23       40.21      4.84 o 
  -1   6  15        1.19       -4.31      5.21 o 
   0   6  15      155.47      135.41      7.96 o 
   1   6  15        1.37       -3.82      6.29 o 
   2   6  15       62.28       64.33      8.21 o 
   3   6  15        5.17        0.79      6.13 o 
   4   6  15       45.19       30.44      6.70 o 
   5   6  15        0.18       -2.43      7.00 o 
   6   6  15       38.88       39.07      8.08 o 
 -10   7  15        1.32       -0.47      7.16 o 
  -9   7  15       85.76       93.36      8.92 o 
  -8   7  15        4.10       -0.61      6.48 o 
  -7   7  15       36.17       47.50      7.29 o 
  -6   7  15       12.34       22.36      6.62 o 
  -5   7  15      173.82      152.93      8.54 o 
  -4   7  15       16.69       19.23      5.74 o 
  -3   7  15       87.36       79.09      6.31 o 
  -2   7  15        2.80        6.80      4.21 o 
  -1   7  15        0.02        0.05      5.53 o 
   0   7  15       80.42       72.06      7.66 o 
   1   7  15       64.09       56.37      7.26 o 
   2   7  15       29.35       50.74      9.65 o 
   3   7  15      283.17      360.61     16.07 o 
   4   7  15       75.86       90.48     11.17 o 
   5   7  15       27.80       36.54      9.76 o 
  -9   8  15        2.12       -2.63      7.51 o 
  -8   8  15       61.19       54.47      8.35 o 
  -7   8  15       37.50       40.36      7.01 o 
  -6   8  15       36.09       26.36      6.79 o 
  -5   8  15       26.26       13.15      6.50 o 
  -4   8  15       21.72       18.55      5.58 o 
  -3   8  15       54.26       53.56      6.13 o 
  -2   8  15       48.92       31.29      5.57 o 
  -1   8  15       19.12       22.01      7.13 o 
   0   8  15      136.17      156.96      9.81 o 
   1   8  15      158.48      239.88     19.67 o 
   2   8  15      105.14      156.40     13.57 o 
   3   8  15       57.70       80.55     13.61 o 
   4   8  15        0.03        7.44     10.71 o 
  -8   9  15       17.15       27.86      7.77 o 
  -7   9  15       64.01       66.40      8.24 o 
  -6   9  15        0.01       -2.49      6.77 o 
  -5   9  15        5.45       -0.21      5.82 o 
  -4   9  15        2.79       -1.65      5.57 o 
  -3   9  15        0.02       -5.49      5.49 o 
  -2   9  15        7.75       -3.44      5.07 o 
  -1   9  15        0.01       -6.69      6.69 o 
   0   9  15       13.03       -0.29      6.95 o 
   1   9  15       21.72        8.44      8.23 o 
   2   9  15       50.14       54.93     12.64 o 
   3   9  15        6.94       -4.50      9.38 o 
  -5  10  15        6.41        8.72      7.14 o 
  -4  10  15       21.24       19.21      7.32 o 
  -3  10  15       55.64       46.07      7.56 o 
  -2  10  15       48.80       36.43      8.17 o 
  -1  10  15       66.60       76.65      9.00 o 
   0  10  15        0.73       -7.84      7.84 o 
 -12   0  16       65.98       78.22     12.75 o 
 -10   0  16       11.32       15.98      8.77 o 
  -8   0  16       45.25       30.51      8.15 o 
  -6   0  16        0.82       -6.25      6.25 o 
  -4   0  16      486.85      462.03     12.92 o 
  -2   0  16        1.18       -2.45      2.45 o 
   0   0  16      182.01      178.93     10.79 o 
   2   0  16      225.46      242.37     12.14 o 
   4   0  16        0.11       -4.22      4.51 o 
   6   0  16        6.75        1.95      9.40 o 
 -13   1  16       16.49       25.68      7.65 o 
 -12   1  16       92.40      109.12     10.83 o 
 -11   1  16      158.53      148.98      8.75 o 
 -10   1  16      247.75      280.62     15.51 o 
  -9   1  16      112.41      135.96      7.74 o 
  -8   1  16       69.59       90.56      6.77 o 
  -7   1  16      323.57      337.17     11.13 o 
  -6   1  16       63.47       72.93      6.49 o 
  -5   1  16       32.80       31.14      4.81 o 
  -4   1  16       38.36       43.63      4.38 o 
  -3   1  16       37.37       31.03      4.90 o 
  -2   1  16       86.49       60.83      4.71 o 
  -1   1  16        0.07       -4.14      4.14 o 
   0   1  16      169.54      153.20      6.24 o 
   1   1  16       25.20       23.40      3.67 o 
   2   1  16      168.07      138.09      4.66 o 
   3   1  16      143.99      158.18      8.50 o 
   4   1  16      181.50      203.84     10.83 o 
   5   1  16       10.01       12.47      4.42 o 
   6   1  16       40.29       48.07      7.55 o 
   7   1  16        1.00       -6.56      6.56 o 
 -12   2  16        2.71       14.06      7.73 o 
 -11   2  16       91.90      111.96      8.80 o 
 -10   2  16       44.64       60.55      8.43 o 
  -9   2  16        4.42       19.22      6.00 o 
  -8   2  16      153.55      155.20      7.67 o 
  -7   2  16       48.28       66.23      5.97 o 
  -6   2  16        3.90       10.94      4.90 o 
  -5   2  16        2.10       -4.62      4.62 o 
  -4   2  16        6.69       -4.57      4.57 o 
  -3   2  16        7.24       -1.97      3.97 o 
  -2   2  16      100.89       83.26      5.31 o 
  -1   2  16       62.07       44.07      3.81 o 
   0   2  16       27.48        4.80      4.72 o 
   1   2  16      180.44      195.56      8.58 o 
   2   2  16       17.46        5.56      3.98 o 
   3   2  16        5.32       -3.32      3.32 o 
   4   2  16        3.35       -3.96      5.33 o 
   5   2  16        0.38       -5.84      5.84 o 
   6   2  16        0.84       -4.57      6.72 o 
   7   2  16        5.76        6.12      7.51 o 
 -12   3  16        1.13       17.81      8.65 o 
 -11   3  16       26.97       31.38      8.37 o 
 -10   3  16        5.83        9.44      7.53 o 
  -9   3  16      426.42      490.11     15.21 o 
  -8   3  16      118.62      141.95      9.93 o 
  -7   3  16      269.37      325.63     12.47 o 
  -6   3  16      121.79      168.54     13.37 o 
  -5   3  16      139.02      157.12      9.36 o 
  -4   3  16      414.59      420.02     10.29 o 
  -3   3  16      230.23      224.58      7.93 o 
  -2   3  16       36.45       30.95      4.49 o 
  -1   3  16      163.23      186.46      5.10 o 
   0   3  16       62.79       50.56      5.30 o 
   1   3  16       67.57       79.39      5.15 o 
   2   3  16       38.61       35.19      6.93 o 
   3   3  16      302.92      350.12     12.31 o 
   4   3  16       58.45       35.56      6.63 o 
   5   3  16       77.17       90.67      8.64 o 
   6   3  16       19.93       28.78      8.24 o 
   7   3  16        2.71       11.14      7.75 o 
 -12   4  16       21.12       17.22      8.82 o 
 -11   4  16       24.91       37.84      8.81 o 
 -10   4  16       68.33       98.27      9.67 o 
  -9   4  16        2.83       17.62      8.24 o 
  -8   4  16       55.30       59.20      8.05 o 
  -7   4  16        0.04       14.41      6.68 o 
  -6   4  16      215.37      232.00     15.34 o 
  -5   4  16      186.07      164.20      8.11 o 
  -4   4  16       50.64       44.81      5.80 o 
  -3   4  16       17.28        5.03      4.93 o 
  -2   4  16      139.74      145.55      6.45 o 
  -1   4  16        7.07        1.41      5.29 o 
   0   4  16      106.77      112.10      8.93 o 
   1   4  16      259.83      263.57     12.84 o 
   2   4  16        2.89        7.83      6.00 o 
   3   4  16        0.33       -5.74      5.74 o 
   4   4  16        3.31       -5.81      5.81 o 
   5   4  16        1.10        1.69      6.66 o 
   6   4  16       13.78       20.91      7.77 o 
   7   4  16       35.32       33.55     11.04 o 
 -11   5  16       12.24        7.68      8.49 o 
 -10   5  16      161.51      169.78     11.19 o 
  -9   5  16       96.14      103.67      9.21 o 
  -8   5  16        9.62       22.20      7.65 o 
  -7   5  16       92.36       93.74      8.41 o 
  -6   5  16        2.67        9.04      5.67 o 
  -5   5  16       87.53       83.88      6.88 o 
  -4   5  16        0.41        1.54      5.17 o 
  -3   5  16       82.84       97.18      6.34 o 
  -2   5  16       32.59       39.38      4.44 o 
  -1   5  16        1.76       -5.10      5.10 o 
   0   5  16       49.68       63.10      7.78 o 
   1   5  16       91.09       91.40     10.19 o 
   2   5  16      236.43      250.33     15.39 o 
   3   5  16       38.51       25.96      6.90 o 
   4   5  16       69.91       85.56     13.05 o 
   5   5  16        4.08       -7.82      7.82 o 
   6   5  16       18.90       25.22      7.99 o 
 -10   6  16      115.00      127.27     15.10 o 
  -9   6  16       10.43       13.71      9.75 o 
  -8   6  16        7.72       -4.38      6.39 o 
  -7   6  16       24.10       20.93      6.57 o 
  -6   6  16       25.16        6.55      6.28 o 
  -5   6  16       41.42       27.92      6.30 o 
  -4   6  16       11.75       -0.40      5.39 o 
  -3   6  16      170.13      142.59      7.58 o 
  -2   6  16       14.03        8.00      4.98 o 
  -1   6  16       32.04       19.35      5.90 o 
   0   6  16        0.88       -5.92      6.48 o 
   1   6  16        2.16        0.33      6.91 o 
   2   6  16       78.71       85.97      9.12 o 
   3   6  16       15.56       13.90      6.84 o 
   4   6  16        0.28        3.06      7.22 o 
   5   6  16        2.87        1.58      7.03 o 
 -10   7  16       23.58       11.03      8.02 o 
  -9   7  16        0.03       -7.04      7.04 o 
  -8   7  16       13.15        3.08      7.13 o 
  -7   7  16       24.20       16.38      7.02 o 
  -6   7  16        4.11        1.58      6.12 o 
  -5   7  16       57.68       54.84      7.08 o 
  -4   7  16       81.14       80.10      7.13 o 
  -3   7  16        0.03        3.52      4.70 o 
  -2   7  16       81.38       66.16      7.56 o 
  -1   7  16       26.21       21.44      6.45 o 
   0   7  16      162.48      174.05     11.56 o 
   1   7  16       70.38       78.91      9.47 o 
   2   7  16       69.14       84.34      9.63 o 
   3   7  16       22.34       46.41      7.84 o 
   4   7  16        0.56       -2.29      7.65 o 
  -8   8  16        7.71       -2.12      7.12 o 
  -7   8  16        0.16       -4.12      6.82 o 
  -6   8  16       58.61       73.60      9.74 o 
  -5   8  16       31.96       32.29      6.92 o 
  -4   8  16       44.73       56.00      6.63 o 
  -3   8  16      395.92      429.54     11.61 o 
  -2   8  16       56.93       59.15      7.33 o 
  -1   8  16      184.86      234.75     10.99 o 
   0   8  16       25.37       40.91      8.89 o 
   1   8  16        7.41        1.26      8.58 o 
   2   8  16        4.32       -4.25      9.08 o 
   3   8  16       10.40       27.56     10.43 o 
  -6   9  16       79.46      103.85      8.98 o 
  -5   9  16       36.43       34.65      6.56 o 
  -4   9  16        0.89        4.71      5.56 o 
  -3   9  16       40.58       32.12      7.73 o 
  -2   9  16        2.85       -4.29      7.05 o 
  -1   9  16      108.37      115.85     11.04 o 
   0   9  16        3.85       -4.39      8.66 o 
   1   9  16        0.13       -8.05      8.05 o 
 -11   0  17        2.39        6.42      9.86 o 
  -9   0  17       51.04       36.21      8.97 o 
  -7   0  17        3.51       -0.94      6.75 o 
  -5   0  17        3.96       25.07     12.27 o 
  -3   0  17     1175.29     1225.77     31.98 o 
  -1   0  17      148.76      168.06     10.25 o 
   1   0  17       33.03       27.51      5.90 o 
   3   0  17        0.06       -1.25      4.14 o 
   5   0  17        2.72        0.01      9.05 o 
 -12   1  17       35.33       42.21      9.32 o 
 -11   1  17       13.69       37.52     10.86 o 
 -10   1  17       42.84       50.96      7.62 o 
  -9   1  17        1.96        4.95      6.98 o 
  -8   1  17       76.76       56.70      7.45 o 
  -7   1  17        1.96        1.70      5.75 o 
  -6   1  17       26.49       19.08      5.71 o 
  -5   1  17       17.94        7.75      5.46 o 
  -4   1  17       57.12       60.95      8.04 o 
  -3   1  17       89.35       76.50      7.69 o 
  -2   1  17        0.81        2.75      5.21 o 
  -1   1  17      261.62      226.86      7.67 o 
   0   1  17       20.73       18.88      4.12 o 
   1   1  17       98.62       89.30      4.96 o 
   2   1  17        7.98       -4.14      4.14 o 
   3   1  17        5.87        1.32      4.09 o 
   4   1  17        0.29        2.82      4.07 o 
   5   1  17        5.37        6.92      5.48 o 
   6   1  17       47.53       47.96     10.79 o 
 -12   2  17        5.00       38.39      9.04 o 
 -11   2  17      281.36      351.96     25.56 o 
 -10   2  17       36.35       59.48      8.73 o 
  -9   2  17       52.92       76.70     10.06 o 
  -8   2  17       44.59       64.47      7.81 o 
  -7   2  17      248.21      271.60     11.21 o 
  -6   2  17      192.23      205.51     10.14 o 
  -5   2  17        0.40       -5.02      5.02 o 
  -4   2  17       15.85        2.62      4.95 o 
  -3   2  17      128.10      123.56      7.91 o 
  -2   2  17       86.36       93.93      6.72 o 
  -1   2  17       22.33       12.00      6.05 o 
   0   2  17        3.45       -0.83      3.53 o 
   1   2  17        2.68       -3.97      3.97 o 
   2   2  17       18.22        7.22      4.40 o 
   3   2  17        1.26       -7.04      7.04 o 
   4   2  17        0.09       -3.67      5.41 o 
   5   2  17        3.18       -5.78      5.78 o 
   6   2  17        4.27       -2.42      6.82 o 
 -11   3  17       40.14       33.39      8.85 o 
 -10   3  17      148.32      164.93     10.91 o 
  -9   3  17       23.68       57.91      8.14 o 
  -8   3  17       69.94       82.26      8.05 o 
  -7   3  17      115.05      123.12      8.43 o 
  -6   3  17      113.28       93.76      7.80 o 
  -5   3  17       42.52       30.47      5.85 o 
  -4   3  17      197.01      198.93      8.18 o 
  -3   3  17       78.23       45.40      5.71 o 
  -2   3  17       56.29       52.33      5.79 o 
  -1   3  17        0.41       -5.86      5.86 o 
   0   3  17       81.30       84.10      6.18 o 
   1   3  17       47.78       20.05      6.06 o 
   2   3  17        9.65        8.47      6.04 o 
   3   3  17       73.77       83.19      8.05 o 
   4   3  17       24.94       28.47      6.50 o 
   5   3  17        0.21        4.22      6.63 o 
   6   3  17       15.87       15.66      7.93 o 
 -11   4  17       18.47       18.22      8.56 o 
 -10   4  17       30.45       20.54      8.15 o 
  -9   4  17      132.63      107.25      9.61 o 
  -8   4  17       84.23       86.41      8.35 o 
  -7   4  17        9.60       18.12      6.71 o 
  -6   4  17       15.40       26.28      6.44 o 
  -5   4  17      130.32      157.10      7.88 o 
  -4   4  17      271.93      349.21     10.13 o 
  -3   4  17       12.01       15.64      5.21 o 
  -2   4  17      135.81      131.47      7.16 o 
  -1   4  17        4.66        6.23      7.24 o 
   0   4  17       18.42       26.13      4.24 o 
   1   4  17       37.69       34.95      7.42 o 
   2   4  17       11.14        3.24      6.69 o 
   3   4  17        8.03        4.64      6.57 o 
   4   4  17       10.15       -1.96      6.50 o 
   5   4  17       29.72       39.50      8.16 o 
 -10   5  17       49.94       38.56      8.89 o 
  -9   5  17       20.88        7.21      7.21 o 
  -8   5  17       76.30       65.80      8.71 o 
  -7   5  17        2.48       -5.35      6.48 o 
  -6   5  17       34.31       40.53      6.74 o 
  -5   5  17       33.61       31.44      6.28 o 
  -4   5  17      139.73      120.87      7.97 o 
  -3   5  17        0.76       -4.44      4.44 o 
  -2   5  17       79.16       79.46      8.18 o 
  -1   5  17       64.21       61.39      8.51 o 
   0   5  17        0.10       -5.88      7.36 o 
   1   5  17       11.93       18.43      7.70 o 
   2   5  17       38.36       18.08      7.22 o 
   3   5  17       60.77       73.08      9.75 o 
   4   5  17        1.45       -5.73      7.29 o 
   5   5  17       29.29       42.76      8.68 o 
 -10   6  17        0.49       -2.91      8.14 o 
  -9   6  17       21.09       -2.34      7.66 o 
  -8   6  17        0.02       -6.02      6.02 o 
  -7   6  17       37.06       29.82      7.19 o 
  -6   6  17        3.96       -5.92      5.92 o 
  -5   6  17       40.65       34.59      6.49 o 
  -4   6  17        0.35       -5.14      5.14 o 
  -3   6  17       53.81       45.35      9.55 o 
  -2   6  17       17.59        9.38      7.42 o 
  -1   6  17      104.65      133.06     10.49 o 
   0   6  17       27.32       16.93      7.76 o 
   1   6  17        7.34       13.42      7.70 o 
   2   6  17        9.43       -0.21      7.66 o 
   3   6  17        0.17        4.31      6.68 o 
   4   6  17      114.11      109.67     11.41 o 
  -8   7  17       84.88       89.40      8.93 o 
  -7   7  17       27.43       25.64      7.46 o 
  -6   7  17       32.51       44.89      7.41 o 
  -5   7  17       15.52        7.02      6.02 o 
  -4   7  17        0.05       -5.40      5.40 o 
  -3   7  17      103.70      109.84      7.50 o 
  -2   7  17        0.88        0.63      7.87 o 
  -1   7  17       84.42       62.61      9.55 o 
   0   7  17       83.71       95.91     10.30 o 
   1   7  17        0.22       -7.51      7.83 o 
   2   7  17       54.98       51.95      8.97 o 
   3   7  17        3.79       -5.30      7.56 o 
  -7   8  17        1.11        5.51      6.64 o 
  -6   8  17      194.28      202.70     10.39 o 
  -5   8  17       22.93       18.69      6.24 o 
  -4   8  17       85.25      104.65      7.55 o 
  -3   8  17        5.38        7.90      7.43 o 
  -2   8  17       82.92       97.53     10.80 o 
  -1   8  17       17.77        5.61      8.00 o 
   0   8  17        3.20      -10.09     10.09 o 
   1   8  17       29.28       26.59      8.62 o 
  -3   9  17       10.49        3.93      7.27 o 
 -10   0  18        0.03      -11.93     11.93 o 
  -8   0  18        2.68        6.78     10.94 o 
  -6   0  18      702.30      768.16     28.71 o 
  -4   0  18       98.57      108.48     12.62 o 
  -2   0  18       38.09       41.51      7.49 o 
   0   0  18        1.83       -8.60      8.60 o 
   2   0  18       12.80        7.92      4.90 o 
   4   0  18       90.28      102.76     10.29 o 
 -11   1  18       66.46       57.00     14.16 o 
 -10   1  18        0.00       -1.54     11.38 o 
  -9   1  18        0.17       -2.02      9.44 o 
  -8   1  18        0.32       -8.65      8.65 o 
  -7   1  18        8.23       -2.38      8.07 o 
  -6   1  18       20.55       20.64      7.78 o 
  -5   1  18       50.66       41.29      8.13 o 
  -4   1  18      186.61      159.95     13.94 o 
  -3   1  18       12.11       16.97      5.89 o 
  -2   1  18        6.15        2.71      5.08 o 
  -1   1  18       40.53       30.00      4.74 o 
   0   1  18       18.07       11.30      5.63 o 
   1   1  18        0.58       -4.33      4.33 o 
   2   1  18       12.71       16.13      4.65 o 
   3   1  18       27.82       32.84      4.88 o 
   4   1  18       14.85        7.55      5.29 o 
   5   1  18        1.05        7.44      9.23 o 
 -11   2  18       50.28       99.11     10.83 o 
 -10   2  18      130.18      137.95     11.34 o 
  -9   2  18       58.14       67.96      9.31 o 
  -8   2  18        3.87       -3.84      8.30 o 
  -7   2  18       10.62        2.88      8.07 o 
  -6   2  18       35.83       17.63      8.08 o 
  -5   2  18       70.67       78.64      9.30 o 
  -4   2  18       84.87       79.13      7.44 o 
  -3   2  18      165.53      208.27     10.37 o 
  -2   2  18        6.31        2.02      4.77 o 
  -1   2  18        2.79       -4.09      4.09 o 
   0   2  18        0.73       -4.56      4.56 o 
   1   2  18       12.98       12.27      6.01 o 
   2   2  18       62.87       58.89      6.95 o 
   3   2  18       31.99       44.85      6.62 o 
   4   2  18       31.94       34.47      7.43 o 
   5   2  18       39.72       53.95      8.19 o 
 -11   3  18        3.47       13.14      9.16 o 
 -10   3  18        6.40       14.63      8.81 o 
  -9   3  18       50.99       35.50      8.54 o 
  -8   3  18       35.73       17.46      7.96 o 
  -7   3  18        1.82       -4.56      6.78 o 
  -6   3  18       16.16       16.85      8.13 o 
  -5   3  18        3.25        6.43      6.53 o 
  -4   3  18       16.65        9.05      5.96 o 
  -3   3  18        1.44       -5.35      5.35 o 
  -2   3  18        4.75       -4.33      4.33 o 
  -1   3  18      100.85      106.28      9.68 o 
   0   3  18       31.35       26.56      5.25 o 
   1   3  18        9.60        8.91      6.43 o 
   2   3  18       10.27        0.62      6.29 o 
   3   3  18        1.04       -1.37      6.04 o 
   4   3  18       18.08       19.69      7.63 o 
   5   3  18        0.75       11.47      7.42 o 
 -10   4  18       11.79       10.07     11.32 o 
  -9   4  18        0.98       -1.58      7.04 o 
  -8   4  18        9.36       16.15      7.46 o 
  -7   4  18      168.84      214.82     16.67 o 
  -6   4  18        8.08       16.15      7.30 o 
  -5   4  18       95.82       98.15      8.64 o 
  -4   4  18       38.24       64.83      7.16 o 
  -3   4  18      186.93      182.67      9.00 o 
  -2   4  18       78.73       94.10      6.31 o 
  -1   4  18        0.40       -5.30      7.13 o 
   0   4  18        0.32        4.70      6.71 o 
   1   4  18       47.00       71.17      8.62 o 
   2   4  18       36.05       37.52      7.73 o 
   3   4  18      100.00       97.11      8.62 o 
   4   4  18       28.02       46.49      8.06 o 
  -9   5  18       26.52        9.64      7.41 o 
  -8   5  18        4.02       -7.06      7.06 o 
  -7   5  18       15.41       -0.91      7.02 o 
  -6   5  18       55.43       48.71      7.77 o 
  -5   5  18        7.08        6.11      7.04 o 
  -4   5  18        0.34       -6.39      6.39 o 
  -3   5  18        2.94       -6.12      6.12 o 
  -2   5  18       12.94        9.23      8.62 o 
  -1   5  18        6.42       -2.67      7.32 o 
   0   5  18      104.34      121.24     10.09 o 
   1   5  18        5.53       -5.60      7.22 o 
   2   5  18       40.25       36.74      8.41 o 
   3   5  18        1.67        3.06      7.55 o 
  -8   6  18       41.66       28.58      7.45 o 
  -7   6  18        0.21       -7.01      7.01 o 
  -6   6  18       72.77       71.70      8.15 o 
  -5   6  18        0.53       -5.94      5.94 o 
  -4   6  18       52.35       48.81      7.00 o 
  -3   6  18        0.19       -3.03      8.72 o 
  -2   6  18       19.24       13.59      8.69 o 
  -1   6  18        3.80        6.52      8.41 o 
   0   6  18        8.40        5.18      7.72 o 
   1   6  18        2.99       -4.10      7.28 o 
   2   6  18        1.16       -7.20      7.20 o 
  -7   7  18        0.51       -7.50      7.50 o 
  -6   7  18       28.52       32.46      7.83 o 
  -5   7  18        1.90       -2.95      6.78 o 
  -4   7  18       17.07       12.24      6.89 o 
  -3   7  18       28.77       29.60      8.98 o 
  -2   7  18       19.19       25.13      8.96 o 
  -1   7  18       36.10       26.86      9.39 o 
   0   7  18       23.06        3.90      8.55 o 
   1   7  18       13.44       19.87      8.95 o 
  -4   8  18        0.12       -8.39      8.39 o 
  -3   8  18        8.82        9.69      8.70 o 
  -2   8  18       21.48        4.74      8.07 o 
  -9   0  19       40.67       23.84     14.85 o 
  -7   0  19       10.69       19.78     11.76 o 
  -5   0  19       12.51       16.32     10.79 o 
  -3   0  19       19.77       14.24      9.38 o 
  -1   0  19        7.49        0.42      6.26 o 
   1   0  19       16.87       13.26      5.58 o 
   3   0  19      355.33      474.86     19.47 o 
 -10   1  19       41.02       31.48     10.55 o 
  -9   1  19       10.29       13.06      8.98 o 
  -8   1  19        4.27       -7.56      7.79 o 
  -7   1  19        0.08       -2.36      8.23 o 
  -6   1  19        6.54       10.24      7.97 o 
  -5   1  19        8.65        5.41      7.12 o 
  -4   1  19        2.68       -6.22      6.22 o 
  -3   1  19        1.63       -3.92      5.30 o 
  -2   1  19        8.25        6.51      4.62 o 
  -1   1  19       80.80       98.57      6.18 o 
   0   1  19       43.33       43.84      4.62 o 
   1   1  19       18.46       27.66      5.40 o 
   2   1  19       86.28      113.68     10.50 o 
   3   1  19      174.20      214.76     17.82 o 
   4   1  19        6.62       16.07      9.64 o 
 -10   2  19        2.28        0.88      9.10 o 
  -9   2  19        5.76        6.26      9.56 o 
  -8   2  19       26.24       23.07      9.72 o 
  -7   2  19       12.61        3.08      8.48 o 
  -6   2  19       10.31        8.42      7.96 o 
  -5   2  19       13.11        8.80      7.26 o 
  -4   2  19       28.54       14.70      6.40 o 
  -3   2  19        0.63       -5.38      5.38 o 
  -2   2  19        1.11       -4.84      4.84 o 
  -1   2  19        5.93       -5.18      5.18 o 
   0   2  19        1.37       -5.01      5.01 o 
   1   2  19        2.78       -1.83      6.18 o 
   2   2  19       81.56       73.91      7.72 o 
   3   2  19       11.07        9.60      6.49 o 
   4   2  19      101.67      121.46      9.76 o 
 -10   3  19        1.67       -3.90      9.55 o 
  -9   3  19        4.66       -8.38     10.37 o 
  -8   3  19        6.06       -4.56      8.19 o 
  -7   3  19        1.01       -8.32      8.32 o 
  -6   3  19        0.08       -7.53      7.53 o 
  -5   3  19        1.68       -3.34      6.65 o 
  -4   3  19        8.72        6.43      6.46 o 
  -3   3  19       30.75       32.75      6.22 o 
  -2   3  19        6.46        1.71      4.97 o 
  -1   3  19       12.09        4.23      5.28 o 
   0   3  19       75.74       73.79      8.69 o 
   1   3  19        0.32       -6.56      6.56 o 
   2   3  19       20.64        7.92      6.63 o 
   3   3  19        1.39        6.99      6.87 o 
  -9   4  19       36.21       29.41     12.22 o 
  -8   4  19       65.37       65.41     10.79 o 
  -7   4  19       21.49       32.09      9.26 o 
  -6   4  19        8.44       -2.70      7.18 o 
  -5   4  19       22.85       29.48      9.14 o 
  -4   4  19        1.40       21.99      6.47 o 
  -3   4  19        6.80       20.50      5.72 o 
  -2   4  19       22.60       42.88      9.38 o 
  -1   4  19       57.49       62.94      8.73 o 
   0   4  19       46.88       38.35      8.37 o 
   1   4  19        7.27        3.03      7.38 o 
   2   4  19      127.85      115.99      9.37 o 
   3   4  19        5.03        5.56      7.07 o 
  -8   5  19        0.99       -8.04      8.04 o 
  -7   5  19        0.75       -7.18      7.18 o 
  -6   5  19        0.01      -11.00     11.00 o 
  -5   5  19        7.54        0.90      6.92 o 
  -4   5  19       44.05       46.89      7.41 o 
  -3   5  19       33.62       41.85     10.26 o 
  -2   5  19        2.21        7.55      7.51 o 
  -1   5  19      109.24      135.22     11.15 o 
   0   5  19       24.44       19.80      8.04 o 
   1   5  19       14.46        6.83      7.75 o 
   2   5  19       39.57       30.81      8.62 o 
  -7   6  19        5.81        3.99      8.81 o 
  -6   6  19       59.56       83.78      9.27 o 
  -5   6  19        2.03        5.26      6.90 o 
  -4   6  19       73.31       79.06     10.96 o 
  -3   6  19        0.04        2.11      8.07 o 
  -2   6  19        9.99        1.72      8.25 o 
  -1   6  19        7.27        3.80      7.86 o 
   0   6  19        5.69       -6.58      7.59 o 
  -4   7  19      182.33      211.08     13.76 o 
  -3   7  19        1.23       -0.71      8.43 o 
  -8   0  20       69.80       53.68     14.44 o 
  -6   0  20        1.68       -5.93     11.13 o 
  -4   0  20        5.52       11.46     10.52 o 
  -2   0  20       11.07       -2.72      7.22 o 
   0   0  20      166.59      177.47     10.71 o 
   2   0  20       82.75      127.91     27.45 o 
  -9   1  20        0.76        1.11      9.45 o 
  -8   1  20        8.85       -2.50      9.06 o 
  -7   1  20        0.72       -1.99      8.62 o 
  -6   1  20       44.04       51.94      8.68 o 
  -5   1  20        2.67       -0.70      7.22 o 
  -4   1  20      145.69      167.30      9.77 o 
  -3   1  20       41.04       35.50      6.61 o 
  -2   1  20       82.68      117.04      7.14 o 
  -1   1  20      116.99      123.90      6.99 o 
   0   1  20       83.99      111.76      7.65 o 
   1   1  20        2.37       13.22      6.26 o 
   2   1  20        4.48       19.91      7.76 o 
  -9   2  20        0.47        1.72      9.34 o 
  -8   2  20       13.36       -0.84      9.11 o 
  -7   2  20        0.00       -8.25      8.25 o 
  -6   2  20       12.88        3.85      8.12 o 
  -5   2  20        3.39       -2.26      6.50 o 
  -4   2  20        1.44       -6.02      6.02 o 
  -3   2  20        1.62       -4.85      5.83 o 
  -2   2  20       74.27       49.99      5.73 o 
  -1   2  20       38.08       25.99      6.58 o 
   0   2  20        3.73       -6.47      6.47 o 
   1   2  20       24.94       16.61     10.25 o 
   2   2  20        2.60        2.89      6.41 o 
  -8   3  20        4.47        0.66      9.21 o 
  -7   3  20        1.69       -8.77      8.77 o 
  -6   3  20        2.40        8.08      7.52 o 
  -5   3  20      138.70      171.65     10.87 o 
  -4   3  20        0.08       -6.21      6.21 o 
  -3   3  20       57.28       73.02      7.43 o 
  -2   3  20        3.53        4.66      8.16 o 
  -1   3  20       55.71       61.85      9.39 o 
   0   3  20       25.49       29.30      8.89 o 
   1   3  20        2.33       -6.64      6.64 o 
   2   3  20        1.30       -4.85      7.56 o 
  -7   4  20        3.57       -4.61      7.91 o 
  -6   4  20       40.34       45.49      8.57 o 
  -5   4  20       10.70       13.35      7.25 o 
  -4   4  20       15.86        5.72      6.52 o 
  -3   4  20       28.18       24.38      9.56 o 
  -2   4  20        0.14        8.19      8.35 o 
  -1   4  20       70.14       53.98      8.96 o 
   0   4  20        4.79       -1.04      7.40 o 
   1   4  20        7.27        6.65      7.67 o 
  -6   5  20        7.05       14.37      7.89 o 
  -5   5  20        8.16       38.43      8.10 o 
  -4   5  20      209.86      324.95     36.59 o 
  -3   5  20       81.74      105.74     11.75 o 
  -2   5  20       17.20       27.95      9.14 o 
  -1   5  20       52.82       51.21      9.38 o 
  -7   0  21       24.93       24.39     21.03 o 
  -5   0  21       76.18       89.36     18.11 o 
  -3   0  21       18.81        4.82      7.66 o 
  -1   0  21       88.29       97.97      9.59 o 
  -7   1  21       17.89       16.85      8.92 o 
  -6   1  21       10.70        3.12      8.96 o 
  -5   1  21       84.84       96.03      9.99 o 
  -4   1  21       97.02       96.69      8.62 o 
  -3   1  21       46.41       72.23      6.74 o 
  -2   1  21        8.76       12.51      5.40 o 
  -1   1  21       49.23       70.97      7.44 o 
   0   1  21        1.91       -3.76      6.18 o 
  -7   2  21        1.97       -8.55      8.55 o 
  -6   2  21       21.82       -4.35      8.02 o 
  -5   2  21       14.31       -6.88      6.88 o 
  -4   2  21        0.38       -4.90      6.38 o 
  -3   2  21        7.72        9.82      8.12 o 
  -2   2  21       22.71        7.18      6.44 o 
  -1   2  21        5.58       -7.34      7.34 o 
   0   2  21       46.49       46.75      8.04 o 
  -6   3  21       36.06       35.10      8.21 o 
  -5   3  21        0.44       -6.30      6.87 o 
  -4   3  21      163.33      164.99     10.19 o 
  -3   3  21       25.23       50.26      9.45 o 
  -2   3  21        0.10       -7.72      7.96 o 
  -1   3  21        9.71        1.34      7.68 o 
                                                 
