# Supplementary material for: Crystal structures of two new carbazole derivatives: 12-(4-nitro­phen­yl)-7-phenyl­sulfonyl-7H-benzofuro[2,3-b]carbazole and 2-methyl-4-(4-nitro­phen­yl)-9-phenyl­sulfonyl-9H-thieno[2,3-b]carbazole
Source: Acta Crystallogr E Crystallogr Commun. 2016 Nov 4;72(Pt 12):1739–43. doi: 10.1107/S2056989016016996 (PMC5137598; doi:10.1107/S2056989016016996)
Supplement: Supplementary file 4 [file e-72-01739-Isup4.cml]

<?xml version="1.0" encoding="UTF-8"?>
<cml convention="cmlDict:cmllite" xmlns="http://www.xml-cml.org/schema" xmlns:cmlDict="http://www.xml-cml.org/dictionary/cml/" xmlns:nameDict="http://www.xml-cml.org/dictionary/cml/name/">
  <molecule id="m1">
    <name dictRef="nameDict:unknown">12-(4-nitrophenyl)-7-(phenylsulfonyl)-7H-benzofuro[2,3-b]carbazole</name>
    <atomArray>
      <atom id="a1" elementType="N" formalCharge="1" hydrogenCount="0">
        <label value="N" dictRef="cmlDict:locant"/>
      </atom>
      <atom id="a2" elementType="O" hydrogenCount="0">
        <label value="O" dictRef="cmlDict:locant"/>
      </atom>
      <atom id="a3" elementType="O" formalCharge="-1" hydrogenCount="0">
        <label value="O'" dictRef="cmlDict:locant"/>
      </atom>
      <atom id="a4" elementType="C" hydrogenCount="0">
        <label value="1" dictRef="cmlDict:locant"/>
      </atom>
      <atom id="a5" elementType="C">
        <label value="2" dictRef="cmlDict:locant"/>
      </atom>
      <atom id="a6" elementType="C">
        <label value="3" dictRef="cmlDict:locant"/>
      </atom>
      <atom id="a7" elementType="C" hydrogenCount="0">
        <label value="4" dictRef="cmlDict:locant"/>
      </atom>
      <atom id="a8" elementType="C">
        <label value="5" dictRef="cmlDict:locant"/>
      </atom>
      <atom id="a9" elementType="C">
        <label value="6" dictRef="cmlDict:locant"/>
      </atom>
      <atom id="a72" elementType="H"/>
      <atom id="a73" elementType="H"/>
      <atom id="a74" elementType="H"/>
      <atom id="a75" elementType="H"/>
      <atom id="a10" elementType="C" hydrogenCount="0">
        <label value="1" dictRef="cmlDict:locant"/>
      </atom>
      <atom id="a11" elementType="C">
        <label value="2" dictRef="cmlDict:locant"/>
      </atom>
      <atom id="a12" elementType="C">
        <label value="3" dictRef="cmlDict:locant"/>
      </atom>
      <atom id="a13" elementType="C">
        <label value="4" dictRef="cmlDict:locant"/>
      </atom>
      <atom id="a14" elementType="C">
        <label value="5" dictRef="cmlDict:locant"/>
      </atom>
      <atom id="a15" elementType="C">
        <label value="6" dictRef="cmlDict:locant"/>
      </atom>
      <atom id="a76" elementType="H"/>
      <atom id="a77" elementType="H"/>
      <atom id="a78" elementType="H"/>
      <atom id="a79" elementType="H"/>
      <atom id="a80" elementType="H"/>
      <atom id="a16" elementType="S" hydrogenCount="0"/>
      <atom id="a17" elementType="O" hydrogenCount="0">
        <label value="O" dictRef="cmlDict:locant"/>
      </atom>
      <atom id="a18" elementType="O" hydrogenCount="0">
        <label value="O'" dictRef="cmlDict:locant"/>
      </atom>
      <atom id="a52" elementType="C">
        <label value="1" dictRef="cmlDict:locant"/>
      </atom>
      <atom id="a53" elementType="C">
        <label value="2" dictRef="cmlDict:locant"/>
      </atom>
      <atom id="a54" elementType="C">
        <label value="3" dictRef="cmlDict:locant"/>
      </atom>
      <atom id="a55" elementType="C">
        <label value="4" dictRef="cmlDict:locant"/>
      </atom>
      <atom id="a56" elementType="C" hydrogenCount="0">
        <label value="4a" dictRef="cmlDict:locant"/>
      </atom>
      <atom id="a57" elementType="O" hydrogenCount="0">
        <label value="5" dictRef="cmlDict:locant"/>
        <label value="O" dictRef="cmlDict:locant"/>
      </atom>
      <atom id="a58" elementType="C" hydrogenCount="0">
        <label value="5a" dictRef="cmlDict:locant"/>
      </atom>
      <atom id="a59" elementType="C">
        <label value="6" dictRef="cmlDict:locant"/>
      </atom>
      <atom id="a60" elementType="C" hydrogenCount="0">
        <label value="6a" dictRef="cmlDict:locant"/>
      </atom>
      <atom id="a61" elementType="N" hydrogenCount="0">
        <label value="7" dictRef="cmlDict:locant"/>
        <label value="N" dictRef="cmlDict:locant"/>
      </atom>
      <atom id="a62" elementType="C" hydrogenCount="0">
        <label value="7a" dictRef="cmlDict:locant"/>
      </atom>
      <atom id="a63" elementType="C">
        <label value="8" dictRef="cmlDict:locant"/>
      </atom>
      <atom id="a64" elementType="C">
        <label value="9" dictRef="cmlDict:locant"/>
      </atom>
      <atom id="a65" elementType="C">
        <label value="10" dictRef="cmlDict:locant"/>
      </atom>
      <atom id="a66" elementType="C">
        <label value="11" dictRef="cmlDict:locant"/>
      </atom>
      <atom id="a67" elementType="C" hydrogenCount="0">
        <label value="11a" dictRef="cmlDict:locant"/>
      </atom>
      <atom id="a68" elementType="C" hydrogenCount="0">
        <label value="11b" dictRef="cmlDict:locant"/>
      </atom>
      <atom id="a69" elementType="C" hydrogenCount="0">
        <label value="12" dictRef="cmlDict:locant"/>
      </atom>
      <atom id="a70" elementType="C" hydrogenCount="0">
        <label value="12a" dictRef="cmlDict:locant"/>
      </atom>
      <atom id="a71" elementType="C" hydrogenCount="0">
        <label value="12b" dictRef="cmlDict:locant"/>
      </atom>
      <atom id="a81" elementType="H"/>
      <atom id="a82" elementType="H"/>
      <atom id="a83" elementType="H"/>
      <atom id="a84" elementType="H"/>
      <atom id="a85" elementType="H"/>
      <atom id="a86" elementType="H"/>
      <atom id="a87" elementType="H"/>
      <atom id="a88" elementType="H"/>
      <atom id="a89" elementType="H"/>
    </atomArray>
    <bondArray>
      <bond id="a1_a2" atomRefs2="a1 a2" order="D"/>
      <bond id="a1_a3" atomRefs2="a1 a3" order="S"/>
      <bond id="a4_a5" atomRefs2="a4 a5" order="D"/>
      <bond id="a5_a6" atomRefs2="a5 a6" order="S"/>
      <bond id="a6_a7" atomRefs2="a6 a7" order="D"/>
      <bond id="a7_a8" atomRefs2="a7 a8" order="S"/>
      <bond id="a8_a9" atomRefs2="a8 a9" order="D"/>
      <bond id="a9_a4" atomRefs2="a9 a4" order="S"/>
      <bond id="a5_a72" atomRefs2="a5 a72" order="S"/>
      <bond id="a6_a73" atomRefs2="a6 a73" order="S"/>
      <bond id="a8_a74" atomRefs2="a8 a74" order="S"/>
      <bond id="a9_a75" atomRefs2="a9 a75" order="S"/>
      <bond id="a1_a7" atomRefs2="a1 a7" order="S"/>
      <bond id="a10_a11" atomRefs2="a10 a11" order="D"/>
      <bond id="a11_a12" atomRefs2="a11 a12" order="S"/>
      <bond id="a12_a13" atomRefs2="a12 a13" order="D"/>
      <bond id="a13_a14" atomRefs2="a13 a14" order="S"/>
      <bond id="a14_a15" atomRefs2="a14 a15" order="D"/>
      <bond id="a15_a10" atomRefs2="a15 a10" order="S"/>
      <bond id="a11_a76" atomRefs2="a11 a76" order="S"/>
      <bond id="a12_a77" atomRefs2="a12 a77" order="S"/>
      <bond id="a13_a78" atomRefs2="a13 a78" order="S"/>
      <bond id="a14_a79" atomRefs2="a14 a79" order="S"/>
      <bond id="a15_a80" atomRefs2="a15 a80" order="S"/>
      <bond id="a16_a17" atomRefs2="a16 a17" order="D"/>
      <bond id="a16_a18" atomRefs2="a16 a18" order="D"/>
      <bond id="a10_a16" atomRefs2="a10 a16" order="S"/>
      <bond id="a59_a58" atomRefs2="a59 a58" order="D"/>
      <bond id="a58_a70" atomRefs2="a58 a70" order="S"/>
      <bond id="a70_a69" atomRefs2="a70 a69" order="D"/>
      <bond id="a69_a68" atomRefs2="a69 a68" order="S"/>
      <bond id="a68_a67" atomRefs2="a68 a67" order="S"/>
      <bond id="a67_a66" atomRefs2="a67 a66" order="S"/>
      <bond id="a66_a65" atomRefs2="a66 a65" order="D"/>
      <bond id="a65_a64" atomRefs2="a65 a64" order="S"/>
      <bond id="a64_a63" atomRefs2="a64 a63" order="D"/>
      <bond id="a63_a62" atomRefs2="a63 a62" order="S"/>
      <bond id="a67_a62" atomRefs2="a67 a62" order="D"/>
      <bond id="a62_a61" atomRefs2="a62 a61" order="S"/>
      <bond id="a61_a60" atomRefs2="a61 a60" order="S"/>
      <bond id="a59_a60" atomRefs2="a59 a60" order="S"/>
      <bond id="a68_a60" atomRefs2="a68 a60" order="D"/>
      <bond id="a71_a56" atomRefs2="a71 a56" order="D"/>
      <bond id="a57_a56" atomRefs2="a57 a56" order="S"/>
      <bond id="a55_a54" atomRefs2="a55 a54" order="D"/>
      <bond id="a54_a53" atomRefs2="a54 a53" order="S"/>
      <bond id="a53_a52" atomRefs2="a53 a52" order="D"/>
      <bond id="a52_a71" atomRefs2="a52 a71" order="S"/>
      <bond id="a56_a55" atomRefs2="a56 a55" order="S"/>
      <bond id="a70_a71" atomRefs2="a70 a71" order="S"/>
      <bond id="a57_a58" atomRefs2="a57 a58" order="S"/>
      <bond id="a52_a81" atomRefs2="a52 a81" order="S"/>
      <bond id="a53_a82" atomRefs2="a53 a82" order="S"/>
      <bond id="a54_a83" atomRefs2="a54 a83" order="S"/>
      <bond id="a55_a84" atomRefs2="a55 a84" order="S"/>
      <bond id="a59_a85" atomRefs2="a59 a85" order="S"/>
      <bond id="a63_a86" atomRefs2="a63 a86" order="S"/>
      <bond id="a64_a87" atomRefs2="a64 a87" order="S"/>
      <bond id="a65_a88" atomRefs2="a65 a88" order="S"/>
      <bond id="a66_a89" atomRefs2="a66 a89" order="S"/>
      <bond id="a16_a61" atomRefs2="a16 a61" order="S"/>
      <bond id="a4_a69" atomRefs2="a4 a69" order="S"/>
    </bondArray>
  </molecule>
</cml>
